# Supplementary material for: Microarray Analysis of LTR Retrotransposon Silencing Identifies Hdac1 as a Regulator of Retrotransposon Expression in Mouse Embryonic Stem Cells
Source: PLoS Comput Biol. 2012 Apr 26;8(4):e1002486. doi: 10.1371/journal.pcbi.1002486 (PMC3343110; doi:10.1371/journal.pcbi.1002486)
Supplement: Dataset S1 — Tab-delimited text file containing complementary repeat probes in Illumina Mouse 6V1 Beadchips. (TXT) [file pcbi.1002486.s001.txt]

Probe_ID	RepName	RepClass	RepFamily	Overlap	ProbeSequence
101230053	L1Md_A	LINE	L1	50	ATCCAGAAGATGCCCCAACTGGTAAGAAGGACACATGCGCCACTATGTTC
104730075	RLTR45-int	LTR	ERVK	50	ATAAAGAAATTTCGTATCTCCACCATGGGCTGCAACAAGGAGTACCAACC
105220348	L1_Mm	LINE	L1	50	CCAGAAATGAACCCACACACCTATGGTCACTTGATCTTCGACACGGGAGC
106660368	L1Md_F2	LINE	L1	50	AGAATCGCTGGTGGAAATACCAAGCCTGACCTAAAGCTGTACTACAGAGC
104060538	L1Md_T	LINE	L1	50	GAAAAAACATACAAACAGGTGATGGAAATGAACAAAACCATACTAGACCT
102470129	BGLII_B	LTR	ERVK	50	GAGAGGGAGAGAGAGGAAGGAAGAAGGGGATATGGCAAGACAGAGGGGAG
106420139	L1Md_F2	LINE	L1	50	TAACTGTGCACCTTCCCTGAAAGAGGAGAGCTTGCCTGCAGAGACTGCTC
102320746	B3	SINE	B2	50	GGAACTACAGTCCCACACGATCTTCCGTTCTTTGCTGGCCTCCACGGGGA
106520446	L1Md_T	LINE	L1	50	GGTGCAGAAGATTCCATAGAGAACATCGACACAACAGTCAAAGAAAATAA
630746	MT2_Mm	LTR	ERVL	50	GCTCCTTCGCCTGCTTGCTGCGTGAGACTGAGTAACTGCTAGATCCTTGG
106980121	L1Md_Gf	LINE	L1	50	GCAGATGCTGTCATGGATGTGGAGAAAGAGGAACACTCCTCCATTGTTGG
3610497	RLTR44B	LTR	ERVK	50	AGCAGGTGCAGCCGCATGGGCCTAGATGGTGCCCTGGCCCATTGCCAGGC
101450181	L1Md_T	LINE	L1	50	ACCCAAAGCGAGGCAACGCTGGAGATAGAAACCCTAGGAAGGAGATCTGG
102190500	L1Md_A	LINE	L1	50	CCACGACAAAAACAAATTCACACAATATCTTACCACGAATCCAGCCCTTC
102480369	L1Md_A	LINE	L1	50	GATCCAGAAATGAACCCGCACACCTATGGTCACTTGATCTTCGACAAGGG
101850706	L1Md_A	LINE	L1	50	GGATAAGATCAAAAATTCGGGTGACAGCAGATGCTGGCGTGGATGTGGAG
106590053	MuRRS-int	LTR	ERV1	50	CATGGAAGAGGCCGGTGGCATATTTGTCTAAGAAGCTGGACTCAGTGGCC
106110072	IAPEz-int	LTR	ERVK	50	CCAGAACCAGAACTGCGGGTCGCGGTAATAAAGGTTCCCGTAAAGCAGAC
101740010	IAPEz-int	LTR	ERVK	50	CCCACGCGGTATTCGACCTCTACAGGTCTGGCAAATGGATGTTACACATG
102690044	IAPEz-int	LTR	ERVK	50	CACGGGAGCAGGTCAGGGTTGCTCTGGGTAAAAGCCTGTAAGCCTAAGAG
3940162	IAPEz-int	LTR	ERVK	50	GGATTTGACCTCTATCTCCACTCTCATTAATATGGGTGGCCTATTTGCTC
102470735	B3	SINE	B2	50	GGAATCCAGTGCCCTCTTCTGACCTCAGCAGCACCAGGCACATGTAGTAC
103130500	L1Md_F2	LINE	L1	50	CCGGAGGATCCTGCAATACCTCTCCTAGGCATATATCCAGAAGATATTCC
106520072	L1Md_F2	LINE	L1	50	CACCGGAGACTATGAAAGCCAGAAGAGCCTGGACAGATGTTATACGGACA
102760471	RLTR40	LTR	ERVK	50	ACACAGGGACAGATCCACAAGACAGTGTTCAGGCAAGCACAGATTCAGAC
101990156	IAPEY3-int	LTR	ERVK	50	ATGACCTAAGACAGGAGCCACCGCAGATGGACATGACTGCAGAGGCCTAT
105890047	L1Md_F2	LINE	L1	50	CCATCCCAGGCTACTATACTCAGCCAAACTCTCAATTACCATAGATGGAG
107050537	L1Md_F2	LINE	L1	50	CCATGACAAAACCAAATTCACACAATATCTTTCCACGAATCCAGCCCTTC
102810204	L1Md_F2	LINE	L1	50	GATGCCCATGATCATACAAGAAGCATACAGAACTTCAAATAGACTGGACC
101690301	L1Md_F2	LINE	L1	50	GACAAAACCAAGTTCACACAATATCTTTCCACGAATCCAGCCCTTCAAGG
102340717	L1Md_F2	LINE	L1	50	ACAAAACCAAGTTCACACAATATCTTTCCACGAATCCAGCCCTTCAAAGG
106860193	L1Md_F2	LINE	L1	50	GTTCACACAATATCTCTCCACGAATCCAGCCCTTCAAAGGATAATAGCAG
101570520	ETnERV2-int	LTR	ERVK	50	GTGCAGTTCTAAGGAGATGGTAACTGAACAGACGTTCAGGCAGGGACCCC
101740593	RLTR10-int	LTR	ERVK	50	AGGCCTTGAATAGACACTGTATGACGCTGTCAGATTGGGCAGGCTTAGTG
102940059	MMERVK10C-int	LTR	ERVK	50	CCTGAGGCTTCTGATGTTCTTAGGAAAGTGGAAAAGGCGATCCAAGCAGC
101770408	MMERVK10C-int	LTR	ERVK	50	CCTATCGAATTACCTGAAGGGGAACTGGTCGCAGGAGCTGGGAAGGTTGC
101230091	L1Md_A	LINE	L1	50	GTTCCTAGCCAAATGGATGGACCTGGAGGGCATCATCCTGAGTGAGGTAA
106980440	RLTR6_Mm	LTR	ERV1	50	TATAAGCCTGTGAAAAATTTTGGCTGACCGTCGATTCTCCTCTACACCAC
104670441	RLTR6_Mm	LTR	ERV1	50	TTGATAGGACATGACTCCTTAGTTACATAGATTCCTTTGGCAGAACTCCC
106040075	MERVL-int	LTR	ERVL	50	CAGGCTCCTAGAGGGGAGGTAGAAAGTGTAGTCCATGAGGAAATTCGCTA
101170546	MERVL-int	LTR	ERVL	50	GGGAAACTACAACAGCCTAATCCAAGCAGGATGACAAAGGACGCAGACCC
106590253	MERVL-int	LTR	ERVL	50	GTTGGATTCCGAGGTAACAAGGGCCAGGTGGCAGCATTGAATCGCCGGAG
103520253	RodERV21-int	LTR	ERV1	50	CTTGACTCCACAGACAGAAGAAGTCTTGGCGCTGGTCTTCAAGGTGTACC
100070484	L1Md_A	LINE	L1	50	TACAGACACTAAGAGAACACAAATGCCAGTCCAGGCTAATATACCCGGCC
105720017	B1F2	SINE	Alu	50	CCCGCTCTACAACTGAGTTGCAGGGGAGGCAGAGGGGCATAGCAAGACCC
106590273	IAPEz-int	LTR	ERVK	50	ACGCCCCATCGGGAGGGTATTCAGCTAAAGCAAAAAATATCATGGCAAAG
100940725	RLTR45	LTR	ERVK	50	AGAGGGTCAAAAGCAGGTCACCAACACACTGCTCCAAGAACAACCACAGA
104760239	L1_Mus3	LINE	L1	50	CTGGTACAGCAAAAGCCGGGTAGATCAATGGAATAGAGTAGAAGACCCAG
101190390	L1Md_F	LINE	L1	50	AAAGAGTACTCTGGCATCTGACACTCAGGAGAGAGCTGGGCTCCCAGGAC
102120672	RodERV21-int	LTR	ERV1	50	GCAGTTCAGGTTGTGCCACTCTTGGTCACTGCAAGAATAGCCGTAGGTGC
104670154	B3	SINE	B2	50	GCACCCTCTTCTGGCCTCAGTGGGCACAGCATGCATATGGTACACAGACA
106400373	Charlie1b	DNA	MER1_type	50	AGACAGACATTAAAGATAAGTTTTAAAATGGAACATAATTCGATTCTGCT
106840670	RLTR45-int	LTR	ERVK	50	GACCATGCTAGCTTCCAATGTGACAGACTGACCTGTGACTTGTGAGTGCC
102900687	RSINE1	SINE	B4	49	CCGAGTTCAGTCCCTGAGACCCACTTGGTAGAAGGAGAGTACCAGCTCTG
103610600	PB1D7	SINE	Alu	50	CCAGGAGGATCACTGAGTTCCAGGCCACCCTGAGCTACAAAGTGAGATAC
106620113	L1VL4	LINE	L1	50	AACCCTTAGCCAGACTCACTAGAGGGCACAACGACAGTGTCCTAATAAAC
102350288	L1Md_F3	LINE	L1	50	GATGGGGCTCAGAGCTGAACAAAGAATTCTCCCCCGAGGAATACCGAAAG
104850066	IAP-d-int	LTR	ERVK	49	AGGCAGGAGGCCGTGTTTTTGGAGACCCTGATGCTGCCATGCCTCTACTA
105900403	L1Md_T	LINE	L1	50	CCATGACAAAACCAAATTCACACATTATCGCTTCACGAATCCAGCCCTTC
100450072	L1Md_T	LINE	L1	50	AAAAAACCAATACAAGAATGGGAACAACGCCCTAGAAAAAACAAGAAGGT
102640273	L1Md_A	LINE	L1	50	ACAGAAAAGAAGCAATACAAGGACGGAAATCACGCCCTAGAACAACTAAG
103940068	L1_Mus1	LINE	L1	50	AGCCAGAAGCTGGAAAGAACACAGATGCCCCACAACAGAAGAATGTATAC
104230121	IAPEz-int	LTR	ERVK	50	GCCTACATGGCTGTTTTTTCTTCCTCTGGTATTCCTAGAGCTGCAAGAGG
103520600	L1Md_F	LINE	L1	50	GAAACCAAGACCACTCACCATCATCAGAACCCAGTACTCCTACTTCAGTC
101190193	L1_Mus2	LINE	L1	50	GGTTGGGGAGCAGGGCAGGGGAAGGGCATAGAGAGATTTGGGAATGGCAT
106660195	IAPEz-int	LTR	ERVK	50	CTGGGGAACGAGAGTACCAGTGAGTATGTTTGGCCTTGAATTTTTTCTGG
104780121	L1Md_F2	LINE	L1	50	CCAACACTGTCACCTCAGCCAGTCCTGGGCACCCCAACATACCCAAAAAG
100770333	RLTR10D	LTR	ERVK	49	CAATGGACTGCTGTTACGTGGACTGGGCTGATGGGGCGTGGTTGAGAGGT
103290524	Lx	LINE	L1	50	GCTCAAGAAGAAGGAAGACCAAAGTGTGACTGCTTCAGTCCTTAGAAGGG
103170487	L1Md_F	LINE	L1	50	CACTAAGAGAACACAAATGCCAGCCCAGGCTACTATACCCAGCCAAACTC
103850315	MMVL30-int	LTR	ERV1	50	CAGCCTTGGCCTGAGAGTTTGAGCTGGTACACGGATGGCAGTAGCCTGGA
103610156	Lx3C	LINE	L1	50	TGAATAGAATCGAAGACCTGGAAGTAAACCCACACACCTATGGACAGTTG
102940066	RLTR9B2	LTR	ERVK	50	CTGGCAGATCCACCTACAGGCTGGCAGCAGGCATCAAGAATGGATTGGTG
101570168	L1Md_F2	LINE	L1	50	GGAACTCTCCTCCATTTTTGGTGGGATTCAAGCTTTTACAACCACTCTCG
100070064	L1Md_T	LINE	L1	50	TACACCAGATTTTTCACCAGAGACTATGAAAGCAAGAAGAGCCTGGACAG
102060044	B1_Mus1	SINE	Alu	50	CCAGGCAGTGGTGGCACAAGCCTTTAATCCTAGTATTTGGGAGAAAGAAG
107100161	ORR1A4-int	LTR	MaLR	50	GGGAAGCAGTGGCATTCTTTAAGTGAGGCATGATGAGCCATCCCAGTAGG
102100746	L1Md_A	LINE	L1	50	GTTACAGGCTCTTAAAGAAAAGCAGGAAAACACATCCAAACAGGTGATGG
101050180	L1Md_F2	LINE	L1	49	CCAGAAGCTGGAAAGAACCCAGATACCCCTCAACAGAGCAATGGATACAC
103940324	ID_B1	SINE	B4	50	GATGGGTGAGGGAGGGTTCAGAGGTCAAGGTCATTCTAGGCTCCACTGCA
3520528	IAPEz-int	LTR	ERVK	50	AATTCAAGACAGTCTATCAGAAGTAAAGTGGAAAATAGCTTTATAAGGTA
105220324	IAPEz-int	LTR	ERVK	50	TGCAGCCTACAAGGTCTTATTGTCCACCCTGGAGTTGTAGATCAGGATTG
106860092	RLTR10-int	LTR	ERVK	50	AGGCGGACCTTCTGTCCGGAGATTTGGCGTATTGACTCCCCAGATGGACA
3990092	B2_Mm1a	SINE	B2	50	CCCAGCACCCACATGGTGGCTCACAACCATCCATAGCAAGATCTGACTCC
104780020	B1_Mus1	SINE	Alu	50	GTGGTGGCCCAGTTCTGTAATGCCAGTCCTTGGGAGGCAGAGACAGAAGG
105220402	RLTR12B	LTR	ERVK	50	GCCAATGACTGGGCAGAGGAGATAGGAAGGCTGAGCTACTGATGGCGGTG
102100471	RSINE1	SINE	B4	50	GCACTTGCTGCCAAGACTGAGGACAGAAGGACAGGAGTTCTAGTGCCGAG
100430044	Lx2	LINE	L1	49	GTGGGAGAGCACCCTCATAGAAGCAGGGGAGAGGGGAAATGGGATGGGAT
101770487	ORR1A4-int	LTR	MaLR	50	GAACTGGTAGCCCAAGAAGTTTCAGAGGAGGAGACTGTTACTATGTGGCC
100730301	IAPEz-int	LTR	ERVK	50	CAGACCCTTCGGGAATTGAGAATTGCCATCATTCAGGTCAACTCCACGCG
100110035	L1_Mus3	LINE	L1	50	CATAGCCATTCATTGGACAGAGCACAGGATCCCCAATGAAGGAGTTAGAG
103140563	ORR1A4	LTR	MaLR	50	GCCTTGTTGGTTGGAGTAGGTGTGGCCTTGTTGGAGCAAGTGGGTCACTG
106110180	RLTR45-int	LTR	ERVK	50	GGGGTAAAAAGTTGTGTGTTGGGCCCAGACATGCTTCGAGGCCCTTGCTA
100430041	RLTR45-int	LTR	ERVK	49	GAGTGCCCTGACAGTGGTGACCAAAAAGCTGGGCTGAGTGCACAAAAGAA
104010215	RLTR45-int	LTR	ERVK	50	CGTTGGTGATAGCAAGCAGGTTACTGGAGAAGAGTCAGACGTGGATACCG
5910112	IAPLTR1_Mm	LTR	ERVK	50	CATCCTGTGTTTTAAGTTGGTAAACAAATAATCTGCGCATGAGCCAAGGG
104280041	L1_Mus4	LINE	L1	50	CTGCTGGTGGGATTGCAAGCTGGTACAACCACTGTGGAAGTCAGTCTGGT
100520551	L1Md_T	LINE	L1	50	ACGAACAGGAACCAAGACCACTCACCATCACCAGACCCCAGCACACCCAC
100510142	L1_Mur1	LINE	L1	49	CCTACAGATTGGGAAAAATCTTCACTAACCCCACATCCAATAGAGGGCTG
1450156	L1Md_F2	LINE	L1	48	GGTGGAACAACAGTATGAACTAACCACTACCCTCCCCGCCCCACAGAGCT
102230333	L1Md_F2	LINE	L1	50	CCTAGGCAAATGGAATGACCTGGAGGGTATCATCCTGAGTGAGGTAACCC
106620541	Lx	LINE	L1	50	ACTGATTACAGGATCCCCAATGGAGGAGTTTGAGAACGGACTGAAGGAGC
106350041	MMERVK10C-int	LTR	ERVK	50	GGAACCAGAGTGGAACCAGTGACCCTCGGAGACTTTACCTCTTGGCTTAC
103990725	MMERVK10C-int	LTR	ERVK	50	CTGGTGTTCATGCTCTGGTTGGTATGCAAGTTCAGAACCCAACAAAAACG
104060301	L1_Mm	LINE	L1	48	CATCCATCCTGACCAATTAGGTTTCATTCCAGGGGATGCAGGGGATGGGT
103710504	L1Md_F2	LINE	L1	50	GGCAAGTGGATGGATTTGGAGGGTATCATCTTGAGTGAGGTAACCTAGTC
102450685	B3	SINE	B2	50	CCAGAGGATCAGATGCCTTTATCTGACTTTCATGGGCACCAGGCACACAC
105900037	L1Md_F2	LINE	L1	48	TGGAAGGACTTTGCCTGAGCACCTGGGGTAGCCATCTTGGTTCCCGGATC
104060181	L1Md_T	LINE	L1	50	TGGAGCTCAGAACTGAACAAAGAATTCTCACCTGAGGAATACCGAATGGC
103870079	PB1D7	SINE	Alu	50	CGGTGGGTTCAAGGCCAACCCGAACTACAAAGTGAGCCCCTGTCTCAGGA
102190672	MuRRS4-int	LTR	ERV1	49	TCTGGATGGGTTGAGGCTTTCCCCACCAAGCAGGAAACAGCTACCATGGC
1770402	IAPEz-int	LTR	ERVK	50	CGAAATTCAAGACAGTCTATCAGAAGTAAAGTGGAATATGTTTGGCCTTG
106860609	B3	SINE	B2	50	CCCACATGGCAGCTCACAACTGACTATAACTCCAGTTCCAGGGGACCTGA
105080494	SSU-rRNA_Hsa	rRNA	rRNA	50	TGAGCAATAACAGGTTTGTGATGCCCTTAGATGTCCGGGGCTGCACGCGC
103120601	MMERGLN-int	LTR	ERV1	50	ATCTGGCCAAGGTAAGAGAGGTTATGCAGGGAGCGACTGAGCCCCCCTCA
102060537	ETnERV2-int	LTR	ERVK	48	TGGGGTATTTTCAGTAATGGCCACTATACTTGCCTGCATCCCCATGCGGA
101050685	L1Md_F2	LINE	L1	50	CCTAGCCAAATGGATCGACCTGGAGGGCATCATCCTGAGTGAGGTAACAC
101240070	B3A	SINE	B2	50	GATCCGAGGCTCTCTTCTGGCCTCCAAGGGCACCAGGCATATAGGGAAAA
107040450	RLTR1B-int	LTR	ERV1	49	GATGGCAAATCTAACCACCAAACAGGCATCCTAAAGAGCAATGATCCTGA
102340711	L1Md_A	LINE	L1	50	TGCCAGCCCAGGCTACTATACCCGGCCAACCTCTCAATTATCATAGATGG
100060520	IAPEY3-int	LTR	ERVK	49	ATGCCGTTGACAAATTTGGGTGTTTCCTCAATTCTTTACATCTCACGCCT
102340075	L1Md_F3	LINE	L1	50	CAGCATTCCCATGCCACCTAGTCCTGGGCAACCCAACACAACCCAAAAGC
102360397	L1Md_F3	LINE	L1	49	CCCCCTTAAAAGATGGGGCTCAGAGCTGAACAAAGAATTCTCACCTGAGT
103190504	B1_Mur1	SINE	Alu	50	CAGCACATGGGAAAGGGAGGCAAGTGGATTTCTTTGAGTACAGGTCTCCC
100070239	L1MA7	LINE	L1	50	TAATAAGGAAGTGTATAGGAAAACCTACATAATAAGAACTATGTGAAATA
105360100	L1_Mus3	LINE	L1	50	GCCCAATCAGTCATCAGTGGGAGGAGAGGTCCTGTGAAGGTTCTATGTCC
730685	PB1D10	SINE	Alu	50	GGTCATGGGTTCACAAGGCCAGCCACACAACGAGACCCTAATTTACAAAA
103850324	Charlie1a	DNA	MER1_type	50	AGGCTCAAGTACAGAGCACAGAAAGTTCATGACATCAGGTTCGCTCTGAC
104540601	PB1D10	SINE	Alu	50	GGAGCTACACAGCAGGAGGATTGCTTCAAGGGCAGCTTGGACTACACAGC
3520592	L2c	LINE	L2	50	CAGGCTACCTCTGCACCTGTAAATGCTTCTCTCGTGGCACCTATCACACC
940286	B2_Mm2	SINE	B2	50	TGGGATCCCTCTTCTGGTGTGTCTGAAGACAACAACAGTGTCCTCACATA
6620156	B1_Mus1	SINE	Alu	50	GACAGCCTGGTCTATAGAGCTAGTTCCAGGACAGCCAAAGCTACACAGAG
102480524	PB1D10	SINE	Alu	50	AGCACCGGAGGAGCTGAGGCAAGAGGACAAGAATTCCCGGCTAGTGACAA
580025	RLTR1D	LTR	ERV1	50	CTCGCACCCCTAACCCTTTGCTTCTTAAAAAACCCCTAGCTTCCGAGCCT
105340372	MER31A	LTR	ERV1	50	ATCCACTTGTCTAATTGGAGTCAATTAGGTCCAATCTCTGTGTCCCGCTG
100380524	Lx	LINE	L1	50	ATGCCCCAGTGTAGGGGAATAGAGGGCAGGGAGGTGGGAGTGAGTAGGTG
104730408	L1_Mus3	LINE	L1	50	AAGAGTGGGTGGGTTGGGGAGCAGGAAAGGGGGGAGAGGATAGGGGGTTT
100780154	MMERGLN-int	LTR	ERV1	50	TAGAGCGAAGGAAACGGGAACGGGATGCTCAACGGGGGTGGTTTGAGTCG
103840373	L1Md_A	LINE	L1	50	CCACGACAAAACCAAGTTCACACAATACCTTTCCACGAATCCAGCCCTTC
100580348	RLTR14	LTR	ERV1	50	ACTCTGGGATCCTGAACACCCAGCATAGTCCCTGGATGGCTAAGGAAGAC
6400039	MER34A1	LTR	ERV1	50	CTGAGAACAGCATAATCTCTGCTATTACAATGAGGTGACGCCATCCCGGG
103800465	RMER12	LTR	ERVK	50	CCTGGAAAGGCCTGATATGTGTGTGCATGTATGTGCGCGTGTGCGCGTGC
103060100	MMVL30-int	LTR	ERV1	50	TCTGGTTTTGTTCCCATGTTAAAAATAGAGTAAATGCAGTATTCTCCACA
2630075	AT_rich	Low_complexity	Low_complexity	49	AACAATCTAATTGCTGGCCACACCCATCAGGGAAGGTTCTAGTATATGTG
104480092	B3A	SINE	B2	50	CCGATGTCCTTTTGGGCGTAACCAAATGTGGAACCTGCAGACACAGGTGC
106520148	B1_Mur2	SINE	Alu	50	TGGAGCTTTGGGAGTCCGAGGCCAGCCCTGCTACAGAGAGTTTTAGGACA
105050593	L1MDa	LINE	L1	50	GCCCCTCAGATGTAGTAGGAGACATCCCACGGATTCAGAAGACTTGAGGC
106220280	L1Md_A	LINE	L1	48	CAACTTCACCCAATCCTGGGCACCCCAACACACCCAAAAATCTAGACACG
6200181	L1Md_F	LINE	L1	50	TATCAATGGACTCAATTCCTCAATAAAAAAACATGTACTAACAGACTGGC
104210504	L1Md_F2	LINE	L1	50	GCCAGCCAGGGTACTATACCCAGCCAAAATCTCAATTTCCATAGATGGAG
103870347	L1Md_F2	LINE	L1	50	CCTAGCCAAATGGATGGACTTGGAGGGCATCATCCTGAGTGAGGCAACAC
102640577	Lx2B	LINE	L1	50	CCAGATACCAGGGATGTGAGAAGCTCCCAGGACCCAGTGGGGATGACCTT
104810735	B1_Mus1	SINE	Alu	50	CTCTGAGTTTTAGGCCAGCATGGTCTCCAGAACAAGTTCCTGCCGGGGCA
100540162	Lx3B	LINE	L1	49	CTCACTGGCACAGGGGGGAAATGTTCTAAACAGAACTCCAATGGTTCAGG
103360021	L1Md_T	LINE	L1	50	CCGTCTGGCGGTTCCTCAGAAAACTGGGTATAGTACTACCGGAGGATCCA
101450722	IAPEY3-int	LTR	ERVK	50	GGTAGGGACCATGGCATTATGGAAACTGGTGAAATCGTGCCCGGAGGATG
101850026	L1VL4	LINE	L1	50	GGTCCTGGGCAGCTGTTATATAAACCCTAAGAGAACACAAATGGCAGCCC
103990037	SRV_MM-int	LTR	ERVK	50	GCTGAAGGAGACCTCATTACCAGCACCTCCAAGGTGGCTCCATTGGACTC
102650215	U6	snRNA	snRNA	50	TTGGGACAATACAGAGAAGATTAGCGTGGCCCCTGCGCAAGGATGACACG
104610398	ETnERV3-int	LTR	ERVK	50	ATTAGACCCTCACACAATCAGTTTGACTATGGCTGCGGCCTTGTAGGACC
102260176	L1_Mus1	LINE	L1	50	TGCCAGCCCAGGCTACTCTACCCAGCCAAACTCTCAATTACCATACATGG
101690309	IAPEz-int	LTR	ERVK	50	GGGGAACTTGCCGAGTCGGTCCGTAAATGTGGAATCAGTGCTGGTTTTGC
105860348	L1Md_T	LINE	L1	50	AAAAAACCAATACAAGAACAGGAACAACGCCCTAGAAAAAACAAGAAGGT
101090632	ETnERV2-int	LTR	ERVK	50	CACCCTTGCTACAAATGCAGAGTCCCCTTGGTTCCTCAAGCCGTGGAGAC
103840458	MMERVK10C-int	LTR	ERVK	50	CCTGACGCGACTGACAAGGACCGTGAAAGAGCAATATGAACCCCAAGATG
106770563	L1Md_F2	LINE	L1	50	ACATGGAAGAGAGAATCTCAGGTGCAGAAGATTCCATACAGAACACGGGC
101090180	RLTR45-int	LTR	ERVK	49	GAAGAATCAGACGTGGATACCACTTCATCACCCTCGTCTCCTGGAGAGAC
101410014	MurSatRep1	Unknown	Unknown	50	GGAGGAGTGGGAATGTCTGAATTCTGCCCAAAGGGCTTTGTACAGAGACG
100870520	L1Md_A	LINE	L1	50	AAGGGGAAGTGGACACAATAAAGAAAACCCAAAGCGAGGCAACGCTGGAG
100630288	MMSAT4	Satellite	Satellite	50	CAGATTCCTCCTCTCTTCAAGTTCAACACAGAATCCATTCTGGAGATATA
6450020	RLTR46	LTR	ERVK	50	TAAACCTCTTTGTGCGCAGCTGGGAGAGCACAGCCAGCCAAAGTCACCAG
100940400	L1Md_T	LINE	L1	50	GATGCCCCAAATGGTAAGAAGGACACATGCTCCACTCTGTTCATAGCAGC
102810026	PB1D10	SINE	Alu	50	CCAAGCACAGTTGTTAGAATAAGAGCAAGACCAGTGCAGAGTCCACACTG
106450577	B1_Mur1	SINE	Alu	49	AGCACTCCAGAGGTAGGGGCAGGTGAATCTCTGTGAATTAGAGGCCAGCC
101190014	ID_B1	SINE	B4	50	GTCAGACATGGGGACATATGGCTCTGATTGTAGCCCTCAGGTGGAAGAGG
840594	RSINE1	SINE	B4	50	GCGGGCCTCACCTGAAGCTTTGATAAAACGTGTTCCACGCAGGTGTCTTC
103710576	L1Md_T	LINE	L1	50	CCTAGCAAAATGGATGGACCTGGAGGGCATCATCCTGAGTGAGGTAACAC
102260341	RLTR13B3	LTR	ERVK	50	GACAGGGCTGACTCTGTCTCAGTTGTTTTATTGCCCAGTTCCTTCCGATC
3450093	RCHARR1	DNA	MER1_type	50	GCCTAGACGTAATTGCTTATGTAAGAAATAAGCGCATCCATCCCAGCAGC
103120451	L1VL4	LINE	L1	49	GCTACTTGTCATCATCAGAACCCAGTTCTCCCAGCACAGTGAGTCCTGGT
102570066	MERVL-int	LTR	ERVL	50	TCTGCTGGCCTAGAAGTTTTGGCTCCAGAGAGGGGAGTCCTCCTACCAGG
100670053	L1MC4a	LINE	L1	50	GGCAGTATCCCCAGACTTGTGCATTTTGATGTGGCATTCCCTCTCATAGC
105270484	Lx7	LINE	L1	50	GGGAGAATGCTGGGAAAGGGGAGAATGTATTCCCTGGTGGTGGTAGTGCA
105690113	Zaphod2	DNA	Tip100	50	CTGATGAAATCGGAGGTTTTGCAATAGAAGTCATATTGTCTGAACGGTGC
103390253	RLTR4_Mm	LTR	ERV1	50	CCTGATATGTGCCCATTGCTGAACCTTCATTAGACTCTTTCCTTGTACCC
106130333	B3A	SINE	B2	50	TCTGTGACTCCAGCTGACTTAGCCACCTGTACACATGCACAGGCACGCAC
103610546	B1F	SINE	Alu	50	TCCCAGAGGCACAGACAGAAGAAGGACTGCGAGGCTGAGGTAACCCTGAG
106220707	URR1B	DNA	MER1_type	49	TGGTTGGGGGTCACCACACCTGTGTTAAAGGAGCTCAGCGTTAGGAAGGC
102100181	Lx8	LINE	L1	50	CTGGACACAGGACATGAAGACATCAGTGGTATTGACGGAGAAGCTCCCGC
103830594	MMETn-int	LTR	ERVK	50	GCTTCTGTGGGGCGGAGTCTTAAGACACAGTTTCCCCTGTTCCAGCACAG
7040390	L2c	LINE	L2	50	GAAAGCAGGTTAAAGTCTCACTTGTTTTCTACAGCGTCAGCAAGTGTCTG
101980273	MTEa	LTR	MaLR	50	GACAAGGTTGAACTGAGGTGAAACATCCCACGGGCCTGTGAGCAGTACCC
104210520	SRV_MM-int	LTR	ERVK	50	TCCTGGGCCTTCCCATTAATCTCTGGGGCCAAGATCTGTTATCCCAGCTG
101770440	IAPEy-int	LTR	ERVK	50	CAACGATGGTGCAGAAGATGCTGACCTCACGAGGACTGTTCCTGATCCTG
105420050	L1_Mus2	LINE	L1	50	ATTCGGAGCTCAGATGGACGGAATGACCATCCAGAGACTGCCCCACTTGG
103610292	MMERVK10C-int	LTR	ERVK	50	ACTTGAAGGGGAACTGGTCGCAGGAGCTGGAGAGATTGCAGACGAGACTG
104810577	L1Md_F2	LINE	L1	50	GTCTGGCAGTTCCTTAGAAAATTGGGCATAGTACTACTGGAGGATCCAGC
770037	L1Md_F3	LINE	L1	50	GGCCTAGCCGGCCATCACTGGAAAGAGATGCCCATTGGACATGCAAACTG
101580672	L1_Mus3	LINE	L1	50	GGGAGAGTCCAACACCCCACTCTCATCAACGCACAGATCATGAAAACGGA
101740026	RLTR22_Mur	LTR	ERVK	50	CTGCAATGAGAACTCTGCCAGTCTCCCACGTGTCACCAGTTAATTGCCTC
102850524	ORR1C1	LTR	MaLR	50	GGAGGTGGTGTTGGAAGAGGTGTGCCCTCATTGGCACAAATGTTACTGGG
7040017	MurSatRep1	Unknown	Unknown	50	CCAAAGACATAAAGGAACATATACTGGACAGAAACCTTATGAATGTAATC
102510692	MurSatRep1	Unknown	Unknown	50	TGTGCGTGTGAACTTCACTGAGGAAGATTGGGATTTGCTGGATCCTTCCC
4200184	RLTR10	LTR	ERVK	50	GGTGGAGATTTGCCCTTGCTGCCCTGATTAGCTGAAGCCTCGTGACTGGC
106100347	RMER15	LTR	ERVL	50	CAGGAAGTCCCTGAAACTAACCAGATTCACTAAGACCCTCCCTGCCAGAG
105690026	ID_B1	SINE	B4	50	ACCAGGTGTAGTAGCACAAACCTGTAATCCCAGCATTTAGGAAGGAGAGG
100050717	RMER20A	LTR	ERVK	50	AAGAAACCTGGTCAGCAAGCACCTGAGATTCCTGGAGTGCCTCCCCGTGC
100430450	ETnERV2-int	LTR	ERVK	50	TAACGAATGGAAGGGTCCGGATCTGGTTCTAATCTGGGGAAGGGGCTCGG
105420020	B1F	SINE	Alu	49	GGCCAGAGTGGACTACATAGTGAGTTTGAGGCAACCCCAGGCTACATAGG
106130279	ORR1B1-int	LTR	MaLR	50	GTTCAAGGAGAAAGGGGACATCAGGAAGTGGAATGGAGCTAAATCCTATG
103390279	L1VL2	LINE	L1	49	CAGGAAGGACAGGCTCCAGTCAGATATAGCAAGGGCAAGTAGCACTAGGT
102120538	B1_Mur2	SINE	Alu	50	GAGTTTGAGGTCAGCCTGGTCTATGTGATAAGTTTCAGGCCAGCCAGGGC
104120086	MIRc	SINE	MIR	50	CCCCAGCTGCTTATATAATGTGAATGACACTTGTCCTGGCTGTCTCACAG
103850047	B1F1	SINE	Alu	50	GGATCGATCATGAGTTTGAGGCCGGGCTACATAGTGAGTTCTAGGCTAGC
104810270	B1_Mus2	SINE	Alu	49	GCCTGGCATGGTGGTTCATGCCTCTAATCCCAGCACTTTAGGAGGCAGAG
510497	ORR1E	LTR	MaLR	50	GGACACTGGCCCGCCTCTTTGCCTTTTGGCTGCTGTCAAGTGAAGAACTC
105390593	ID_B1	SINE	B4	50	GCTGCAAGTCTGAGGCCAGTCTGGGTTACATAGTGGAACTCTGTCGAGTC
101940348	ETnERV3-int	LTR	ERVK	50	CTTTGGCAGTTGGCTCAATTGGGCTGTGAATACAAGATGCCTGGCCTTTG
104670546	B1_Mm	SINE	Alu	50	GCAGTGGAGGCACATGTCTTTCATCCCAGCACTCAGGAGGCAGAGGCAGA
101660717	MTD	LTR	MaLR	50	GTAGGCAACTCTGTGGGATACATAAGAAAGCAAACCGAGCAGTGAGGAGC
103440338	MMERVK10C-int	LTR	ERVK	50	ATCGAATTACCTGAAGGGGAACTGGTCGCAGGAGCTGGAGAGGTTGCAGG
105080746	MMERVK10C-int	LTR	ERVK	50	GGGTGGGAGGGATTTTGTTTGGTGCTGCCATATGCTGTGGACTGGCATTC
5290315	B3A	SINE	B2	50	CTCCGGTTTCAGGAGTCCAATGACCTCTTAGCCTCCTTTGACATCTGCAG
6130025	Lx2	LINE	L1	50	AGTATTGAGACCCTGCAGCGATGCTGAGCAGGTTTCTAGGCCCGCGCTAC
6660301	L2a	LINE	L2	50	CGCCTGTAGATCTCCTTCCAGTTTTACTCAAGTTACCCACTAGCTAGGGC
101240193	RLTR4_Mm	LTR	ERV1	50	ATTTGGGGGCTCGTCCGGGATTTGGAGACCCCTGCCCAGGGACCACCGAC
107050020	MuLV-int	LTR	ERV1	50	TTTGGAGACCCCCGCCCAGGGACCACCGACCCACCGTCGGGAGGTAAGCT
3140129	MuLV-int	LTR	ERV1	50	GAACTGATCGCACTCACCCAAGCCCTGAAAATGGCAGAAGGTAAGAAGCT
104560161	RLTR4_Mm	LTR	ERV1	50	TATTGCTGCCCAGCTCTATAAAAAGGGTAAGAACCCCACACTCGGCGCGC
102480347	B1_Mur1	SINE	Alu	49	CAGCTGCACTTTCTCCCGGGCTGACCTAAATCCAGGAGCTTGCAAAATGT
104150102	MuLV-int	LTR	ERV1	50	TCGGGAGACCCCTGCCCAGGGACCACCGACCCACCACCGGGAGGTAAGCT
104120059	MuLV-int	LTR	ERV1	50	TCTGGAGACCCTTGCCCAGGGACCACCGACCCACCACCGGGAGGTAAGCT
103940082	MuLV-int	LTR	ERV1	50	AGACCCCCGCCCAGGGACCACCGACCCACCGTCGGGAGGTAAGCTGGCCA
103870242	RLTR4_Mm	LTR	ERV1	50	CCTTATTTGAACTAACCAATCAGTTCGCTTCTCGCTTCTGTTCGCGCGCT
103800546	B3	SINE	B2	50	CCGGCTGCTCTTCCAGAAAACCTGGGTTCAGTTCCTAACATCCACATGGC
105570524	Lx6	LINE	L1	50	CTTCTGGGGTAGCCTTTCTTCATTGTCTCTCCTGATTCCAAGGAGATAAA
104230091	Lx6	LINE	L1	50	GAGTCTGGACAAATGTGCTATAAACTCTAAGAGACCCCAGAGGTCATCCC
5860670	L2c	LINE	L2	50	GACCTCAACTTAAATACATCATCTTCTATAAAAGACCTTCCCAGTGCAGT
106860433	B1_Mur1	SINE	Alu	50	GCTGGATGTGGTGGCCTTGAATCGCAGGACTTGGAAAGCAGAGGCAGGAG
101400438	B1F2	SINE	Alu	50	GTGATACCTGCCTGAAATCCAAGTACTTAGGAGGCAGAAGCAGGAGGATC
102940332	RLTR13D2	LTR	ERVK	50	AATTGTGACTAGGGTGTGAAATCCTCACCTGGCTCCTGTCAATAGCTGCC
101690551	ETnERV2-int	LTR	ERVK	50	CCAGGAATATGTCCCCGGTGTGAGAAGGGCCGCCACTGGACAAAAGATTG
102350139	Lx3_Mus	LINE	L1	50	AGGAGTTGTGGGATGTGGAGCTGTCAGAGGATGGATGGGGGGCAGGGAAT
104150390	RMER19B	LTR	ERVK	50	GCTGATCACTGCTGAGAGGAGAGGCACAACCAGGAACTTCTCAGGGCATT
103360619	ETnERV2-int	LTR	ERVK	50	ACCTTGCAGGCGTCAGACAGTGCCCAGGGAGGGCTTGAAGAATCTCAGGA
102570020	B3	SINE	B2	50	CTTCCAGAGGACCAAGGTTCAATTCCCAGCACGGCACAGCAGCTCACAAC
106420446	PB1	SINE	Alu	50	GGGCACTCCTGCAGTCCTACTCAGAGGCCAAAAGACCATTTAAGTCCAGG
103360735	MMERVK10C-int	LTR	ERVK	50	GTCGCAGGAGCTGGAGAGGTTGCAGGCGAGATTGCAGATGCAGATCCTGA
100580687	MMERVK10C-int	LTR	ERVK	50	TCGCAGGAGCTGGAGAGGTTGCAGGCGAGACTGCAGATGCAGATCCTGAA
103440722	RLTR44-int	LTR	ERVK	49	CTTGGTCAGGGCATGCTTGAGGGACGCCAGTGGAAAGTACAATGCTGAAG
103140450	RLTR44-int	LTR	ERVK	50	GGAATCTAGCTCTGAAGGGGCTACTAGTGACAGCAACGGGACTGATAGTG
103840348	ID_B1	SINE	B4	49	GTACTTGGAAGGTGGAGGCAGGGGGCTGGAGAGTTCAAGGCCAGACTCAC
103170673	PB1D9	SINE	Alu	50	TGAATCAGAGGCAGGTGGGTCTGTGAGTTTGAGGCCAGCCAGGGCTATCT
107100273	RLTR45	LTR	ERVK	50	GGACCTTTCTCAATACATGGGGGTCTTGATACAACTTCAGAACGGTTTCC
104060687	RLTR4_MM-int	LTR	ERV1	50	CTACGCGGACCACACTGGCGTAGTAAGAGATAGCATGGCAAAGCTAAGAG
4150022	MTEa	LTR	MaLR	50	GACCATTGCCAAGTGCCTTCCACAGTGGATTTTATCCTCTAAAACTAAAT
106180333	B1_Mur3	SINE	Alu	50	GTGCACATCAAGTTATAGCCAAGCAGGGACTAAGCAGTGAAACCCTCCCT
102690110	MusHAL1	LINE	L1	50	CAGGAGGGACAAACCACAGTAAGAGACAGCAAGACCAGCTAACACCAGAG
100380341	ORR1D2	LTR	MaLR	50	CCAGCTGTGAAGGACTTTTAGCCCTCGGGAAACTTAAGCTCAGTAAACTC
103120142	ORR1C2	LTR	MaLR	50	CTGCCGCCTGGGGATCAGGATGTAAACTTCTCAGCTACTGTTCTAGTGCC
101240091	RLTR4_MM-int	LTR	ERV1	50	GATCTGGAGACCCCTGCCCAGGGACCACCGACCCACCACCGGGAGGTAAG
105860022	L1Md_A	LINE	L1	50	ATCCAGAAGATGCCCCAACTGGTATGAAGGACACATGCTCCACTACGTTC
102680497	RLTR10-int	LTR	ERVK	50	GGTGGACCTTCTGTCTGGAGATTTGGAGAGGATCGAGCAGATCAGGTGTT
105910537	L1M2	LINE	L1	50	GAACATCTGTGGATTTCTCAGCAAACAACTTAGAACAAGTAGAGACAGCT
107000292	Lx4B	LINE	L1	50	AGAGGAAAAGGGGAGAGTGATGGAGGGGAGGGACTCTGTGAAGGACTGGG
103170347	MARNA	DNA	Mariner	50	GCACCCTTGGAGTAGAGGTGTGGCTTCCCAACTCACTGCTGCTCAGAAGG
100430341	B1_Mur2	SINE	Alu	50	GAGTTGGAGGTAAGGTCCAGAACACCCAGAGCTTCATATTGAGACCCTGT
106590114	MLT1A0	LTR	MaLR	50	GCAGAAGGGTGTGGCGTTTGGGAAGGAATGAGATCATGAAGACATCGGCC
1450070	MLT1A0	LTR	MaLR	50	GAGTGGGATTAGTGTCCTAGGAAAAGAGGCTGAAAAGAGACACCCCTCTG
103710193	RLTR13C2	LTR	ERVK	50	TACAATGGCCTAGGGGAAAGGTCGACTAGAGTAGGAACTATGGCAAGGGC
103140097	L1_Mus1	LINE	L1	50	CGGCCATCATTGGGAAGAGAGGCCCCTTGGTCTTGCAAACTTTATGCCCC
6660068	L2c	LINE	L2	50	CTCCAGGCCCGTATTTCCACCTGCCTACTGGACATCTCCACCTGGATGTC
102760358	B1_Mm	SINE	Alu	49	GAGTTCAGTTCTGAGGTCAGCCTGGTCTACAGTGAGTTCCAGGACAGCCA
102900195	Lx3_Mus	LINE	L1	50	AACACATGGGCATCACCAGAATCCAGTTCTCCCACCACAGCAAGCCCTGA
101740484	B1_Mur2	SINE	Alu	49	TAGAGATACAGGCAGGTGGAGTTCTCTGGGTCTGTGGCCAGCTTGGCTCT
102940471	RLTR15	LTR	ERVK	50	GGAAAGAGATAGGAACTCTGGGAGTCAGGCATGGGAGGTTTTGCCAGCCA
106510592	Lx3A	LINE	L1	49	GCAGGGAGGAAGTATGGGATGTAGAACAGTTGGAGGGTAGACCGGGAGGA
101770079	RSINE1	SINE	B4	50	GCCACACAAGCCTAACCTGAGTTTAGTCCTTAGAACTCATGTGGAGTGAG
104230095	L1MA5A	LINE	L1	50	CATTGGCCAGGATGCAGGGGGAAATTAACCTTTATTCACTACCCACTGGG
4150068	GC_rich	Low_complexity	Low_complexity	49	GGAGGAGGGCGGGGAGAGGACCATGTGAATGTGCTCCGGAGCTGAGCGCC
102510129	B1_Mur2	SINE	Alu	50	GGTGTACATCATGAGTTCCAGGACTGCGAGAGCTATAGAGAGCCTGTCTC
105900129	RNERVK23-int	LTR	ERVK	50	CGTTGTCGAAGGACAATGCCAAATCATTGAGACCACCTACACCTCGGCCC
6100524	RLTR45-int	LTR	ERVK	50	CTATTAACCAAGATATAGAAAATATAAAAAAGGGCCTAGGTGATCTTACT
101990324	RLTR6-int	LTR	ERV1	50	TGGTTTCAAACTTTCGGTTTGCGGTCGCAACATCTCACGTCTCACGGGAG
104780315	RMER5	LTR	ERV1	50	TGTGGATGAAAGTTCCTGGAAAGGAGATGAACCTGCTTGCCCACAGCAAG
1780286	L1ME4a	LINE	L1	50	TATTAAGCAAGTTTTTACCTATGTTACAGAAAGAATCCCCAAATATGAAG
102690577	PB1D10	SINE	Alu	50	CCCAGCACTTGGGAGGTGAAAGCAAGAAGAACAAGAGTTCAAGGGCAGCC
106040692	B1_Mur1	SINE	Alu	50	GGCAGTCAGGGCTATATAGTAAAGTCATAGCCACCTAGGGGTATACAAGG
105700021	RodERV21-int	LTR	ERV1	50	CCCTTCCCCCAAGGGAAGTTGTGGGGGTAGATGATCTTGTCAGGGCACAT
102450041	RLTR46	LTR	ERVK	50	ACGTGGTAATGAGGCTCTGGGAGAGCAGCCAATCAGGTGTGGACACGCCA
107050673	RNERVK23-int	LTR	ERVK	50	GCGATGGAGAGATCCCCTCACTGGACAATGGAAAGAACCAGATCCCGTCC
102190138	Lx4A	LINE	L1	50	GGGGCACCCACTCAGAGGAGAAGGGGAGAGAGGATTGGGGGAAGAATTGT
102450368	Lx2B	LINE	L1	50	GGCATCCATTCGGTCTGAAGACACCAAACCTGGACACTGTTGCTGCTACC
104210131	B1_Mus1	SINE	Alu	50	CCAGGCAGTGGTGGCACATGCATTTAATCCCAGCAAGGCAGAGCAGGAGG
780014	MER20	DNA	MER1_type	50	GGAATGGAGAGAACAGAGCTGGGATGCTGCTATTAACGGGTAGTAGACCT
104920093	Lx7	LINE	L1	50	GCCTCTGATCAGGAATACAAGTGGCAGGCAATACTACTGTGGATGTGCAG
103990452	RMER17A	LTR	ERVK	50	GCTTGATTCAAGAGGTTATATAGGGCAGATAACCTTCCCTCCGTCCTTCC
104610112	B4A	SINE	B4	50	GAACACCCGTAAGTCCCATCACTAAACCCCACCAAAGTGCTGGCTGCAGG
103520750	RSINE1	SINE	B4	50	CTTGAGGTCCAGTACAGTAGAAGGAGAGAGCCAACTCCTGCAAGTTGTCC
101050692	ID4_	SINE	ID	50	AGGTCCATGGTAGACTGCTTGCCTACTACACGGGACTGTGGGGTTAATCC
105130372	L1MB1	LINE	L1	50	GAGGGTTGCTCTTCAGCGGGTGAGAAGTTTCCATTCCCTATGGTAAGCTC
105720019	MER5A	DNA	MER1_type	50	GCCTCTGTCGTGGGGTCCACAAAGCATTTGAACAGGGGCTTCTTCCCAGG
104280195	B3	SINE	B2	50	TCTCTGACTCCAGTTCCGTGGGATCCAGCGTCCTCTTCTGGCCTCTTCAG
103190341	B3A	SINE	B2	50	TTAGTGTTCTCAGCGCCAGGGTTGGGCAGCTCACGACGACCTGTAACTCC
101190722	MTEa	LTR	MaLR	50	CATTTATTGACTTTATTCAATACCTTGTGTTCCTGACTCTTCACTACCCC
102510524	L1M5	LINE	L1	50	GGCTGGGCTAGCGGATACAGGGTCAATCTGTTAAAGTCAGGTGTCTGTCC
102230551	B1_Mus1	SINE	Alu	50	GGCAGAGGCAAGTGGATTCCTGTGAGTTTGAGGCCAGACTGGTCAGTAGA
100870575	RLTR40	LTR	ERVK	50	CCTGGACTCTTAGATTAGGTACTCTTCCCGGCCCCTCACTCAGATAATGC
105340731	MMSAT4	Satellite	Satellite	50	AGAGAAACCCTATGAATGGAATTGAAACAGTAAAGCTTTGGCACATCAGT
102850100	MurSatRep1	Unknown	Unknown	50	GTATGTACTCAGTGTGGTAAAGCCTTTGCACGTTGCAGTCACCTTCATGT
104010739	MurSatRep1	Unknown	Unknown	50	GTCGTAGTTATCTGCAAGTACACAGAAGAGCCCATGCGGGAGAAAAGCGG
105670575	MurSatRep1	Unknown	Unknown	48	GTACTCATTGTAGTAAAGCTTTTGCAAGTCGTAGTTATCTCCGAATACAC
102510102	MMSAT4	Satellite	Satellite	50	CATCTTCATAAGCACGAAAGAAGTCATACCGGGGAGAAACCTTATGGGCG
2940079	B1_Mur1	SINE	Alu	50	CATGAGGATCTTTGTGAGTTTGAAGTTGTGAGTTCCCATTTATCCAGGGA
5360577	Lx8	LINE	L1	50	GCGTCATATTGAAGGAAGTTGTAGGAGTTGAAGGGGGTGTCGGGGTGCCA
106180451	MuRRS-int	LTR	ERV1	50	CCCTACACCCGGCTCTGAGATTGCTAAAGGCACAGTCTGAGGACCGAGGA
5340215	L3	LINE	CR1	50	TACATCGGCTGAAAATGAACTGGGCTGCCTTCGGAGGGCCTGAGTTCTTC
103130072	MTE2a	LTR	MaLR	50	AAGTTAATGGGTGGGGGGAGTAAGTGGGCGCCGTTGCCTGGATTTGTACA
100610369	B4	SINE	B4	50	CCCAGCACAGGGGAGACAGAGACAGGAGGATTCTGGGGCTTGTTGGCTAG
105550358	PB1D10	SINE	Alu	50	AATGTCAGCCCTTCGGGGACAGAGGCAGGAGGAGTGCTACAAGTCTGAGG
101980195	L1_Mur2	LINE	L1	50	CCGAAACCAGTAGAAGAGAAAGTGGTGAAGAGCCTCGAAGATTTGGGCAC
106840441	RLTR18B	LTR	ERVK	50	CGGAGGTCTTTGCGCTCACCGACAAGCGTTAGGGGACCTGGATGTTCATC
106550156	Lx6	LINE	L1	50	CAGTAGGCCCTGAGCACTGCAAAACAACTGAAGCACAAGAAAAGACCTTA
103840364	ORR1E	LTR	MaLR	50	GTTGTAGAACCTTCATGAAGTAGAGCCTTAACTATGTCAATGTGGTGGGC
101580164	(TG)n	Simple_repeat	Simple_repeat	50	ATGTGTGCTGATGGTGCGTGTATGTGTGCTGATGGTGTGTGTCTGTGTGC
103190685	RLTR21	LTR	ERVK	50	TGATTTTTCTATAAAAACTGAGATTTCTGTTTCTTTTAAGATTCTTATAA
100460538	RLTR46	LTR	ERVK	50	CGTGGGTGAAGCTGCCAGTCAGGTATAGACATGTCACACCAGGGGGTATT
102190446	Lx9	LINE	L1	50	CATGGGAGGGGTTGGAGGGAGCAAAGGAGGGGGAAAACCGGTGTGATTCT
107040750	RSINE1	SINE	B4	48	CTTCCGCTGCCCTGCCTGTCCCACTATGGAACTGTCCCCTCAAACAACCA
102340064	B1_Mus1	SINE	Alu	50	TGCCAGGTAATGCTGGCTCTCGGCTTTTTAATCCCAGTCGAAGAAGGCAG
100460692	LTR16D1	LTR	ERVL	50	GCTGAAACCGGCCAGCACAGCTACGCATCCCATCACTTCATTGTTTCTGG
101940324	B4A	SINE	B4	50	GGAAAGAGCCAGGCACAGAAGCACACAGTCGTAATCTCGGTACTCAGGAG
460301	Tigger1	DNA	MER2_type	50	CTGATGGTAATGCTTTTGTTATTTCGGGTGCCCTGGGACTGATCTGCAGC
102340364	IAPEY3-int	LTR	ERVK	50	CACAGTGTTATCAGGTGGACAGATAAAAGTCGAGGTGGAGGAGGAAGGCG
100060736	B3	SINE	B2	50	ACAGTAGTTCCAAGGGATTCTGGCTTCCAAGGGCGCTGCATGTGTGTGGC
106380487	B3A	SINE	B2	50	TGCTGCAAAGGGTCGAGTTTGTTTCCCAGCCCCACCTGGAGGCATACTGC
105420079	B1_Mur1	SINE	Alu	50	GTGGTGCAGCCCTTCATTTTAGCACTCAGGAGGAAGAGTTTGAGGCCTGG
102450021	B3	SINE	B2	50	CATGGCTACTCCACCAAAGGACCCAGGTTTGAATCCCAGCACCCCCTTGT
106040408	B3	SINE	B2	50	GTCCAGGTGATCCAACACCCACATACAGACATACATGCAGGTAAAACACC
106590519	RSINE1	SINE	B4	50	GAGTTCTATCTCTGGGACCCACACAGTGGGAGGAGAGGATCTAATTCTGC
6900288	RLTR19	LTR	ERVK	50	TGAGGAACATACAAAATCCATGTGGTAATTTGTCATGAATTAGTTGTACA
102350563	ID_B1	SINE	B4	50	CTGTGTAGTAACCCATACCTGTAAACCTAGCACTGGGAAGGTGGCGACAG
106200722	RLTR45	LTR	ERVK	50	AAGGGGGTCAACAGCGGGCCATCAACTCACCGCTCCAAGAACAACTACAG
106130139	L1Md_F	LINE	L1	50	ACCTGCAGAGTGCTCTGACCACTGGGACTGAGGAGAGAGTTGGACTCCCA
1090039	RMER5	LTR	ERV1	50	GCAACACTGTAGTAGGGTTTTTGGGAAAGTTCAATCTATATTCCCAAGCC
103140280	Lx2B	LINE	L1	50	TGCAGACCCTCAGAGATAACAGATACCAGCCCAGACTACCATATCCAGCC
106350184	B1F1	SINE	Alu	50	CTGAGGCAAGAGTGCCATATAAGTAGTGAGACCAACCTCATGAGGCCTCC
104560279	MER20	DNA	MER1_type	50	CCTCCTGCAATGCAGAAGAAGCGAGTCTCTATAGCAAAGAACTATCCAGG
106550484	B3	SINE	B2	50	CCAGCACCCTCATTAGGTGGCTCATAACTGCCTGGGACTCCAGTTCTAGG
102680647	L1M4	LINE	L1	50	TGCACAGTGTAGACAGACAAGTGTCTAGGAACAACAGCTAAGCCATGCTG
3830519	RLTR9B	LTR	ERVK	50	GCCTGGCGTGGCAGGGGATGGGCCTCCTCCTTTATAAGCACAGACTCTTA
103710070	L1_Mus3	LINE	L1	50	CGCCAGTTCTGGGTCACCTTGGGCACAAACTCAGTGGACAGTCCCACGGT
101780121	RodERV21-int	LTR	ERV1	50	GGCATATGGGCAGCCTTCCTCTTGGACACTGGAGCCACTTGTGCAGTCCT
105290047	B4A	SINE	B4	50	GCCTTTAACCCTGGCAGTTTGGGAGGCAGAGGTGAGTGGTTCTCTGAGTT
101400142	B3	SINE	B2	50	TGCCAGTTCCAGGACAGTTGACTCTCCCTTCTAACCAACTCTGGCACCAG
100450008	Tigger7	DNA	MER2_type	50	GATAAATTATCCCTTTCCCAATGTATCCATGCTGTCTGTGTTGTACCTCC
104540066	MMSAT4	Satellite	Satellite	50	GAACACACACTGGAGAGAAACTCTATCAATGTAACCAATGTGGCAAAGCC
105050068	B4A	SINE	B4	50	CCTGTGCAGGGGACCTCAGAGGCTCAGTGACCATGGAGTTTATCTGACTT
2680066	Tigger5	DNA	MER2_type	50	GACTTTATGATGGCATGGAAGTGATGCTTGTTAAGCACGAACTGTACGTC
2320484	RMER4B	LTR	ERVK	50	CGGACTGTTGCAGTAGCTGACTGTGATTTGCTTCATGCCCTAGCAGAGGC
4050193	MTC	LTR	MaLR	50	TGCCTTTATAAGATTGGGCCATAGGCATACCTACAGGGCATTTTCCTAAT
1940497	MMSAT4	Satellite	Satellite	50	CCTTTAGTCAAAGTACATACCTTATAGAACATCAGAGACTTCACTCCGGA
101780064	B3A	SINE	B2	50	AGCACTCAGGTGGGGCTGCTCTGGAGGATCTGATGGCCTCTTTTGGACTC
101570332	ID_B1	SINE	B4	50	CCTCAGGAGGGGGAAGTGGGAGAATCAGGAGTTCAAGGTCACCCTCAGCT
104670037	B4A	SINE	B4	50	GAAATAAGGGCGAGAGAAGACAGTGTCAGTCAGGTTTAGGCATCCACATT
106420066	B1_Mur1	SINE	Alu	50	GACCAGCTTGGTCTCCATAGTGAATTCCCTGCCAGCCAAGGTTACACAGT
103870390	B4A	SINE	B4	50	TAGACAGTTCACCACTGAGCTTCACGCTTAGTAAGAGACCATGTGTCAAA
106130273	RLTR18B	LTR	ERVK	50	TCACAGGTGCTTGGCTAGTTTGGAAGGGAGTTTAGGTGCAGCCGTCCCTG
103390427	B1_Mur1	SINE	Alu	50	GCCTGGCCTAATAGAGAGTCTTGGGCCAACCAGGCTACCTAATAAGACCC
106450400	L1M2	LINE	L1	50	CGGCAACAAACACCGGAAAGAGTGGGAGTAACGCCTGGCAGAAGCTGTTG
3130673	L2a	LINE	L2	50	CAAGACCTTGACACTAAACTCTTAAAACTAAGGCCTATTTCACTGTCTTC
106350746	L2c	LINE	L2	50	AGGCTCTCTACAGTCTCCTTTCACCTTACCTATCTGACTCTAGTTCCCAC
102510551	Lx4B	LINE	L1	50	GGAGAAGATGCACATAATCCTGAAGAGACAGGATGCCCGCACACACCCTC
103990519	ID_B1	SINE	B4	50	CGCTCAGAAATGAGTAGCAGGGGTGTCAGAAGTTCACGGTCATCCTTGGC
103170025	ID_B1	SINE	B4	50	GTTCAGAATCATCTGCAGCTACATACTAAGTCCAAACCTGAGGCTGGAGA
105360193	RSINE1	SINE	B4	50	TGTGAGACAGCTCAGCAGGTTAGGGTGCTTGTTGCATAAGCCTGTCAGCC
106100372	PB1D7	SINE	Alu	50	GAGAGGAAGATTGGGAATTTGAGACCAGCCTGGGCAACAGAGTGAGACCC
100450605	RMER1B	Other	Other	50	GCAAGGGCAGATTTGAAGGGATGGGGAGATGAATGGGGTTGGAGTGCATG
102260278	L1VL4	LINE	L1	50	CACACCTGGAACTCTCAGAACACAGGAACCAAATCACATGAGGCAACAGC
104540167	L1VL4	LINE	L1	50	TACGCACCTGGAACCCTCCGGACACAGGAACCAGATGATGAGAGGCGACA
102030609	RodERV21-int	LTR	ERV1	48	TTCCAGTGATACTGCCAAGTAACCTTACCTCATCCTTTGTCAGCTGCCCC
107040056	MER94	DNA	AcHobo	50	CCTAAGTATTAATATGGCCTTGATTCACTAAGCTGTGTCTCCCTTTGTAC
1500114	L2c	LINE	L2	48	GGAATCCTGGATGTTGTAAGAGTTGGGGTGAGTTGCCTCCATGCCTCCTT
103830746	B3	SINE	B2	50	GGATGGTCCACCTCTTCTGACCTCTTGCGGGTACTAGGCACGATGTGGCA
101660465	B3	SINE	B2	50	AGGGTGGACCAGTGGTTAAGAGCACTTGCTTCTCTTGTACAGGACCCAGG
100110592	B3	SINE	B2	49	GCCCTTGCTTGCTATTACAGAGGACCCTGGCTTGATTCCAAGCACCCACG
100940040	B3A	SINE	B2	50	GAGGGTCCAAGTTAAATTCCCAGCACAAATGTCAGGCAGCTCACTGCTGC
106840010	B1F1	SINE	Alu	50	CCCCAGTACCCCGTGAGGTAAGTTCTGATCACTGCAAGTTTGAGGTCAGC
106660390	RCHARR1	DNA	MER1_type	50	GCTGCTCAGGTCCCCCGTCACTGTAGACTCGGTTTGAACACAAGCATGCG
104560563	MTD	LTR	MaLR	50	TCTTGATTAAGGCTTGATGTGGGAGGGCCCAGCCTACAGTGGGTAGTGCC
101580692	MLT1H1	LTR	MaLR	49	GAGGAAGTGATACTGGCTGCCTAATGAGACCTGGTGAAACCGTATTCCGG
100450048	RLTR18B	LTR	ERVK	50	CCTGTGTTCTGCCTAGGATGCTGGGAGTAGATGTGGTAAATAGCCTGCTG
105270731	Lx8	LINE	L1	50	AACCTGTCAGAAGCCCATTGCTCGGGAGGCCGTATGTCCTAGAGGGGAAC
106220397	RLTR18B	LTR	ERVK	50	CAGTGGTGTCCTAAGCTGTGCTGTGCACAGGTGATTGGGTTAATTATCAC
103140750	B1_Mus2	SINE	Alu	50	GGGCGTGTTGGTGTTCTCCTTTAATCTCAGCACTTGGGATGAAGAGGCGG
101770131	Lx2	LINE	L1	50	CTTAGAGGTAAAGGGGAGGGGGGGCTTGTGGAAGGCAAACAGGGAAGAGG
106620524	B1_Mur2	SINE	Alu	50	GTCAAATGTGGTGGTGCAAGCCTTTAGTCCCAGCTCTCAGAAGGCAGAGG
104610373	PB1D10	SINE	Alu	50	ATGCTAGCACTTGGGAGTAGAGACAGAAGGGTCAGGAGTTCAAGGCCGGC
103190195	L1_Mur2	LINE	L1	50	CTCTCAGGATGGCTAAGACCAAACCTCAAGGGATAGCACATGCTCACAAG
105860746	B1_Mur1	SINE	Alu	50	AAGGATAGTCTCCATAATGATTTTCAGGCTAACTAGGGCTGCATAGTGTG
4480338	L2a	LINE	L2	50	GCTCGTCTCTTCCGCTACCTTGAGCATATGAGGCTTGTGGGACCCTTTGA
106180397	RMER5	LTR	ERV1	50	CCCGAGTTGGGATATGCTACTTGAGACAACCTAAACTTGTGCTCGGCGGC
103800731	B2_Mm1t	SINE	B2	50	AGAGCACTGACTCTTGGTTAAGGGACTGTTCTTCTGAAGGTCCTGTGTTC
1190093	RMER4A	LTR	ERVK	50	GGGCTGGTGGCTGGGGCGATCCTGGAGACTAGAGGATAATGTGATAACAC
5690021	L2c	LINE	L2	50	TTGGGTTCTCCCAGACTGTACGCCTCTAGATGGCAGGGCCGATTCATCTC
50095	Charlie8	DNA	MER1_type	50	GAAAATCAGTTCACTGGCAAATGGGACCTGCATCCTGACCTGGCTGCCTG
104480040	B3A	SINE	B2	50	GCAGAGGACCTAAGCTTTTATCCCAGAGCTCATGTTGGGCAGCTTACAAC
104150044	B4A	SINE	B4	50	GCCAGTGTGTGCTTGTCATCATCTCAGCAGTAGGGAGGCAGAGACAGGAG
103170397	ORR1D2	LTR	MaLR	48	GCTGTGCCACAGTCTGCTTCATTCAGCTCCCTGAGGTTAGCACTGTCTGA
104200154	RSINE1	SINE	B4	50	CCCACAAGTCCTCTGACCTCCACATTTGCACTGGGGCACACATGCACAGC
101580039	MLT1F2	LTR	MaLR	50	GAGTCAGCTCCGGGTGGAACCGTGCCCAGACTTCAGAGACCATCTGAGAA
100110408	B3	SINE	B2	50	GGGATGGCTCACAACTGTCTAACTCCAGTTCCAGAGCATGACACCCCCTT
102100647	B3A	SINE	B2	50	GGAAGCTCACAACCCCCAACAGCTCCAGGGGCTCCTACATCTTTTACTAA
106590079	B4A	SINE	B4	50	CCAGAACTGGGAAGATAAGCTCAGAAGCCCCCCTGAAGCCCTCTGGCTAG
105550242	MurSatRep1	Unknown	Unknown	49	CACATGCTGGACAGAAACCTTATGAATGTAATCAGTGCGGTAAAGCCTTG
104760538	MurSatRep1	Unknown	Unknown	50	GCCTTTGCACAACTCAGTAGTCTCCAACGTCATAAAAGAACACATACTGG
105690095	MMSAT4	Satellite	Satellite	50	GAACACATACTGGAGAGAAACCCTATGAATGTAACCAGTGTGGCAGAGCC
102480088	B3A	SINE	B2	50	TCCGGCAGTTCACAGCCACCTATAACTCCAACTCCAGAGGACCCAATGCC
106520079	L1MCb	LINE	L1	50	GCTCAGTTCCTGGCCACCTTAACATAAAGCCGCATGCCAAGAATCCATTC
101400594	MTE2b	LTR	MaLR	50	CTGACGCCTTGACTTAACCCAGGATGAACAATACCCTAAGCCATACAACC
104540280	Lx9	LINE	L1	50	CAAGCAAGGAGGGGTATATGGGAAGGTTTGGAGGGAAGGGAGAAATGACG
50672	L1M4	LINE	L1	50	GTGAATGACTGGATCCTGAAAGTAGAAGATCAAAGGAATCCATCAAAAAC
105290138	Lx8	LINE	L1	50	GGGACATGAAGTTAGGAAGGAGACATGTGGCCGAGAGTAGGGAGTATCTG
106590341	MER44D	DNA	MER2_type	50	GCTGTTAGTCGGTGGCTTTGGGCATCTGCTGGGGATTTGTAACATCTACC
103940136	ID_B1	SINE	B4	50	GGTGACGTCTCTGATCCAAGCTTTCCCTCACTTAGGAAAGGAGGGCAAGG
102060722	L1_Mus1	LINE	L1	50	CAGAAAATGGCCTAGTCTGCCATCATTGGGCAGAGAATCCCTTGGCCTCG
105270364	ORR1D-int	LTR	MaLR	50	GTACATGGAGTTTAATCAGTTGTTCCCATAGGGTCTGGAAGATTGGAGTG
101580463	MurSatRep1	Unknown	Unknown	50	AGCCTTTGCATGTCACAGTCATCTCCAACGTCATGTAACTACACATACTG
103840156	MMSAT4	Satellite	Satellite	48	GCTTTCTCACGACACAGTGGTCTCCAACTGCATAAAAGAACTCATACTGG
102650435	MMSAT4	Satellite	Satellite	49	AATCAATGTGGTCAAAACCTTTTCATTAAGTTATTGTCTCTATAATCATA
105570341	MurSatRep1	Unknown	Unknown	50	GTGGGAAAGCCTTTGCACAACTCAGTAGTTTCCAACGTCATAAAAGAACA
103140022	RMER20B	LTR	ERVK	50	CAAGCTGTTTTGATGACAATTGCCTAAGAGAGCCATTTTTTAAGAGCGTG
103830576	B4A	SINE	B4	50	CTGGGGAGATGGTTCCGTGGTTAAAGTGCTTGCCACATAGGCACGAGGGC
100840593	Lx7	LINE	L1	50	TCCCCTGGCCTAAAGAAGGTGATGCCTATCAATGCACAAGAAGCAAACAG
104850397	Lx4B	LINE	L1	49	ACTCCCAGGGACTACCAGGCCAGCCAACACCAGAAACAACCAGATGGCTG
5420184	MTC-int	LTR	MaLR	50	TAATGTTTTATATTGTGATATAAATATTAACATAACATCTTGGGGATAAA
380048	L1_Mur2	LINE	L1	50	GGAGATGAATAAGACTGTTCAAGTTCTGAAGATAGAAAATAAAAGCAATA
100360088	B3	SINE	B2	50	CTTCTGTTCCAGAGGATTTGATGCACTCTTCCGGCCTCCACAGGCACTAG
104070014	MER20	DNA	MER1_type	50	CAACTACAGGGGTTGGGGTGTCATTGGCATCTGGTAGGTAAAGTTGCTGG
104810538	ID_B1	SINE	B4	50	GGGCAGAGTAGCCAGTGCCTAGCACCGTAGCTTTGGGAAACAGAATCAGG
103710398	PB1D9	SINE	Alu	50	CTCAGGAGTCAGAAGCAGGAAGGTCTCTGTGAGTTTGAGGTCAGCCGGGG
103390193	B1_Mur4	SINE	Alu	50	GCAGGGTGGTTGGCTGTGGTGTACACCTTAATCGCAGAACTCAGAGGCAC
105700180	MTEb	LTR	MaLR	50	TGGAAGGAAGACTTGACCCCTCCTCAGATGTGGATCATTCTCTAAGCTGC
100380121	MER21B	LTR	ERV1	50	GTGCCAGAAACAGCATGGAAGCTCCACACCCCTTCTTCATCTCTTACCCC
101980750	ID_B1	SINE	B4	50	AGTGAACTTGCCTGGTATCCATGAAACTCTAAATTCCATCACCAGGAATG
101580735	MurERV4_19-int	LTR	ERVK	50	GGAGAACGGAGTTCAGGCTTGGTGAATGAGACTGGGAAAGGACCGCACGA
103840605	B4A	SINE	B4	50	CCTGTCCCCCAAAAGAAGATGGAGAACAGTAAAGGAAGACAGCCCTCTGC
105050538	ID_B1	SINE	B4	50	TGTGGGGTGGAGGGGCAGGAGCTAAAGATCACCCTTGGCTAGAAACTCCA
104120066	B1_Mur1	SINE	Alu	50	GTGAGTTCCAGGCCAGCTTGGTCTACTTAGAGTTTCAGGTCAGCCAAGAC
102320044	Lx7	LINE	L1	50	GGAAGGCACTCTGCATGCCACCCGTTGAGAAACTGACTGCCAACACAACT
104540368	RMER6A	LTR	ERVK	50	CTGACTTGAACCAGCCAGCCAGAGTTCAGAAAGAACAAGAAGGGCTGAGC
105860438	L1MC5	LINE	L1	50	GCAAAGATTGATGCGGTTATATCAGAAGGAATCAACTGGCTAAACATGGT
102470670	MamGyp-int	LTR	Gypsy	50	CATCCTCAAGACCAACAACGCCGCCATAACGACCGCAGAATGCCTGAAGG
106100047	B3	SINE	B2	50	CCCAGCACCCAGAAAGCAGTTCACAGACAGTGCAGGCAAAACACCCATAC
100130176	PB1D10	SINE	Alu	50	CCCGGTACATAGGAGGCTGAAGCAGGAGGGTTGTAGGCCACTCTGAAAAG
105080132	B3	SINE	B2	50	CCACGTGGCAGCTCACAGCCTTCTTGTAACTCTTCCGGAGGATCAGACAC
4010736	Lx3B	LINE	L1	50	TGAACAGATGTCCCCACCCCCTCCAGACACTTGAGACTCCAGGGAATAGG
104210184	Lx3C	LINE	L1	50	GAAGAAGCTGAAGGGGAGGATGACCCAATATGAACACCACCAGCCTCACC
102190048	ORR1C1	LTR	MaLR	50	GAGACCTTGGAGGTGTAACCTTGTGAGAGGAAGTGTGTCCTTGGGGGTGG
107050347	MMTV-int	LTR	ERVK	50	TCGCCTAATATAGATCAGTCAGAACAAATTAAGAACAAAAAGGACCTATT
102320017	MMTV-int	LTR	ERVK	50	ACAGCCGGACGAGGCTATGCTTGTGTTTTTCCACAGGATGCCGAAACACC
106900672	MMTV-int	LTR	ERVK	50	TTAACTACGGGAGAGTTAAAACCTCTCTTTGAAATTCTTAATGGAGATTC
106660068	MMTV-int	LTR	ERVK	50	GGATGACATTCTTTTGGCACACCCATCAAGATCCATTGTCGATGAAATAC
100380102	MMTV-int	LTR	ERVK	50	CCAAATATCTTGGAAGTCAGACCAGCCTGTATGGCTTAATCAATGGCCCC
100450280	MMTV-int	LTR	ERVK	50	GGCTCCAAAAGAGCCCCTCCTGGGCTTTGTCCCAGATGTAAGAAAGGCTA
104780093	RLTR3_Mm	LTR	ERVK	50	CACCTCTCGTGTGTTTGTGTCTGTTCGCCATCCCGTCTCCGCTCGTCACT
106180465	RLTR3_Mm	LTR	ERVK	49	ACCAGGGACTTATAGGGGACCTTACATCTACAGACCAACAGACGCCCCGC
101660452	Tigger7	DNA	MER2_type	50	CCCCAGAATGAGAGACATCACTCTGTCTACAGTATCCACATGCAAAAGGG
102100014	B4	SINE	B4	50	GGGAGGCAGAGAGGCAAGAGAATCCCAGAGACATGGTAGCTAATCCGTTG
106860301	L1MEg	LINE	L1	50	CCAGAAGACCGTCAATGGGGGAGACACCTTTTAACAAATACCTGATAGCA
103850156	Tigger7	DNA	MER2_type	50	CAGTTACCCATGCTCAGCCGTGGCCCAGAGTGTCCAACGGGAAATCTCAG
101090138	L1_Mur3	LINE	L1	50	GTGGTGAGGATGTGGGGAAAGGGGAAGAACCATTCACTCTGGAAGTGGCC
520139	L1_Mur2	LINE	L1	50	GCTCTGTAAGGAGGTTCCGAACTATAAGCTTATTACTCCAGCCGTGGTCT
100510184	MIRm	SINE	MIR	50	ACTTGATCTCCGGGGCCCGGGTTTCCCCTCTTGCACAGCGGAAATATGCC
103140164	MTA_Mm-int	LTR	MaLR	50	GAGGATCCCGATAGAGAAAATGCTCGCAGGACACTGCAGCAAACAGGAAC
106380672	B3A	SINE	B2	50	CCCAAGTTCGGTGCGTAGCACCCATGTCAGATGGCTCATGGCTGTCTGTT
100060463	RLTR5_Mm	LTR	ERV1	50	ATAAGCCTTAAGAGAGTTTCGGTCGGGGGTCGAACTCCTCTACCCCTGCC
105670347	ID_B1	SINE	B4	50	GCATCAGGTGACATATGAGAACTTGGGAGTTGGTACCCAGAGATCAGAAG
102350168	RSINE1	SINE	B4	50	TGCCACCAATCCTGACTAGATGAGTTCAATTCCAGGGACCCACATGGTGG
100360014	RLTR40	LTR	ERVK	50	GACCCTGAGGTCACTTGTGACGTAAGATGCTATCCTACTGTGTGCTCAGC
102650079	Lx3A	LINE	L1	50	GGGGTGGGGTGGGGCGTGGGTGAACTAAGAGGGAATAAAATGTGGAGTGT
102510026	Lx5	LINE	L1	50	ACTGGATCTGGGGCTGTTCCTGACTCTATTGCCTCAAGGGGGGAGGGAGT
101240735	Lx7	LINE	L1	50	GTTTTGGTGGAGGTACCCTATAAAGGAGAGATTAGACACAGATTGCTAAC
2650204	L2b	LINE	L2	50	CCTCGCCTGAATTCATTGCATCTTACACCTTGGCATGCCTTGCTCACAAT
102320102	L1MEf	LINE	L1	50	CCTCGGGAACCAGTGGTACGATGTCCAATTTCTCAACATCTGTGAAGTGG
105080044	B2_Mm2	SINE	B2	50	CGATTCCCAGCAACCCTATAGTACCTTACAATTATCTGTAGTGGGGATCC
106840671	RLTR14	LTR	ERV1	50	GAACTGCTTGTCCTGTGGTCTCCACTACAGCTACCGAGGGAGATGCCTTG
100580411	RMER5	LTR	ERV1	50	GGTAAGCTAATCTGTGTTTCCTGGCCAGTCCCTCAAATGTGGTTTCAGAA
2810035	MER5B	DNA	MER1_type	50	CTTCAAAAGCAGATCCCAGGCTACCCTCCAGAGTGAGTTAGTCTGTGGTG
106370068	ORR1E	LTR	MaLR	50	CATTCTGGGCCCGGTCCCAAAGTAAGCTGCTCACAACGGTGGACTAGACC
106400338	B3	SINE	B2	50	GTTTGCAGCACCAGGTCAGAGGATCTGGCTCCTTATTCTGGCCTCTGGGG
106180086	L1_Mur3	LINE	L1	50	ACAGAATTGGAAGAAAAGAGGGATCTAAGGGCCACCAAGGAAACCCAGAG
3610358	MER2	DNA	MER2_type	50	TGGAGTCAAGCAACAGAAAACATTTGAAGACAAACAAACAAATACATCTG
106400672	L1Md_F	LINE	L1	49	ACACCAGACTTTTCACCAGAGACTATGAAAGCGAGAAGAGCCTGGAAGGG
102320072	L1MB3	LINE	L1	50	GACCTACCACAGGACCAGTCACTCTCTCTGTGGATGTTACAGCCATGGCA
101340133	Kanga1	DNA	Tc2	50	GCTAATCTGAGAAGTGATGTGGAGGGGGGGACTGAGGTTACAGTTAGAGC
104060129	Lx8	LINE	L1	50	CAGCCATCAGACCCCGCCAGAGGTTTCTTTGTGCAGTGGTTGGCAGCTAC
105360450	B4A	SINE	B4	50	ACACGTAGTGGTTTGTCTCTGGCACTCCAGTTCTTGGCAGGGAGGCGGAG
104590647	L1MEc	LINE	L1	50	TGTCAGTGGGAATAAAGGGGGTGAGGAACAACACCTCTTCCTATGAGGCC
106450647	MTEb-int	LTR	MaLR	50	ATGTTACCATTTAAAAGTGACATGCTTGAGTGTCAAGTTAACAAGGGGTG
5570017	RLTR10A	LTR	ERVK	50	CACTTGTAACTAGAGAGACTGGGGGGTTGAAGTAAGTAGCTGCCTGAGTA
105910577	MER2	DNA	MER2_type	50	CACAGTAACTATACATACTGCGTTCAGTGCTAGGAGTGGTCCAGAGTTGC
102480300	B4A	SINE	B4	50	GCAGCTGAGTGGGTATATAGTGTTGGCAGCACAAGTGTGGGGACCTGAGC
1990402	Kanga1d	DNA	Tc2	50	GAGCCAAAGACGACTCAAAAGGAAGAGTGTCAGCGGGGAAAGGGTTATGC
106420541	RSINE1	SINE	B4	50	GGGCCGCCGATGGCTCAGCAGGTCAAAGCATTTTCCACACAAGCCTGATG
106770008	MMSAT4	Satellite	Satellite	50	CACCTCCAGTCACATAGAAGAATTCATACTGGAGAGAAACCCTGCAAATG
102970577	MMSAT4	Satellite	Satellite	50	TGGTAGCCTCCAGCCCCATAGAAGAATTCACACTGGAGAGAAACCCTAGC
6220070	MMSAT4	Satellite	Satellite	50	AGAGAAACCTTACAAGTGTATTCAGTGTATGTAAGTCTTTTCAAAACATT
106650315	MurSatRep1	Unknown	Unknown	50	TAAAGCCTTTGCTTTACATGCTCACAGTCATGCCCAAAGGCATGAAAGGA
5720132	MMSAT4	Satellite	Satellite	50	AAATGTAAGGAATGTGATTAAACTTTTTCCCACCATTATAATCTACGAAG
100940438	MMSAT4	Satellite	Satellite	50	TCGTCATCTCCAAACACATACAAGGATACATCCTGGAGAAAAACCCTACT
105220438	MurSatRep1	Unknown	Unknown	50	GCTGGAGACCTACAGGAACCTCAGTGCTTTAGGTACATTTGTGAATTCCC
106510026	MMSAT4	Satellite	Satellite	50	GCCTTTGCAAGGCTCAGTCATCTCCAATGTCATAAAAGAACCCACACCGG
102470739	MMSAT4	Satellite	Satellite	50	GTCTGTGGAAAGGCCTTCCACTCTTCACCATCACTTTATCAACACATGGG
103290707	RLTR33	LTR	ERVK	50	GCTGTGGCTGATGGGGTCCTGGGGTGTATGCTCAATAAACTGTCCCTGTC
104540605	MMSAT4	Satellite	Satellite	50	TTCAGTACTCGCTCAACATATTATAGACACCAGAAAAACCATACTGGAAA
104120692	MMSAT4	Satellite	Satellite	50	CCGTACAGGTGTGAGGAATGTGGCAAGGACTTTTGTACTCGCTCAGGACG
6590075	MMSAT4	Satellite	Satellite	50	CAGTCAAGTATGTAGCAAGGCCTTCGTTTATCCTTCAAAACTTTCTAAGC
103780358	L1_Rod	LINE	L1	50	CGCCACTTGTCAGCACGTACAAGGATTGTGCATCCTCCTCCACAAAACCC
100460373	MLT1G1	LTR	MaLR	50	GGGATACCTCCTTCAGGGGAGCTACAGTCTTCAGTCCAAGGTTCATCTTG
6620040	Tigger5	DNA	MER2_type	50	GGCAAGGATGAGCCCTTCTTTCATCATGGAAACACCAAGGTATCAGCCCA
106350292	(TGG)n	Simple_repeat	Simple_repeat	50	GGGTGGTGGTCGTGGAAGCGGTTTTGGTGGCAATGACAATTTTGGTTGAG
103170148	ORR1E	LTR	MaLR	50	GGACAGAGCCAACCCGGCTACCATGTCTCTCTATTGCAAGGACTAGTTGA
105690446	B1_Mur1	SINE	Alu	50	CCGCATGGGGTTCCAGGCCAGCCATCTGGACACAATGAAATCCCATCTTG
106370156	Lx2	LINE	L1	50	TAGTCACAGTGGTAGATGGAGGGACCTAAGAGTGAGAGAGGAGGTGGAGG
104480280	L2c	LINE	L2	50	ACTGCGAGCGAGACTGACTGTCTTCAAGGCCAGGGTTCTGTTTACACGAG
101090593	RNERVK23-int	LTR	ERVK	50	CTGGAACTGTCCGGCCCTTTTTAGTCGGGGGCCTTCCTGTTAATTTACTG
100870441	RLTR6-int	LTR	ERV1	50	TCGCGGTCCTTTTGGGATTGGGGGCTACAGGGACACACACTGGCATTGCT
103870519	L1Md_F2	LINE	L1	50	AAATATCTTCCAGGCCAATGGTCCCAAGAAGCAAGCTGGAGTAGCCATTC
106100440	Lx9	LINE	L1	49	GAGTCCTCACCCTGCATCAAGGAAACTTCTCTTTGCCGTAGATGGAGACC
100780180	B4A	SINE	B4	50	ACTGTGCAGGGTCAGAGACTGGGATGTTGGGGTTCAACAGGGTCCAGCCC
100780452	MTC	LTR	MaLR	50	TATAAGGAAAGTGGCTAAGCGCGAACTGGTGAACGTGTCCGTGAGCTTCC
101410138	ID_B1	SINE	B4	50	GGGATCCAAGGCCACTTCCAGCCCCACAGCAAGTTAGAAGTCAATCTGGG
102570204	B1_Mur1	SINE	Alu	50	GCTAGCCTAATCGGCTTAGTGAGTTCCAGACCATGCAGGGATTCATAGTG
102970113	PB1D10	SINE	Alu	50	GTACTGCAGAGACTAAGGCAGGAGGCTCATGAGTTTGAGGTCAACCTGGG
103840546	B1F	SINE	Alu	50	AGCAGCTTACCTGTAATCTCAGGACTTAGGAGGCTGAGGCAGGAGATGTG
102260086	B1F1	SINE	Alu	50	CCTCATACTTGGAGGACTAAGGGAGAAGGATGGCAAGTTCAAGACCAGCC
102480014	PB1D10	SINE	Alu	50	CCTGGGAGATGGGGGAGGCGGAGCTAGAAGAAATGAGATCAGTGGTAGTG
100380064	B1_Mur2	SINE	Alu	50	CACCTAGAGGTAGAGGCAGGTGGATCTCTGTGTGTTGGAGACCATCTTGG
100110333	RMER21A	LTR	ERV1	50	GGCCGGATGCAGGGAAAGGGAAAAAACACCCACCAATCCCTGAGCTCCAC
105720253	B2_Mm1t	SINE	B2	48	GTGTGTTGTGGTGTTTGCCTTTACTCCCAGCACTCAAAAGTCAGGCAGGG
100630576	RSINE1	SINE	B4	50	GTCCTCTGACCACTGTCGGCCACGGAACATGCATCCCACACACACTTACA
106980075	IAPLTR3-int	LTR	ERVK	50	CAGGTAGCATTTCTAGTCTTTGATACTGGGGAGGTGGGGTGTATGCACGC
102810292	MTD	LTR	MaLR	50	GCTTGATGTGGATGGAAGTGGCAGTGGGGGGTTCGTCTGGGTAGTATAAG
106660010	MTC	LTR	MaLR	50	GGCCAGGAGTGAGCAAGCTGTGGAGAGCAAGGCAGTAAGCAACACTTTTC
101660692	L1MB7	LINE	L1	50	TATCCACAGGCCGTGAAGCTGGATCCCTTCCTCACACTGCATACAAATGG
106400576	RodERV21-int	LTR	ERV1	50	TCAGAGACAGTTCCTCGCCAGGATCCTCAATGGGATTATAACTCCGCAGG
106350458	B1F2	SINE	Alu	50	TTGCGGCATCACAGTCCTGTAACACCAGAACTCCCAGGCAGAGATGGATG
100630131	PB1D10	SINE	Alu	50	GAGCCAGGAATGGCGGTGTACATTAGAAATCCCAGTACTTTGGAGGCTGG
107000673	B3A	SINE	B2	50	CACAGCTGCCTGTAACTTCCGTTCCAGTGGCTCCAACATCTCCATGGGCC
100630735	Lx8	LINE	L1	50	CCCATTCACATGCCTGCAGCTCTAATTAGACTCAATGGGTTATAAAGGGA
105290086	B3A	SINE	B2	50	AGCACTTGCTGCTCTCACAGAAGACTGTCCAGTGCCCAACAGCTGCCGGT
3290403	ORR1E	LTR	MaLR	50	CTCCCTTACACTGTTGGCAGGTGGTCTGTCCAGCAGCTGAGAAAAGAGAT
102060139	B4A	SINE	B4	50	CCTAGGCATAATTACAGGGAGTTAGAACCCTGGGGTGGGCAGGGAGAGGG
106220451	RSINE1	SINE	B4	50	TTGACCACCTGAAGTTGTGCTCTGACCCACACAAGCACACCACCAAATGC
105080450	PB1	SINE	Alu	50	GGAGCAGTCCCTCCAAAGGCTGAAGCAGGAGGAATACTTGAGACCAGGAG
106130053	B3	SINE	B2	50	CTTCACTTCCAGAGGATCTGATGCCTTCTTTTGACCTCCTTGGGTACCAG
104570452	Lx8	LINE	L1	50	TCTAGACAGATTATAAGCCCTAGAGGACAACCTACTATTTTTCTGCTAAA
105720471	PB1D10	SINE	Alu	50	GCAGAAGGATCTCAAGTTCAAGCCAGATTCCTTAGGGAGCATTTGCCTCC
102570402	RLTR9C	LTR	ERVK	50	GGCTGTGCTGATGACATCAAGAAACTTGGTGTGACTCGGGAGGGGTTTCC
102230133	MTD	LTR	MaLR	50	GGGCAAGTTGTTCTTGTAGTTGTAAGAAAAAGCTCTGAAGACAACATGGA
3390184	MTD	LTR	MaLR	50	CATTTTGACCTGTGGTTATGTGTTTAAGCCATGTGTTTAATTAATGATTA
3710433	MTD	LTR	MaLR	50	CCTTGAGTTATAAGAAAGGGTACTGCATACACAATGGACATGAAGCCAGT
360411	MTD	LTR	MaLR	50	CTTCCAAGTTCATGCCTTGACTTTATTCAATGTTCTATGACAAAGGTAGA
106510458	RNERVK23-int	LTR	ERVK	50	GGAGATGCACATTGGAAACCCACCTCCTCTTTGGACCTTATCACCGTTAG
104810095	B3	SINE	B2	50	GGGCTGCTCCCAACCCAGTTGTATGGATCTGACTGATACCCTCTTCAGGC
106660113	ETnERV2-int	LTR	ERVK	50	GCATCCAGTCGCTTCCAGCTCATATGCCATGGTTAAATGGTGAGACCGCC
104760056	ID_B1	SINE	B4	50	GGAAGCCCTGAGTTCAAGCCCCAGCACCACACAAAACTAGGAGTGGAGGC
104730497	B1_Mus1	SINE	Alu	50	GGGGCACACACCTTTAATCTCAGCCCTTGGGAGGAAGAAGTGGACAGAGC
106220538	MIR3	SINE	MIR	50	GAGAAGGAGGCCCTGTGTGTGTTCTGCCACATACCTGCTTGCCTTTGGGC
100770167	B3	SINE	B2	50	TGCTGACATCATCTTCTGACCTCTCTGGGCACCAGCACACATGGAGTGTT
106980494	MTEb	LTR	MaLR	50	GGACACTCACCTCTGTCCATATGGGACAGAGAATTGATATGTGGGACAAT
104230369	B3	SINE	B2	50	GGTGGCAGCTTCAGGGGATCCAGTGGCCTCCACAAAAGAGCTGACATACA
101230014	B1_Mus1	SINE	Alu	50	GGCCAGCAAATTCCAGACATGCCAAGGATACAGAGAGAAGCCCCGTCTTG
105890408	Lx4B	LINE	L1	50	GAGTTGAAGGGGGGGGGGAATAGGGGAAAAACTCTGGAAGGAGGGATGGG
5890551	Charlie1b	DNA	MER1_type	50	TTAACATGTACCTGGTTTTTACTATATGGTCAATAAACTTCCCTAACTTT
102260097	L1MB3	LINE	L1	50	GTTCCAGCAGTGGAGCGGGGAGAAGCAGACATCCACGTGCAAGAGAAGGA
630129	L1MEf	LINE	L1	50	CTCAACCAAGGACTCTATAACCAGTGGAAGTATTTATCAAGAATGACAAA
104570551	ORR1C1-int	LTR	MaLR	50	AAGTGGGGCTTAATTGGCCATACTAGCAGAAGCAGGGTAGTCAGTGGTAC
105420600	Lx8	LINE	L1	50	GAGTTGAGTCCACTGGTAAGTTCTGTATGTTCCAGTAAATACTCATATGC
105550725	L1_Mus1	LINE	L1	49	CAACGGAAACCAAGACCACTCACCATCATCAGAACACAGCACTCCAACCC
101500673	L1_Mur3	LINE	L1	49	CTCAGAGTCAGCACCCTATAATCACCCCAAACCCAGATGCCTAGATGCCA
104200433	ORR1E	LTR	MaLR	50	GGCTTGCTGGAGAAGTATGTCGCTGGGAGCTGGGTTTGGGTGTTTACAGC
101450577	B3A	SINE	B2	50	TGGTTTTGCAGAGGGCCCAAGTTCAGTTCCCACTACCTGAGTGAGATGGC
106200100	B3	SINE	B2	50	CTGGCAGACTCAACACCCTCTCCTGACCTAGACACAGAGCACACTTACGT
4850722	MYSERV16_I-int	LTR	ERVK	50	CCCTTTTGGGTCCCCAAACAGGAATTCCTCATCAATATTCAGTAAGAAGC
100360292	L1_Mus4	LINE	L1	50	CTTCTGGGAGAATCACCATTCCTGTTCCAAGCAGTTCTATAGAGCAGTCA
104570369	RSINE1	SINE	B4	50	CTGCCTCAGCTATAAGGTGGGAGAGAACAGAGTCCCCAAAAGGTGTCCTT
102680154	B1_Mur1	SINE	Alu	50	GCACTGGGGAATCAGAGGCAGGCAGATCTCTCTTGAGTTCAAAACTGTGC
104230019	Lx8	LINE	L1	50	GGCAGAAAAAACATGCACTCCAGGAAAGGCAGCATCTCCAACAAATCTCC
102680193	Lx9	LINE	L1	50	GGGAGCACAGCCCCGACACAGTACATCTTAGTACTTGCATCGGTGTCTCC
106100082	L1Md_F3	LINE	L1	49	GCTGCCTTAAAAAATGGGGCTCAGAGCTGAACAAAGAATTCTCACTCGAG
101940400	Lx8	LINE	L1	50	TCACAGAAGAGTGGGTGGGAAGAAGGGGAGAGACAGGGAAAGGAGAGGAG
3850154	MER2	DNA	MER2_type	50	TACACTGCATTAATTACTGTACATAATCTAGGGATGGATTAACCACACAA
100730195	(TGGGGG)n	Simple_repeat	Simple_repeat	50	GGGCAGCCAAGTGAGAAGAAACCCAGGGGAGGCTTTATCTGTGTACCCTC
104120403	RodERV21-int	LTR	ERV1	50	TAAGACCTCCGGGACTCATTCTGTAGGAACACTGAGCTCCCTGGAATGCA
103840053	L1_Mur3	LINE	L1	50	GCAACAAGACAGGGCTCCTCACTGTCTTCACAACCTACTCAACAAATTGC
103830167	L3	LINE	CR1	50	AGAGGTTTCTCGTTGTATGTTATAGAGCCTGGGCCTCAGCCTTGGCCTGC
105860309	RodERV21-int	LTR	ERV1	50	TCCAGGAGCTGCAGTCAGACATACAGAATTTTAGGGAACGGGAGTCTTCC
106770750	RMER17C-int	LTR	ERVK	50	CCGTGGTGTCCTGGTCTTCTTACTGATGCTTCGTTCTCGGACCTCTACCC
106550280	(CAAA)n	Simple_repeat	Simple_repeat	50	CGACGGCAGTAGTCAGTCTGATGAGTCTATATTTTTACACAACACTAACA
106040368	MER57A-int	LTR	ERV1	50	CAGCCATGTGCTTCAGTCCATTCTGTTTTTGATGAAAAGCCATGGAGACT
103800064	RMER19C	LTR	ERVK	50	GGCTTTGCTGAGGCTGGGATTTGCTGACAACACTCTTGCATTGGTTCACC
3440609	RCHARR1	DNA	MER1_type	50	GAAGTTTCACTTGGGGTTAAGATAGGATTCCCTACAGCTTCTGAAATGGC
100940500	B4A	SINE	B4	50	GGACGGGTGGATCCCTGAAGCTGGCTACGTTAGTTGGACCAGTGAAGTCC
104610040	B3	SINE	B2	50	CTTGCTGCTTCTAGAGGACCCAGGCTTAGTTCTGACATCCATACGGTGGC
103710142	MMSAT4	Satellite	Satellite	50	GCTCCACCCTGGTGACTCATCAGAGGACATACTCGGGAGAGAAACCTTGT
104670601	L1_Mur3	LINE	L1	50	CAGCAAAAGACACAGTTGATCAAGAGACATCCTACGGAATGGGAGGAAAC
103520739	B4A	SINE	B4	50	CCCAGTAGTGTGGAAGTAGAGACATAAGGTCTCCCTGGGCTTTGCTGGCC
106520132	Lx7	LINE	L1	50	CTAGGCACAAAATGTCCAGGAAATCTGGGACACTGTGAAAAGACCAGATC
103710435	B3	SINE	B2	50	GTGGGGGGAATCTGACGCCCTCTTCTGGGTTTTGTGAGCGCTACCCACAT
103990372	B1F	SINE	Alu	49	GCAGAAGTAGGGGCGGGCAAGCGATAAAGGGGAAGAATGCCTAGACCCTG
102230309	B3	SINE	B2	50	TGCACATGGAGGCCCACAACTCTGTGTGGATGCTCTCTTTTGACCTCTGC
100380347	L1MB3	LINE	L1	50	CCCTCCGTTTCACCTCTGGCTGTATACTTAAGGGAACCAAAAGCCCAGAC
101500603	B3	SINE	B2	50	ACCTGGGTAGCTCACAACCACCCTCACTACACTTCTAGGTGATCCAACTC
105270092	MLT1F	LTR	MaLR	50	CTGAGGCCGTGCCAGAACCACCTGGACAAGATACCCCTAGATTCCTGGAC
103170091	ID_B1	SINE	B4	50	GCAGGCAGAAGGTGCAAAAGTTCAAGGTCATCCTCAGCTACATAGGGGCC
102680278	RLTR18B	LTR	ERVK	50	AAGTTCCAATACAGTCAAGCCTTTGGCTTCATTAAGCCTCCACGTACTGC
100610398	Charlie5	DNA	MER1_type	50	AATTGTAAGATACATTCAAGATCCAAAAATCTTAATACGGAAATGTTAAT
2690347	RCHARR1	DNA	MER1_type	50	CATAAGCATGTGCCTCATTCGGAAGCAGTTTTTCCCACCTTAACAAATGG
106380072	RLTR25B	LTR	ERVK	50	GAGGCAGCCGCACTATGTGCCAGCTTGTCTGAAAGGTACAGTCAGGCAGA
102810427	B3A	SINE	B2	50	TTTGGAACACTTCCTGTTCTTCCAGATGGCCCAAGTTCAGTCCCCAGCGC
101660121	L2b	LINE	L2	48	CAGCTCCTCGGGGTGGCTACCTCACAAGCTGTGCGGTTTAGTGTCTTCTG
5720168	MER45B	DNA	Tip100	50	CCTCACTGGGGCTGACACTTTCCGTTCAGAGTGGAGCGACTTGCTGAATG
102810452	RMER17A-int	LTR	ERVK	50	GCCAACGCAACTGACTGCTGAGCTTTGGGGAAAGTACCATGACAGTGAGG
104480402	PB1D10	SINE	Alu	50	GGCAGGAGGATTGTGTGTTTGAGGTCAGCATAGACTACATCATGAGACCC
102120142	B4A	SINE	B4	50	GACTTGCTGGATTCCACCTTAACTGAGAAAATTAGAGCCCCAGGTTGGGG
4760440	PB1D10	SINE	Alu	50	CCAGAAGGCTGAGACAGGAAGTTCATGAATTCAAGCCCATCCTGAGAGAC
104230746	B4A	SINE	B4	50	GGAGGCTGGGGAGATGGTTCAGTGGGTAAATGTCTGAGGACTGAGTTTGG
102230672	Lx	LINE	L1	50	TCCAGCCTCATAGGTGGCAGAAGATGGCTTTCGTGGATATCAGTGAGAGG
102450070	GA-rich	Low_complexity	Low_complexity	50	AGGAGAGGCAGAAGGTGATGATGACGATGACGAAGAGAAGGAGGGGTTGG
102850037	RSINE1	SINE	B4	50	GTTGGTAACCTGAATTGCATCCCTGGAGCCCATGGTGGAGGGAGAGAACC
104760280	MERVK26-int	LTR	ERVK	49	TCAGCGATCCATGGGATGAATGTTGGCGAACCCGGAGTCATGGGTAAACT
100870739	MT2B2	LTR	ERVL	50	CGTTCTTCTTCGTTTGCTTGCATTTACTTCCAGCACATCTCTTGCAGTCT
102630672	L1MC1	LINE	L1	50	CTACTGTTGGCTGTGGGCTATGAGTGACAATGGTGTGTCAGTGAAGGGCC
102260129	PB1D10	SINE	Alu	50	GGCCTGAAATCCAGCACTTGGAGGACAGAGAAGACTCACAGGTTCAAGGG
4480139	MIR	SINE	MIR	49	GCCATGCCTCTGATTATTGCTTGCTGTCTGTGCTAAAGTTAATGGAAGAA
106380348	MTC-int	LTR	MaLR	50	AGCTTCCGAGGGAAGTTTGGAAGCCTGCGAGTGAGCCTTGTGCAGTGGAC
100940195	Lx5	LINE	L1	50	TCCAGGGTACCAGGAGAACATGGCCCACATGAACAACTAAGCTTTGGCTC
102350593	RMER1A	Other	Other	50	TTGCCTGCCTTTGGGCAGCAGGTGCAGAGATCCACCCCCAGCAATCATGA
103850037	B3A	SINE	B2	50	ATAACTCCAACTTCAGGGGAACCCAATGCCTCTGACCTCCGTGGGCACCC
105910494	PB1	SINE	Alu	50	TAGCCCACACCTAGAACTGCATCTGTTTGCGAGGCTAACACCGGGATCAC
2850390	Charlie16a	DNA	MER1_type	48	GCGCAGGTGGGTGGCCCTAAACCTCAGGGCCAATATGGTGCTTCTATCTA
102940100	Lx8	LINE	L1	50	AGACGTCACCAGAGAAGTTTCTCTGTGCGGTGGACAATGGCTGATGAAGA
106860324	B4	SINE	B4	50	TGCAGCCACAGAGCAAGGATGGGGTAGGGTCGTAGAGACGGGCAGATCCT
103170161	L1VL4	LINE	L1	50	GCTGTGTACAGGAAACTCACCTCAGTGACAAAGACAGACACTACCGCAGT
2030056	MIRb	SINE	MIR	50	CATCCTTTATGGGTTGCAGGACATTGCCAGGTTTACACGGCCTCTGAGCC
106180176	RLTR44-int	LTR	ERVK	50	GCAGTGGCATTTGAGGAGGCTAAGGAGATTGCTTTTCAGGTTAGCAGCAG
106860750	MIRc	SINE	MIR	49	CGAGTCTCAGGTTCATCTGTATGGGGGCTTCTGCTGCCTGGCTACCTCAC
102230167	PB1D10	SINE	Alu	50	GGCCTGGTGGTGGGTACCTGTTATGTCAGCAATTGGAAGGTGGAAGGAGA
105890348	Lx7	LINE	L1	50	CGGGGAAGGCTGCTGAAGAGAGGACAGGAAAATATTAAGAGCCAGTGGGG
3990021	Lx	LINE	L1	50	CCTCATAGATGCAGGAGAAAGGAGAATGGAAGAGGGTATTCTGGAGGGGA
5900315	RMER5	LTR	ERV1	50	CAGTTACCTAGTGTCCTACCAATATATTTCCTAGTAAAAGTTCACGTGCC
106180647	MER68	LTR	ERVL	50	CCAGTGTGGATTCTTGGAAGCTTACCCCCAGTTTCCCTGGGCTTCACCCC
103610408	L1Md_F2	LINE	L1	50	CAGAAGATGGAAAGATCTCCCATACTCATGGATAGGCAGGATCGCTCTAG
100540025	Lx3_Mus	LINE	L1	50	CAGGAAAGTCAGAAGAGAGAAGAACAAAGATTCCCAGATCAAAGGACCTG
102570465	MTD	LTR	MaLR	50	GCACTGCTCACTGTTGGTGGTGTCACCCTTTGGCTAGTGGTTCTGGTTGG
6400280	ID_B1	SINE	B4	50	GATGCACACCTATGATGTAGCTCTCCAGGTGAAGCAGGGGACTGAAGTTC
106650022	Lx6	LINE	L1	50	AGCACCTAGCCCTATAATTATTCCAAATGGAGATGGCTACAGGCCAGTGC
105690184	L1M5	LINE	L1	50	CCAAATGCTTGCAATGTAAGAAGCAGAATCCCCAATGGCTAATGAGTTGG
102350097	B1F	SINE	Alu	50	GCTGAGGCAGAAACAGAGAACTTAATCCCTGCCGGTGCTACAGAGTGAGT
105340435	RMER17A-int	LTR	ERVK	50	GCAGATGCTGACAGCCTTGGGACCTTCCAGTGACAGATAAACTCTCTTGC
106200041	MTD	LTR	MaLR	50	CGAGGTGAGTTGTGGTAGGGACAGCAAGCCAAATAATCCCTCTTGTCCCC
106590497	Lx8	LINE	L1	50	GGCAGAAAAACTGTAAGAGCCAAGGCAACAGGATGACTGCTGCAAGACAG
106860673	Lx7	LINE	L1	50	GCGGCATGAGCTCCCATCCCTAAGCAAGGACCTATCTCCAAATGGCAATT
105420711	L1ME1	LINE	L1	50	TGCCAGGGATCTGCAAGACTGAGGCGGGGAGCTGACTGCAACCAAGACAA
100060138	Lx7	LINE	L1	50	ATTCCAACCAAGCCATGCCCCTGCAAGTTATGCTGCTGCAATGGTGGTAC
105570465	IAPEz-int	LTR	ERVK	50	ATCTATTGACACCTGCTCTGGAATCATGTTTGCTTCTCCGTTAACCGGAG
101740333	Lx4B	LINE	L1	50	CACTGGGGACGTGGAACCTGAAGAGCTCACCGCCAGTAGTCAGATAGGAC
107000717	RMER1B	Other	Other	50	AGCGGTGGCTCTGCTCCTTTCTGTCTGTAGCACTGGATGACCTAGCCTGG
102690685	RLTR21	LTR	ERVK	50	AATGCTGCCTGCCATCAGCAGAAGTCCTGGTTACCACTCTCAGTGGCAGC
100130026	L1_Mur2	LINE	L1	50	GGAACAATGGATACAAGCATCACCAACAGAATTCAGAGGATAGAAGATGG
105340014	MLT1G1	LTR	MaLR	50	CAATCTGCAGATGACCCTCCCTGACACCAAAACATGGCAAGTGTTGGAGC
106100019	Lx7	LINE	L1	50	AGCATTTCTAGTGCGGGAAGGTGCTACGCTTGTGCCTGGGGGAGAAAAGG
100070315	L1Md_F2	LINE	L1	50	CAGGTGAAGTTCTATCCAGAGCAATTAGACAACAAAAGGAGCTCAAGGGG
102030114	IAPEY3-int	LTR	ERVK	50	GGACGAAATTCAAGACAGTCTATCAGGAGCAAACAGGAAACATGGTGCAC
103130132	L1_Mus4	LINE	L1	50	TGTAGTAGAAGGAAAAGTGGGGAAGAGGCTCAAGCACACGGGTACAGGGG
104010129	Lx7	LINE	L1	50	GAGGAAGAAGAGGCAGGAAGATTGTTAGAGCCAGAGGGTATAGAGAACGC
106980014	L1Md_A	LINE	L1	50	CCCAAAGCGAGGCAACGCTGGAGATAGAAACCCTAGGAGAGATCTGGAAC
105690358	RMER1A	Other	Other	50	TGTAGCACTCCAGAGAGCCAGCCTTGCACCTCGCCTGGGCAATAGTGGAT
103520332	B3	SINE	B2	50	TGCTCCTGCAGATGACCCAGTTTGTCCCAAGGTCATTTCCCAGCATCTAC
106860397	Lx9	LINE	L1	50	GCTACACCCAGGAAATGTCAACAGTATGGTCACCTGAACAGGGATACGGC
104210176	MER20	DNA	MER1_type	50	AGGAGAAACTGAGGAAGCTGGGATGCATGAAAAAACACCCCATAGCACGG
106020601	B4A	SINE	B4	50	CTGGGGATGTAATGACAGGAAGATCCCAGGACTCACTGCCTAGCCAAGCT
106400446	Lx9	LINE	L1	50	CAGCAGTTGACATGCAGAGTGGAGGAGGGAAATCCCAAAAGGCTCTGCCC
106420333	B3A	SINE	B2	50	CCAGCACTCATGTCAAGCAGTTCACGCACAACAACAGCAGTAACTCCAGC
102480008	MERVK26-int	LTR	ERVK	50	TTGACCACGTAAAGGATGATGGACCAGGACTGAGATCCCCCTACACCCGG
104210500	(CAGA)n	Simple_repeat	Simple_repeat	50	CATGCAGAAGGACAGCACACACATGCAGAACAGCACATACATGCAGAAGG
100130072	L1MB3	LINE	L1	50	GTAGCAAGTACAGAAGAGAGCTCCCAACTTCATCACCACCGGGAAAATGC
103360348	L1ME1	LINE	L1	50	CCAGCGGCTCCTAAGTGTGTCCGTTACTAAACCCACCAAGTCGTACCCTA
100460546	MTD-int	LTR	MaLR	50	CCAGGAGAGGACACTGGTAAAGCGAAGAAACCCCAGTTGCAGTGATGGCC
100940687	RSINE1	SINE	B4	49	AGGCTGGCAAGATGGCTCAGCAGGTAAAGCACTTGCAACCAAGCCTGGAC
106420735	MMSAT4	Satellite	Satellite	50	CAAATGTAATCACTGTGGTAAAGCGTTGGCACGTAGTGGTAATCTCCAAG
101990632	MMSAT4	Satellite	Satellite	50	CCATCATAATCTTCGAGAGCATAAAAGAATACACACTGGACAGAAACCCT
102030273	MMSAT4	Satellite	Satellite	50	GTGATCACTGTGGTAAAGCCTTTGCATATCTTGGTCATCTGCGAGTACAT
103870193	ID_B1	SINE	B4	48	CCAGCACTTGGGAGGTAGAGGGCAGGAGGACCAGGGGTTTAAGTCTAGTT
100780040	RSINE1	SINE	B4	50	TCAGTGTGGGTAAAGGCACTCCCTGCCAAGCCTGATAACTGAGCTCCGCC
101690706	MMTV-int	LTR	ERVK	50	GCAGTGGCTGCTTGTGAAGGCTCCCTCCTGCTGATGGCAAGACAACTGTG
102350528	L1MC1	LINE	L1	50	GGTCCTGGGTCAATTGCTTTCCGACATACTTTCAACTAGTAAATGCGATT
520324	MurSatRep1	Unknown	Unknown	50	TGAAATAACACATACCAAAGAGAAACCCTATGAATGTAACCAGTGTGGCA
100580520	MMSAT4	Satellite	Satellite	50	ATGTAACCAGTGTGGTAAAACCTTTGCACGACACAGTCAGCTTCAAACAC
104540114	MMSAT4	Satellite	Satellite	50	AGGTACTCACATCTCCAAAGACATCAGAGAGTTCATACGGGAGAGAAACC
106110279	MMSAT4	Satellite	Satellite	50	TAGCCAGAAACAATATTAGCTCTTATCAGAGAATGCACACAGTAGACACC
106380341	RMER15	LTR	ERVL	50	CTTTTGGCTTTGACCACTAACTCCTTGCCCATACTCCTATGTGTAACTCC
106110040	MMSAT4	Satellite	Satellite	49	ACAGGAGAGAGACCTTACAAATGTAGTGAATGTGACAAATGCTTTTCCCG
105670324	MMSAT4	Satellite	Satellite	50	GTGAATGTGACAAATCTTTTGCCCTGAATGCCAGGCTCAGGTGTCATCGG
104570056	MMSAT4	Satellite	Satellite	50	CTACACTCGAAAAAGCCATCTTATTGTTCATCAGAAAATTCATGCTGGAG
106450088	RMER15	LTR	ERVL	50	TGGAATGCTCTTCATGCCAGTATTCCTACAGATACAGTTTGCCCTCAGTG
102470193	Lx7	LINE	L1	50	CCCTAGGCTGGGAAGCTCCTGTCGTCAGTAGATGGTGTTTAACACACTGA
4050088	L2c	LINE	L2	50	CATCCTGGTCTGGACTGTCTACCCTTAGCCCGCACCCCAAGAACATGTAT
2850731	B3A	SINE	B2	50	GAGCATCTTCTGCTCCTTCCAAAGGACATTGAGTTGGCCTTTAAGAGCAT
105690068	MMSAT4	Satellite	Satellite	50	GCCTTTACACATCAGAGTGCCCGTTACCGTCATGAACGAATTCACACTGG
4010170	MMSAT4	Satellite	Satellite	50	GTGGTAAAGCCTTCACTATACAGAGTTCTCTTCAGCGCCATGAAAGGATT
100610139	B4A	SINE	B4	50	GAAGGGCTGGGTCACAGGAGGAGAGAGGAAGATTCTGGCGATCTTGATAG
6420288	Lx8	LINE	L1	50	GGAAATGCGGGAAATAAAAGGGCAATGGTAGGTGAATATGATAAAAGAAC
102120504	MERVL_2A-int	LTR	ERVL	50	CCTAATTCTTTAGCCATGGGACAGCCCAGAAGACACGCCCTTCACTGATC
102690047	L1MD	LINE	L1	50	AACAGTCTATGAAAAACTTTATCTCTCTATGCATTAGACCACTCAAATGA
106020609	RLTR11A	LTR	ERVK	50	GAGAAGGTGAAGGGAGGAGGAAGCGGGCGTGGATTGGGTGAGTTGTGGAA
6840019	SSU-rRNA_Hsa	rRNA	rRNA	50	CAGGACTCTTTCGAGGCCCTGTAATTGGAATGAGTCCACTTTAAATCCTT
105670673	SSU-rRNA_Hsa	rRNA	rRNA	50	GGAATAGGACCGCGGTTCTATTTTGTTGGTTTTCGGAACTGAGGCCATGA
100050286	SSU-rRNA_Hsa	rRNA	rRNA	50	CCTACCGTACGCCGGCAGGCGCGGGTAACCCGTTGAACCCCATTCGTGAT
103840372	PB1D9	SINE	Alu	50	GGCTTTAACCCCAGCAGTCGGGAAGGAGGCACAGATAGATAGACCTCTGT
450746	MERVL_2A-int	LTR	ERVL	50	TAATTATCATTATTTAAGTTTAAGATACTAAAAGGATGTCCCCTAAAGGA
106860053	B3A	SINE	B2	50	GAGGTTAGCGCTCCCTTCTGGCCGTGGAGGGCACTGTACTCACATGTACT
3170110	Tigger9b	DNA	MER2_type	50	GTTTGTATATCTGAGAAGGTTTGGTCTGTTGAGTTCATATTTGCTTACAC
6760088	RMER16	LTR	ERVK	50	CTGATTTATTGTTTGCATGTAGATAAATTGGTATAAGAGCAGCCTGCGGG
70309	MMSAT4	Satellite	Satellite	50	CCGACAAAAACATCCCCTAGCCATCTAAGAAATGAGGAATAACTTTCCAT
104760563	B3	SINE	B2	50	GCTCTTGCAGAAGACCAGGGTTCAGTTCCAGGCATTCACAGGGCGACACA
6020671	LTR45	LTR	ERV1	50	CCAAGAACCCAGCAACTGTGACAGGATAGACAGCTGGGATGTTGCAATTG
104590164	MER67C	LTR	ERV1	50	GGCCACCCCAACAAGTCCACCATAGATGTGACAAACAGAGCCAAGTAGTC
106200204	B3	SINE	B2	50	GCATGCACAACCATCCACCCTTCACCACTCCAGAGGATCTGATGGGCTCC
106180066	B3	SINE	B2	50	GCATCAGTGGTTATGACCATGGCTGTGTCTCCAGAGGACCCACATGGCAG
102570497	RLTR25B	LTR	ERVK	50	GTGTGCTTGCTGTCTCCTAAGAAGTGGCTGGGGCTACACGATGCTTGTTC
105700609	Lx8	LINE	L1	50	GTTTGGCCCCTATAGGTTGGAAGCTCCAGGGGATGACTCCACATTCAGGA
103390181	B1_Mus2	SINE	Alu	50	ACGCCTTTAATCCCAGCAGGGAGAGTGAGGCTTTGAGTTTTAAGCCAGCC
2760402	MLT1B	LTR	MaLR	50	CCCAAGACTATGGGTGTCCTTAGATGACAGGGAAGTAAGGACTTGTGCAG
102370408	Arthur1	DNA	Tip100	50	CCAGAGGAATGGTTTCCTGGAAAACTCCCGCCTCCCGTGGTGATGTGGTG
106290091	MERVL-int	LTR	ERVL	50	CACACTGGTTCCCTGGTCTGTGGTGTGAGGGCTATTATGGCTGGAAAGGC
106660397	B1F2	SINE	Alu	50	GTTCTGTCACACAGGAGCCAAAGGCAGAGGGCGGTTTTGAGTTTGAGGCC
5860551	MER5C	DNA	MER1_type	50	GTTGTTGTCATTTTCCATGTCTCTTGATCTTTTTCACTTCAATCTGTGAT
104570450	RCHARR1	DNA	MER1_type	50	CAACAACACAGACACCTTGTATTAAGTGCACTGACTACAGAATGAGAGTG
105220671	MERVK26-int	LTR	ERVK	50	CCCCCAAAGATTGGAGAGGTATTTGTCGTTCTGCCCTTCCTGGACCAATG
102230280	MMSAT4	Satellite	Satellite	50	GCACTCAATGTGGTAAAGCTTTTGCAAGACCTAGTCAACTCCAAAACCAT
101770280	RLTR45-int	LTR	ERVK	50	GGCTGGACATTGGTGATAACCAGGTTGCTGGAGAAGAGTCAGACGTAGAT
106900176	B4	SINE	B4	50	TGTAATCCAGCCCAGCGAAGGTGGAGATGAGGTGCATCCATGGGGCTTGC
101170600	RNERVK23-int	LTR	ERVK	49	CCCTGGATAATGAAGGCAAGTCAGAAGCTGACCACCTGTGGCATCCTAAG
3130253	RLTR25B	LTR	ERVK	50	TCAATGCTCTCAAATACCCCTTCTCTCTCTCCAAGTGAAGGCTGGTTCTT
104560524	B2_Mm1a	SINE	B2	49	GGGGCTGGAGAGATGGCTTAGTGGTTAAGAGTTCAAATCCCAGCAACCAC
106200347	B3	SINE	B2	50	GGAGAAATGGCTACAGTTAAGAGAGCTGCTTTTCCAGAGGACCCGGGTTC
101660538	L1VL4	LINE	L1	50	CCCACCACAGTGAGCTCTGGATACCCCAAAACACCTGACTATCAAGACGC
103870685	Lx9	LINE	L1	50	GTGAGCAATGATGACACCAATAAACAAGCTGAACTGTGTGGGGAAAAGCC
101340746	ID_B1	SINE	B4	50	GGCACACACCTACATCTCAGCACTCAGCAGTGGCAGGAGACCAATCAGCT
106020497	B4A	SINE	B4	50	GCAAAGTGTCTATAAACTCAGCACTCTGGGGGGGCAGAGACCAGAGAGTC
104150402	RodERV21-int	LTR	ERV1	50	CTGACCTTTACCTTTCCCACCATTCATTCTAAAGCCACAGCCAGACCCCC
100430064	MTEa	LTR	MaLR	50	GGATTTGCCATGGTGATAACTGTACTTTCAAACCGTGGGGGGTGGGGGGA
106370364	ID_B1	SINE	B4	50	TGGGCTCTGTATCATGTTCGAGGCCAGCCAGGGGTACATAAGACCCTATC
102340113	L3	LINE	CR1	48	ACACTAAGTATTGATAGACATTCAACAAAATGCTGCACAAGTAAAATGAA
104590242	ETnERV2-int	LTR	ERVK	50	CATTGGGAACGGCGGGAAACCACTGAGGGAATTGCTGTCTTGCATGGAGC
104730324	B3	SINE	B2	50	GCAGTGCACCTGGGCTTAGTTCTTAGCATTCACATGGCAGCTTGCAACCA
102450551	B1_Mur2	SINE	Alu	50	GTGGTGTGCAACTTCAATCCCAACGCACTGGAGGCAGAGACAAGCAGATC
107040373	MLT1K	LTR	MaLR	50	TTTTCAAGCCCCAGCTGTGCAGGGCATAGAGGCAGAGAAGCATGAGGGCG
1090685	B1F	SINE	Alu	50	TCCCATGTACCTGTAATTCAGGAGGCAGAGCCAGGAGGATCATGAGTCTG
102650324	MIRc	SINE	MIR	50	GGCCAGGCTGATGGTTGTGGAGGAGCCTGTGAACTTGATTAAAGTGCCAT
105220136	(CA)n	Simple_repeat	Simple_repeat	50	ACACTCACACGCGCCCGCGAGCACACACGCACGCACACAACACACTCACA
104540064	B4A	SINE	B4	50	CCAAGCATGGGGAGTTGGTCAGGAGCAGGAAGAGCCTAGGGGTTCACTAT
103140092	ZP3AR	Satellite	Satellite	50	AGGGCTATAGGTATGGCTCCATGGTAAAGGACTTGCCTGTCGTGTGGGGG
106840711	RSINE1	SINE	B4	50	CTGGGTGCTTGTCACCTAGCCTGACATTCTGAGTTCAATCCCTGGGACCC
1400717	L1MA6	LINE	L1	50	GAGAGGCAAGAAACTTGAGTAGACATTCCCAAAAGGCAGGTGGCCAGCAG
104610465	MER82	DNA	MER2_type	50	GGTGCCTATCAAATGCTCACATCTCCATTCTGTCTTCTTGAGTGACTGGA
103360471	L2a	LINE	L2	50	CTGTGCTTCAGCTAGACTGTGAGCTCCAGGAGAGCAAGGACTTTCTTCGT
102260113	L2a	LINE	L2	50	GTACTTTGCTCAGCCCGTCAACCCGTCTTTTTGATACTTGTCGGTCACAG
2120075	MER21B	LTR	ERV1	50	AAGCCATGACTAGGAAGTTGCAGTTTGGAGCCATTCTCCTGCTCCCGGGG
103290605	PB1D10	SINE	Alu	50	CACTCAGGAGGCTGAGGCAATCATAAGCTAGAGGCCAACTAGAGTCACCG
103360113	MIR	SINE	MIR	50	CCAAGCAAGAGTGGAGTGTTAACCACAGCGAGGACACAGCAAGGACTCAC
100510671	ORR1D1-int	LTR	MaLR	50	GCTCACCTTTGGAATATCTGGGGGTTGCGATTAAGAGATGGCCTTGGGAT
106130309	B4A	SINE	B4	50	GCCTGAACTCAACAAGAGCCCCTTCCTTAGCAAACAGTGGAAACTGAGTG
105700438	PB1D10	SINE	Alu	50	CACTTACAGGCCTAGTGCTCAGGAAACAGAAGCAGGAGACTCACTAGTAC
101500632	Lx9	LINE	L1	50	CTTTTTGTAGCACACTGCAAAGAACATCTGAGCCAAGGATGTCCCACACC
106550452	MMVL30-int	LTR	ERV1	49	GCAAATCTTCAGCAGACCCAGAAGAGATAGGTTAACAGTGAAGAGAAGTG
102940736	MLT1A1	LTR	MaLR	50	AACCGAGCAGATACTGGTACTACACCCTTGTTCCTCCAAAACTGCAAGCC
104120064	ID_B1	SINE	B4	50	CACCACTGGATAAAAGTGTTGACTCGTACCTGTGACCCCAGCACTCAGGG
106770075	MTC	LTR	MaLR	50	CAGGCCAGGGTAGGTGAGGCCAGAAGGCAGTTTTGAGCAAGTTCAGAGGG
101410736	PB1D7	SINE	Alu	50	GCTGGGACATGAGGATTGCCGCTGTTTTCCAGGCCAGCTTGAGCCACACT
1240348	MER58B	DNA	MER1_type	50	GACTAGTGAAAATCTCATAAAATTTAAATACGTGTGAGTAAAACACATGC
102100113	B1F1	SINE	Alu	50	CAAGCGCTGGGGAAGCACGGACGGTAGGGTTGCTTCTTACTTAGTTCAAG
101660672	L2b	LINE	L2	50	CCAGACTGCATTAACTTGGTATTTCTGGTGTCCTGCATAGGGCTCGGCAC
104050465	Lx5	LINE	L1	49	GGGATCACAGAGACTGAACTGACAGCCCGGAGCCTGCATAGGACTGACCT
103290358	B1_Mur4	SINE	Alu	50	GGAGGTCAGCCTGGAGGTCCATAGAGAGTTTCAGGACAGCAGAGCTACAC
4560026	Lx7	LINE	L1	50	ATTAACAATATATCAGAGCATTCCTGATACTCAGTACTAGCTACCCAACA
100460017	Lx8	LINE	L1	50	GGAGCTAGAATACAGTGATAGAAATGGTTATAGGCAAACATGGGACAGGA
102340452	B3	SINE	B2	50	TCCAGAACCCACACAGCAGCTTACAACCATCTATACCAGGGGGTCCAGAG
105700576	L3	LINE	CR1	50	GCTCTGGGGGAGAAGCATGGAGTTAGACATGCAGAAGACACAATAATAAG
101780685	PB1D7	SINE	Alu	50	CTCATCACTTGAGAGGCCAAGACTGGAGGATTGCCATGAATTTGGAGGCC
106450020	B3	SINE	B2	50	GTCTGCAACTCCAGGACATCCAACGACCTCTTTTGACCTTGGCAGGTGTC
70458	MLT1E1A	LTR	MaLR	50	ACCAACCATTAAGATATAGCAAGTATATAATAAATGTAATATTTGATTCT
100050711	L1MC1	LINE	L1	49	GGTAGGGCCAGGGAGACAGTTGTGTTATTAAGGAGCCTTCCAAGCTGGGG
107050064	B4A	SINE	B4	50	GCAGTACAGAACAGAAACAGGAGAGAGCCTACCTCAAAGGGGTGGGAGGC
103850128	RodERV21-int	LTR	ERV1	50	AGGAGCCCCTAACTCCACAGGTAGAAGTCTTGGTGCTGGCCTTCAAGGTG
101780537	B3	SINE	B2	50	GGTTCGCTTCCCAGAACCCACAAGGTGTCTCACAACCATCCGCTGCTCCA
101690402	MLT1F	LTR	MaLR	50	GTACACACAACACCCTGGCACAGCTAAGGGATGCTTCAGAGGAGCCTGCC
106220315	L1MD3	LINE	L1	50	TACAGATAAAGAAATAGTGGCAGATGTTTATGTAATGTGGATGGATTGTT
101850497	B4	SINE	B4	50	CCTGAGAGACCACAGCTGAGATTGGCCCCCGACTATACATGCATTCACAC
102650070	B1F	SINE	Alu	50	GGGTATGGTGGCTCATGTCGCTCTTCTCAGAAACTGAACGGTTATGGCTG
107100593	L2a	LINE	L2	50	AGGGGATCTTCCTGGCGTCTTCGCATGTGCCATGTCCTGTGGATGGGACT
103830619	ID_B1	SINE	B4	50	CCAGAAGGTACAGGGTCATTCTCGGCCATATTTGCGGTTTGCGGCCAGCC
5690010	Cheshire	DNA	MER1_type	50	GTTTCTGAGTGGTTTTTAAAATCACATTTCATGATACACGAAAGTCCTAT
100360341	B4	SINE	B4	50	CCTGAAATCCCAGAACACAAGAGGCAGAGACAGGTCCCAGGGCTTTGGCG
106420181	B4	SINE	B4	50	CTACGAGGCAAGCTCTAGGCCAGTGACCACAAAAGACAGGTGGGCAACCC
103290021	RLTR25B	LTR	ERVK	50	GGTGATACTGTGACCTTCAGGACCCCTTAAGACTGTGGGAAAGAACTCTG
101410546	RLTR25B	LTR	ERVK	50	GTCTCTGGTGATCCTCACCAATATGGTGATACTGTGACCTTCAGGACCCC
100360465	L1_Mus2	LINE	L1	50	TACCAGGGACAGGAAACGAGAGTGGGTGGGTTGAAGAGCAGGGTATTGGG
106290129	Lx8	LINE	L1	50	GGAGTAAGACAAAGTAATGGAGGATAATCTGATTAAAGACATATTCAGGC
100610390	B4A	SINE	B4	50	GCAGGAAGGCAAGAGAGAGGCACTCGGAACCCTGAATCTCATTGAACACC
104480279	PB1D10	SINE	Alu	50	ATGGTGTACATCGCTGTGACCCTTGCTTGCACTTGGGTGATTGGTGCAGG
3870411	B3	SINE	B2	50	GGGTATAACCTCTACCCACACATACAAACGTGGTCCACATGCAAACGTGT
2570647	Lx8	LINE	L1	50	GGAACCTAAGATGTGATTCCTGGTATGTGGAACACACCCCAGGGTAGGCT
107050494	Lx8	LINE	L1	50	AGGGGATGTGTAGGCTGGGGGAGGGGGAACTCATCAACAGTCTCACCAAG
102370138	B4A	SINE	B4	50	GACCAGCCAGTCAAGTCAAAATGGCAAGTTCCAGGTTCAGCAAGAGACCC
106550152	B4A	SINE	B4	50	GCCTGTAACCTCAGCATTGTGGGGAGTAGAGACTGGGGGACCAATGGAAC
104920195	RSINE1	SINE	B4	50	GCCACAGATTCCTGATGTTAGACACCTGAGACCTAAAAGAGGACAGAAGC
105860026	Lx6	LINE	L1	50	CTAATGAAACAGAAACAGGTGGAAAGCAGCTGGGAGGAGTGGAGGGAGGG
105890600	B1_Mus2	SINE	Alu	48	ATGGCCTTAAGAGAGATAATTGAGTTGGGTGGTGATAACTGGTCACTTGA
5860725	RLTR18	LTR	ERVK	50	GACTCCCCAAAGAAGGAAATCCATACCTGTTTCCCACCCAGAGGACTGGG
103610746	Charlie1a	DNA	MER1_type	50	CCTGCCTTGTACCTGTTAGAGTGGGGACTGCACTGGCTGCTTTGCTTCCT
100360072	PB1D7	SINE	Alu	50	CTCAGGAGACTGAGGTGGGATTGAGGTCTGGGCTTCAGTGTCAAACCCTG
106520739	B3	SINE	B2	50	GGTGGGCTGACCTTCGGTGATGAAGAGAACTGGCTGATTCTCCAGAGGAC
101500403	B3	SINE	B2	50	GAGCACTTGCTGCTCTTACAGAGGACTTCAGTTTGCTTTCCATCACCCAC
1410441	L3	LINE	CR1	50	GTAGTGAGCTGATACTGGAACATCCGAAACAGAAGTGAGACGTGGAGGCC
100840309	B1F1	SINE	Alu	50	GCCCAACCTAGTGTCACAGGCCTGTAGCCCCAGTATTCAAGAGTCTGAGG
103850725	Lx5	LINE	L1	50	CCCAGAGTGGGGTACCTGCTTCACAAAGGATAAGGGGAGGGTGGAATGGG
102190068	L2a	LINE	L2	50	CTGATCAAGGTCCTGAGAGAGGTTTCCCAGGCAATGTTCGCAGCCATCTC
100840047	B1F	SINE	Alu	50	CCAGGCCTAGTGGGGCATGTTTGTAGTCTCAGGCACTTGGTAGGTTGAGT
100380497	B1_Mur2	SINE	Alu	50	CAAGAACAGCCTACATTGTGAGCTCGAGTCAGCGCTACATAGTGAGACCC
106940148	B1_Mus2	SINE	Alu	50	TGTGGGGGCCAAGGCATGCACATCTCTCTGGTGGAGGCCAGCATAGTATA
100840113	Lx9	LINE	L1	50	GGAGACCAAAGGCGGTAATACATGGGAGGTATGGAAAGGAATAGAAGAGG
4920047	Lx6	LINE	L1	48	AGAGTTGAGCAAGGAGTGTCTCCTTAAGGTAGAAAAATGGCCCCAAAGGA
101190273	PB1D7	SINE	Alu	50	GCCTGTGAAGCCAACACTTAGAAAATGAGGGTGAGATCAAGAAGACCCCC
6760711	MTE2a	LTR	MaLR	50	TCCGGGCTATTCTTAGATATGCAGATCATCTTTGAGACACTGTCTGTGCT
104670010	L2a	LINE	L2	50	GCGACGGGACTTGAGTTCCCTTTGTTCTCTGACGTGTGTCAAGCGCCCAG
2640026	MER96B	DNA	hAT	49	TCCACTGTGTTAGTATTTATTTTAGTGAGATATTTGTGTTTTCTGCCATG
104780577	RSINE1	SINE	B4	50	ACTCACATCGTGGAACAAGAGGATCAACCTGTGAGTGGTCTTCTGGCTCC
104670398	B3A	SINE	B2	50	CTAGAGCATCTGGGGCCTTCATCTGGCGTCCACAGGCACCTTCACACATG
103870039	ID_B1	SINE	B4	50	GCCATCTGGGAGGGAGAGAGGTAGGGAGAGCGGAAGTTGGAGATCAGTGT
2480441	L1M5	LINE	L1	50	ATGACTTAAAACCTTCCCACAGAGAAAATCCCAGGCTCATATAGCTTCAC
6660288	L1ME1	LINE	L1	50	CACAGTAGTAGCTCTGGTTGCCTGGGGCCACGGTTCTGGTTCTTATCGGG
101690315	L1MB2	LINE	L1	50	CCACAAGAAGCAAGATGTGGAAGAAACCCAAGAGTCCAGAGATGGGAGAG
104590520	L1MB3	LINE	L1	50	GATGCTTCCAGAGGATGCAGGAAGGGAGGAGGGAACGGGGTGCTGTTAAC
100730019	URR1B	DNA	MER1_type	50	ACATCTCCTTTGGGGCTCAGATAACAATTTGCCTGGGGTCACCTAAGACC
103450551	MLT1A0	LTR	MaLR	50	GTAGAGACATCATCCATGAGATCAGTAGATGATCAAAGGCCTGGAGCTGC
105270619	RLTR17	LTR	ERVK	50	AGCAAGAAGTGAATCACAGGCTTTTTGGACAGGGAGAGGGAGAGGGCAAG
100540632	RSINE1	SINE	B4	50	GTCCCAGTGTTTGCATCCATGCCTGACAGCCTGAGCTCGGTTCCTAGAAC
103290068	ID_B1	SINE	B4	50	CGGGAGGTGACCGCAGAAGGATTGGGACTTCAGCTACAGAGTTGGTGACC
104120446	B3	SINE	B2	50	ATTCCAGTTTCAGGGGATCTGATGCGTTCTACAGGCGTCCACAAGTCCTG
103440278	L1_Rod	LINE	L1	50	AGCCCCTATCTGACCAGAATACCTGTCCTCTGTCCAAGCCAACTGTGTCC
105720170	L1MDa	LINE	L1	50	CACAGACACACTGGAAACACAGCGCTTACACTCAACAGGGGGTCACGGGC
104010176	MER21B	LTR	ERV1	50	GGGTTAGTACCTTCTGACTTCTATCCCCAGCCTCCCACAAGAGGGGTGAG
101410347	L1MA5A	LINE	L1	50	CAGCATGGTACTCGTTCAAAGACAGACATGCAGATCAGTGACCTAGAACT
106860273	MER63C	DNA	AcHobo	50	GTACATGGAGGAGACGGAAACTTCACTGATATCTTTATGGAAATTGGCCA
4850397	L1MEf	LINE	L1	50	ATTAGAAAACAAATGTTAGCTAAAACACATTTAGAAAAACATTTCAAGTA
102340286	MTC	LTR	MaLR	50	CAGCCCATTGTTGGTGGTGCTACCTCTGTGCTGGTATCAGAAAAGCAACT
101940286	B3	SINE	B2	50	GAGCAGTTGATGCTCTCACAGAGGACCCAGGTCTGAGTGCCCAGCACGTA
105130692	RMER19B	LTR	ERVK	50	GCCATCTGAGGCAAGACCCCTGGGAGGACACATGATGCTTGGAGAGAGTA
102810093	RSINE1	SINE	B4	50	TTCCTAGAACCTACACGGTTGACGGGAAGAACCAGCTCCCTCAGGTGTCC
102260546	RLTR17	LTR	ERVK	50	ACATTGTCGAGTTATGAATCAAAGTCTCCACAAGTTAAAGACAGGTCGGC
100770138	RSINE1	SINE	B4	50	CCCCAGAGCTGATGGTAGAAGGAGAAAACTGACTGCCGCAAACTGTCCCC
105720671	ID_B1	SINE	B4	50	TCAGACCAGAGTTCGTGCTCAGCTACATGGCTAGTTTGAGGCCAGTCTGG
6770577	MIRb	SINE	MIR	50	AGTTTGATCTGGTTCTTCACATGTTAGCTGCACAGAGGTTGTCTATTACC
102630647	B1_Mur3	SINE	Alu	50	TCTCAAGCCAGCCTTTAATCTCAGGAGGCAGACAGGGGAATCTCTGTGAG
100670288	B1_Mus2	SINE	Alu	50	GTGGATCTCTGCATTTGAGGCCAGCTTGGTTTACAGGACAACAGCCAGGG
101240446	B1F1	SINE	Alu	50	GGGGCATCCTTATAATCTCTATATTTGAGAGGCAGGCGGTGGTGCAGGAG
5390097	Charlie1	DNA	MER1_type	50	GGGGCAGTGGTTTTAACAGTACAGGATGCATGGGTACAGCTGAGGAGCCT
100770403	PB1D9	SINE	Alu	50	GGTGGCGTGCACCTTTAATCCTGATACTTGGTTTATGGGAGCTCCAGGAC
5290044	L2c	LINE	L2	50	GGCATACCTGAACTATCTTCTTAGCTAGATTGTAAGCATTTGGAGGTGTG
104230040	MLT1J	LTR	MaLR	50	TAAGACAAGTTGGAGAAGGGACACCAGTGCTACGGATGACGGAACCGAGC
100070670	PB1	SINE	Alu	50	GAGTCAGGAAGATTGCTTGAGACTAGCCCTTTGGGGGCAGCCTGGGCAAC
103120722	L1_Rod	LINE	L1	50	GAAGAGCTTATGGAGGATAATGCCTGAGTAAGAATTCACAAACGACGCTG
102850075	L2c	LINE	L2	50	GGTCACCTTTTACCATCCAAGTGCCCAGAACAATCCCTGGACCCTAGTAG
4010494	L1MC2	LINE	L1	50	GGGCAAGGTCGAGGGAATGTAGAGTAGATGAAGCACAGATGTTTGGGGGC
100110524	B1F	SINE	Alu	50	CCCGCAGTATCTACAAGGTGAAGGGAGGAGGATTGCTGTGAGGTTGAGGC
105890377	Lx4A	LINE	L1	50	GGCCACGAATATGAATGGAAATATACAACTTATGGGACAGAAGGAAGGGG
106110528	MurSatRep1	Unknown	Unknown	50	CATAGTAGTCCCCACTTGGGGTAGCCTGTTTGAATGTGCTACAAGTTTAC
6650112	Lx4B	LINE	L1	50	GTCTCTGAAACATTCTAAGGAAAACAGAGATAACAAAAATGGTGTGGGGC
107100458	RMER15	LTR	ERVL	50	GTTGCTTTTTAATCACTTATGGCCTTGCATGTAGCCCCAAATTCTTGTAA
101500687	Charlie15a	DNA	MER1_type	50	CATGGAGGGCATTGTAGAGGGAGTTTTGGTGCTGGGGTGGGGGTAGCCTG
106100446	B1_Mur2	SINE	Alu	50	CAGCACTCGACAGGCAAAGGCCGTGAGTTGAAGGCCAGTTTGGTCTACAC
102480600	ID_B1	SINE	B4	50	GCTCTCAGGAGCTGGAGGCAGGAGGATCAGACGTTCAAGACTAGCTTCGG
105080292	MLT1B	LTR	MaLR	50	AGGAGAGAGGCCTGCGGAGAACCAATCTTCCTTTGGACTTCGTCCCCAGA
102940041	PB1D9	SINE	Alu	49	TCATGATTGAGGCTCTGTAGCATCCTGAACTACATAAAGAAGTAGGAGGC
106840019	MIRb	SINE	MIR	50	CAGACTGAGTTCAAGTCCCCAACCCTCTTGCTGGCTTTGAACAAGCTCCC
101400619	B3	SINE	B2	50	GAAACTCCAACACCCTCTTTTGACCTCTTGGGGCACCAGGCACACAGTGG
102680112	RMER17B	LTR	ERVK	50	GGGACAGAAGGCCCGTTTGCCATGCTCCCAGACATAGGCTCTTGACAGGA
105050519	L1MB7	LINE	L1	50	CCCATGTACGAAGGGATGCGCTCAACAGGCTGCTCACTCTACAGAGCTAG
105220452	B3	SINE	B2	50	AGATGGCTGAGGACCCTGATTCAATTCCCAGCACCCAGCAGCCACATGCG
102570451	Lx7	LINE	L1	50	CTTGAGTGAGTAGGAAGATGGATAGGGTCCGAGAGGAATTGGAGGAGGGG
104730114	RLTR18B	LTR	ERVK	50	CACCAGTTACTAAGTAGGGTTGAGTGGGGCTGCCTTCTTGTCTCCAGGCG
103840138	L2a	LINE	L2	48	GAAGCAAATCAAGTTCCTTGTTCCCACAGTAACCAAGGCATCTTCCTCCT
105130047	B3A	SINE	B2	50	GGATGAATGGCTCAGAGCACTTGCTGCTTTTGCAGAGGTCCTGGGTTTCC
100730184	L2b	LINE	L2	50	GCCCACATCTTCTCCAAAGTTGTGTTTGTTGTATTGACCAGCACAGTGTC
104480010	RLTR44B	LTR	ERVK	50	GAAGCTGCTGGGGGAGAGAGCTGGAAGTGAAAAAGCTGCTGCGTGAACCC
107100528	B1_Mur1	SINE	Alu	48	TAGTGGCCTTGTTTGCCACCCCAACCCCCCAAAACCACAAGATGCAGGCA
102360040	Lx6	LINE	L1	50	GGAGGTGTGGAGGGAGTTAAGGCTGCAGGGAAGGAAAATTGTGGTTAGGG
6980594	ID_B1	SINE	B4	50	AGTAACACACAAAAAACAGTATTATTTTGGACAGGAGAGATGGCTCTGTG
104540279	MT2A	LTR	ERVL	50	GTCAGCTCCCGGATTCCCAGCCTCGGTGTTGAGACTATTTCAGAGTGAGC
101400280	L2a	LINE	L2	50	ACTGGGAAGCCATTCTCCCTGAGTGGTGTTCGTGTTCAAAGGCTCATGGC
106100161	ID_B1	SINE	B4	50	CCCAGCGTTCAGAGGCAGAGACAGGAGGATTGAGAGTTCAAGGTCATCTC
2340338	ID4_	SINE	ID	50	CCAAAGATGTAGTTCTGTAGTAAGAGTTTTTGCTTGGTCCATGTGGGGCC
106020142	PB1D10	SINE	Alu	50	GTACTCAGGAAGCTAAGGAAGGGGGTGGGGAGTTTCAGGCCAATCTAGGC
104120593	MTEa	LTR	MaLR	50	CCCCACGCCTTTCACACTTCAGAGGACTGTGTGCTCAAACCCATTAACCA
103710279	L1M4	LINE	L1	50	CCAAGCACCAGGACTTACCGCATTCCTCCATGGAACAGGGTAGGCAGGAA
4560082	MTA_Mm	LTR	MaLR	49	CATGAAAATAATCATACAAAGGAGATCAAGGGGATACAAGGCATGATTCT
3140239	MMSAT4	Satellite	Satellite	50	CAGGAGACGAACCATATGAATGTAACCACTGTGTTAAAGCCTTTGCAAAA
104230066	MurSatRep1	Unknown	Unknown	50	CTTTTATAGAAAAAGTATGTTATAAATGTGAGCCAGATAATCAATACTGT
105080239	(TG)n	Simple_repeat	Simple_repeat	50	GTGTCTACAGACGTGCATTCATGTGAGTCTGGACATATGTGTGTGTGGGC
102570092	RSINE1	SINE	B4	50	GGTAGGGGTGCTTGCCACAAAGCCTGACTACCTGAGTTTGATCCTGGTAC
100630215	RSINE1	SINE	B4	50	GGAGAGGGGGAACCAACTTCTCAAAGGTGTTCTGTGATCTCTGCACGGGC
100070538	RLTR44B	LTR	ERVK	50	GCTGTAAGAAGGAGGGGAAGAAGAAGCTGCTGGGGAGAGAGCTGTAAGAG
106650138	RMER19B	LTR	ERVK	50	GCCGCCGCCGCCGATTTCTATGAGCTGAACTGCTGACTTCCTAACAACAC
103850121	MMSAT4	Satellite	Satellite	50	GAGAAAAACGGTCTGAGAAGGCATCAGAGAATTCATACAGGAGAGAAACC
102680739	RLTR31_Mm	LTR	ERVK	50	GGCATCTGAGAGGGAGAAAAAGCTGACCGAGATGGAGGCGGATGGACAGG
104070717	RSINE1	SINE	B4	50	AGTCACTTTCCATCGAGCGGCCTGACCTGACCGATTCCCAGGCTTCGCAA
106550131	RSINE1	SINE	B4	50	CTCCAATCCCAAGAGCCCATGGTGTAGGGAGAGAACTAGCTCCCAAAGCT
104810471	RLTR21	LTR	ERVK	50	ACAGCAAGGTCTGCCAGTAAGAGAGCTTGGGAGACAAACACCTTGCTTGC
103990050	MMSAT4	Satellite	Satellite	50	GCTTTTACCCAGAGGTCCAGCTTTACACGACACCAGAGGATCCACACTGG
104230154	L1_Mur2	LINE	L1	50	CCTCAAAACCAAGCTGGTCCAAAAGATGCCTCACCAAACCACGAGGGCAC
105340050	ID_B1	SINE	B4	50	AGCACTTAAGAGGAAGGGGTAGGCAGATAAGGAGTTCAAGGTCCCACGTG
1340487	RMER1C	Other	Other	50	TCTGGAGTGAGGGGCTGGGCGCGGGGTGGCATGGATGTGGGCTCTGTTTT
105570671	B1_Mur2	SINE	Alu	50	TGATGTCATGTGCCTTTAATCTCAGGACCCAGGAGGCAGAGCCTGGCAGA
106450685	MMERVK10C-int	LTR	ERVK	50	GACTCACTCTTTGGTTTGCCCCTATTGGGTGCTGACGCTTCTTAGTTGGG
5390450	Lx8	LINE	L1	50	GATGGCCCCACGGCTATGTATTTATGGACAGCACTAACTGGCTTCAATGG
103440528	ID_B1	SINE	B4	50	GCCAGTACCCAAGAGGTGGAGTGGATCAGGTGGCAAGCATCATTCTCAGC
430403	MLT1A1	LTR	MaLR	50	GGTCTACAAATAACCCAGTGGTCAGCAGTCAGTATGGTGTAACACCACCA
104560471	RLTR44-int	LTR	ERVK	50	GACTGATATCGACAGTGACGTCTGGAGTTTGAGGCGTGGTAGTCCGCCCA
102510047	L2c	LINE	L2	50	AAGGGCAAGGTCAGCATATCAGCAACGCTCTGTAAACATGAACGTGCCTG
101340324	B3	SINE	B2	50	GCTTCTCCAGAGGATCAGGTGTAGTTCCCAGCGCCTACATGCCAGCACAC
102120524	B3	SINE	B2	50	CAGTGCTCTTCCAAAGGACCCATATTCAGTTCCCAACACCCACTGTACCT
102120139	B3	SINE	B2	50	AGTTCTGCTGCTCTCACACTGTACCTGGTTCAGTCCAATTGCCCACAATG
100580239	RSINE1	SINE	B4	50	GCAGGAAAATGGATCAGTATGTAGAACACTTGGGCTCAAACCTAACGAAC
101050519	PB1D10	SINE	Alu	50	GAGCTCAAGGCCAGTTCCATGCCCCAGAGTGTCCACACAGATCCTGTCTT
102640600	PB1D9	SINE	Alu	48	AATAGTGACGTACACCTTTAGTCCCAGCACGTGGAAGGCAGAGGCAGCCA
4480020	B3	SINE	B2	50	GGATCTGAAGCCCTCTTCTGGTCTCCATAGCCAAAAACAGTTCCGTAGAC
106520368	RSINE1	SINE	B4	50	AGTGGGAGGGAGAGAACTGACTCCTGCAACTTGTCCTCTGACTGTCACAC
102640035	L2c	LINE	L2	50	CAGACTAGAACTGTCAGCTGTCTGGTCTGATTCTGTTAGCACATAAACTC
6130450	B3A	SINE	B2	50	CCATCCAGCTCCCAGGGATCATGCCCTTTTCTGGCATGTGTGTATATCCA
2850446	L2	LINE	L2	50	GGAGAGGCCCCATGTGCACTGCGTTACATTGCCATTCCCAGCATCTCCAA
4210022	Charlie23a	DNA	MER1_type	50	TAAATCCATTCACTGCATGTGCATTTTCAAGTGGGTAGACACTGTTATTA
106650433	L1MA7	LINE	L1	49	GTGGGATGGTGATATATATCAGTGGGTAGGAACACCCGACTGCTCTTCCG
101500309	MTEb	LTR	MaLR	50	ATGGCAGATGCAAGAGGACCAGAAGCCTCACACTCCTGCCGCCATGCCTT
107050288	Lx9	LINE	L1	50	GAGTCTCCTGGGGTCCTAGCCCTAGCAAAGAAGTACTGGCTGCCCAAGAC
106840484	PB1D9	SINE	Alu	50	CACTTAGGTAGCAGGAGTAGTCAGATCTTGAGTTTGAGACCAGCCAAACC
103940600	B4	SINE	B4	50	ACCTATGCCAAGAGGGGAATGAGAAACATGAGGATCACTGGAAGCTCAGG
102630746	B3A	SINE	B2	50	CTGTGCAATCGTGTGCACAGGAATTTGGATCTCAGCACCCACGTGACAAG
4760670	MIRm	SINE	MIR	50	ATTGCCAGGCTTTAGTTCTTGAATTGCAGAGTGTGTGCACCAGGTTCAGC
104570300	MER46C	DNA	MER2_type	50	GCTGAGACCCTAAAGTGTTTGTTACAGGGTGAAGCCCTGGACCTTGCTGG
103840039	B1_Mur1	SINE	Alu	50	GCTGAGCATGTGACTCCGGCAAGCCTTCAATTCCAGCTCTTGGGAGGCAG
101570092	B1_Mur1	SINE	Alu	50	GCACCTAGGAAGCAGAGGCAGATGGATTGCTGAGTTCCGGACCAAACTGG
102850181	MMERVK10C-int	LTR	ERVK	50	TACAGTGTCCAAGGCGGCGTCAGCGGTTACCACAAGAATTGCTATGACCA
101190446	RSINE1	SINE	B4	50	AGTTCTAACTCTGGGACCCACCCACATGGAGGGAGTGCTGACTCTTGCAA
102480278	B4	SINE	B4	50	ATGGGGAGGTAGGAATTGGAGACTGAAGAACCCCAAGAAGCTCTCAGGCC
103990731	RMER16-int	LTR	ERVK	50	CCCTCCTTGTCTTGGGAATATCTTATTCCTGTACATCATGTTAAAGCTTG
106220300	MTE2a	LTR	MaLR	50	GGGACCGGGGCTGTAGAGTTCTAGCACACATGCATTAATTGACTCCTCGC
103440242	Charlie4a	DNA	MER1_type	50	CTTTGCATGTCTTCAACTAATGATGTAGGAGATAAACACAGAGTATTAGC
102340039	RSINE1	SINE	B4	50	AGCTGTGTGCTGAAAGGAGAGACGTACCTGCCAGAAGATGTGGGTGGTCC
104810176	L1_Mur3	LINE	L1	50	GGGCTGGACATAATAGAAATAACAGAAATTACACACTCATGGAAACCCAG
100670086	(CACCAT)n	Simple_repeat	Simple_repeat	48	CATTCTGGCCATTTGTTGGTCGGTTACTCGGTTTCAGTAATGGGACAGCC
106900270	B1F	SINE	Alu	50	CCCAGTGGCTTACATCTGCTGTTCCATCACTCAGAAGGCTGAGGCAAGAG
103290110	B1F1	SINE	Alu	50	GAGCTGGGCCTTGTGGCACATCCCTGAGATTTCACCACTTCAGGAAGCTG
106110082	B3	SINE	B2	50	CTTGCAGAGAACCTGGGTTTGATTCCCAGCATATACAACAGTTCACAACC
103780154	MTE-int	LTR	MaLR	50	CACAGGGAACAATTTGGACCCTCAGGGCTACCCAAGTCTTGCATATCTGG
107100315	L1_Mur3	LINE	L1	50	GAGGCACACAGGGAACATTGAGTGGATAGGACCAGAAAAGGGACTGCCTG
103850435	RSINE1	SINE	B4	50	GCAGTGCTTGCTGGATAAGCTGGACAGCGCAGGTTTGATCCCAAGAATCC
100130035	Lx2B	LINE	L1	50	ACTAGAGGGGTGAGATGAGAGTTGGTGGGTGAGAGGTTTGTGGAGGGGGG
102970373	MIRc	SINE	MIR	50	CACGTGCAGCTGGATAACCTGGATGGCTTGCTGCTCATCCCTGAGCCTCA
102970132	LTR33	LTR	ERVL	50	CTACCTTCTCTGTCTGAGGAGCTCTGGGCCCTGTAAGCAATTTCTTAAGG
101690048	ORR1E-int	LTR	MaLR	50	GATTTCGTCTTTGTGAATACATTGTAGACTTCGGACCAGTTTGTGGACTC
104570131	B1F	SINE	Alu	50	GGCTAAAGCAGAAGGATCACTGTTACTTGGGGAGTGACTTCAAGGCCAGC
106510239	RLTR45-int	LTR	ERVK	50	CTCTCTAGGGTAAGAAGTTGTATGTTGGGCTCAAGTATGCTTCCGCCGCG
101240463	MTC	LTR	MaLR	50	GCCACCTCTGGGCACTGGTGCTATAAGACTGCAACTGAGAAGCCATGAGG
104070364	B4A	SINE	B4	50	CCAGAGAGATGGAATCAGTAGGTAGAGCAGGGATGAGGAGCAGAACCTGC
105130400	MARNA	DNA	Mariner	50	TATAATTCTCAGTTTGATTATCCACCTTGCTTTCTGGACTTGGTTCTGAA
106760706	RLTR1	LTR	ERV1	50	TTGAGCCTCGGGGTCAATTCCTCTGTCTCTTGTGTGAGACACATGTCGGC
100670102	MMERGLN-int	LTR	ERV1	50	TACTGTGCTGAGATAGTTCTGAATACCTTGAAAGCCGGTGTGCCTGGTTC
103190253	RSINE1	SINE	B4	50	GCTCCGCAGACACCGGACAGCACAGCTCCAAAACCAGAAGAGCCTAATGG
105860411	Lx8	LINE	L1	50	GAGTACAGCAAGACAACTACATTTATAAACTAGCTCATATGCAACAGAGT
104480050	Lx9	LINE	L1	50	AGCAAATGAAAACCATCATAGAAAACTACAACTGAACATAATGCAAAAAT
104590358	RMER5	LTR	ERV1	50	CCCAATCTGGCCCTAGCTTTACCCACGAATTGCCAGTCTTTGCCAACCTC
103850044	Tigger7	DNA	MER2_type	50	GCCACCTGGTAGCAACAGACCACTGTTGTGAGGATTTACAGTGCTTCTGC
106290021	RLTR24	LTR	ERV1	50	TGTTTCAGGAACTTGTTAGACCATTTTGCAACCATGACCATCTTACAACC
102060575	Lx2B	LINE	L1	50	CATGGGAGGCAGTGGGAAGGAGAGGGAAAGGGGAGGAGGAAAGGAAATGG
101090494	RMER1B	Other	Other	50	CAACTGGGACGCACAAGAGAGAAGGCCCTGGTGGAGTCAGGGCAGGATAT
380021	RSINE1	SINE	B4	50	CCTCATGAAGACTCTTGCTGCCAAGGACAGAAGTTTGGTCCCTGTGACAC
5390736	RMER12	LTR	ERVK	50	GCTAAATAGCTTCTGGCCTCTGAGGAACTCAGACTGGCTGGTCAGCTGCC
102370315	RSINE1	SINE	B4	50	AGGTTCCTGCCACTGATCCTGAAGACCCAAATTCAACGTCCAGGGCCTAC
5690411	L1M5	LINE	L1	50	CAATATTAACTAAAGTGTATTACAAAGCAAAATTCAGCAGGATAAAAATA
380537	L1M5	LINE	L1	50	GTTTAATCATCTAATAACACAGCTCCAAAATATACAAAAAACAGGATCTG
2810270	L1M5	LINE	L1	50	GTCATTGAGGGATTACAGTTCAAATCACAATGAGGTATCATTTCACACCT
106370592	MTE-int	LTR	MaLR	50	CAGAGATACGGAAAGTTGGACAAGGAATGCTGTCTGTACTGAGCATAGCC
100110528	ID4_	SINE	ID	50	GAGGGTGGGGGCATCTCAGTGATAGAATGCTTGCCTGGTGTGTGTGAGGC
730082	MMTV-int	LTR	ERVK	50	CATTGGTACCCACCTTAGTGAAAGGTACCCTCCCTAAAGGGACTACTGGA
106290497	B3	SINE	B2	50	AGGAACTGGAGAGTGGGTGTGAGCACTTGTTGCTGTGGCAGAGACTCAGG
101660142	ID_B1	SINE	B4	50	CTTGTAAATCAGTGCTCAGGGGATGGAGGCAGGAGGATCGGTGCTCAGGG
1810185	B3	SINE	B2	50	CTGATGTCCTCTACTGGCCACCATGGGCACCAAGCATGTCTGAAGTACAT
101810185	B3	SINE	B2	50	CTGATGTCCTCTACTGGCCACCATGGGCACCAAGCATGTCTGAAGTACAT
101840194	B3	SINE	B2	50	CAGTTCTCAGCATCCATACGGCAGCTACTTGTTCCTCCAGTTCCAGGGAA
100730156	L1MB3	LINE	L1	50	GAAACCGCCCGTTCCCTCGATCTAAGCCATATACACCAAAGGGCTGACAG
103130603	B1_Mur1	SINE	Alu	50	GCCAGCCTCCTCCACATAATGAGCTCCAGGTCAGCCAACATTACATAGTC
430301	ORR1E	LTR	MaLR	50	GGGTTGTCGGAAGTTTTTAGCCCAGCTTCTATCTCCAGCTGCCCTCTGCT
103780215	CYRA11_Mm	Unknown	Y-chromosome	48	GGGTTGTGTCAGCACGCTGTATCTTGCATCTACCATGGCTCCCCTGCAGA
102190161	RodERV21-int	LTR	ERV1	50	TCAGATTCAGAGACCCCCAGGCCCCTGCTGTAGATGTGGTCAGCAAGGTC
102850041	Lx9	LINE	L1	50	GGAGGGAGGGGGAAACTGTCTTCTGCAGGGAAGAGCCTAAATAGTTGTCC
102120348	B3A	SINE	B2	50	CCAGCTCCAGGAGATCTGACATCATCTTATAGCCTCTGTAGGCATCCTGC
450131	RCHARR1	DNA	MER1_type	50	GTGGGTGCTCTTAGAGTTGATGTATAAAAATAAACATTGAACACTTGGAC
102810577	Lx8	LINE	L1	50	TGAAGACCACTGACTCTGCATGGGAGCTATTGACGGCTGCTGGAGGAGGG
6840088	MIRb	SINE	MIR	50	CTCGAGGACGGAAAGACCTGTGGGAACCTTTGCTCTGCCGTTTTGTAGAC
105220278	MER45B	DNA	Tip100	50	CACAGACAGCGAAGACACTGGCTCCTCTCAGTCTTTCCCTACTCCTCATT
5290138	Lx	LINE	L1	50	GCAGGGGACAGGTGATGGGTTAGGGGATTTTGTGGGTAGAGAACTGGGAA
106020008	B3	SINE	B2	50	CTTCAGGATATTCAGCACCTTCCTCTGGCCTTCTCAGGTACTAGGCATGC
106370053	RodERV21-int	LTR	ERV1	50	TGCAGTGGCTCCTACCTTCAGCCCTCCCATTACCTGCTCTAAGGTCACAG
101940059	MamGypLTR2c	LTR	Gypsy	50	GATGTGTCTGGAGCTTAGATGCTGGTCCCTGAGAAGAGGCTGAGCCCTCC
106420546	RCHARR1	DNA	MER1_type	50	GGCCGTGGCTCATCGTGGAGATTATTCTGTGTTATGAACTGCTGCGGTGT
100510121	LTR33	LTR	ERVL	50	CTCTAGGGAAGCCTACATCGCGGGACCTTCCTGAACCTGTCCCTCACCTT
104760619	ID4_	SINE	ID	49	GCTCAGAGGGAGAGCACTGGCCTAGCATTTTTAAGGCCCTGGGTTCAATC
102230364	B3	SINE	B2	50	AGCCTTGGCAGGTAGCAGGTACACACATAATACAGACACACATGCAGGCC
104850129	MTEa	LTR	MaLR	50	GCGGTCCTCCGTCTGTTTATCCCAGTCATCTGATCACAGCGGCAAGCGAG
101050731	ORR1A2	LTR	MaLR	50	GTGGCATTATTGAAAGGTGTGGCCTCGTTGGAGAGGTGTGTCACTGTGGG
100580739	MurSatRep1	Unknown	Unknown	50	GGCCATCTACCTCACTCGGGAAGAATGGAGACCTCTGGATCCTACACAGA
103190181	RLTR15	LTR	ERVK	50	ACACCCAGTTAGGTAGTGTCCTCTTGATCCTGGAGGGGTGAGTAGGATGG
101450168	B1_Mm	SINE	Alu	50	TGTACACTGGTAACTCCAGCACTCTGGACATGGAGGCAGGAGGGCTCAGT
3450746	ERVL-B4-int	LTR	ERVL	50	CCTCTGTATAAAGGACATAACAGTGGGGAGCGTGGCTGCTCAGTTGCATG
2230102	ERVL-B4-int	LTR	ERVL	50	CTGTATAAAGGACATAACAGTGGGGAGCGTGGCTGCTCAGTTGCATGATC
104480541	B3A	SINE	B2	50	TCATGAGATCCAACACCCCCTTGGAGCCCCAGTTGGCATCAGCACACATG
106200632	B3A	SINE	B2	50	AGGCGGATCTGACTCCTGGTCTCTGAGGGCTCTCGCGTTCAAGTGTACGA
100450093	PB1D10	SINE	Alu	50	CAGTCATTGGGGTGAAAGCTAGAGGGTTAGGAGTCTGAGACCAGCTGGGC
105700440	RMER1C	Other	Other	50	GGTCTGCAGTATGAGGCCTCAGTTTGAGGCCATGTCTGAGGTTACCGTGC
103170577	B3A	SINE	B2	48	CCTGAGTCATCCCATCAACCAGGCCAAGTGTCTAACTCTAGCTCCAGGCT
102630575	L1M2	LINE	L1	50	ATCCAAGCCAGAGTAGCCTGCCCAGCAAATCCAAGGCACATCTCTAGGAG
100870494	MuRRS4-int	LTR	ERV1	50	CCAGCAGTGGGTCCTAATAAGATGTTGGCTGAACAAGGTCCTTCAGGGCC
103940100	L1M5	LINE	L1	50	ATGACGGAAGGAAATTCCCACCCAGGACCACCAGGAGATGAGAAGCTGCT
104480020	ORR1E	LTR	MaLR	50	CTGCTGTCATCCTGATGTTCTGCTCAAATGCGATGGCCAAGCAACCATGC
6100010	BGLII_B	LTR	ERVK	50	GTTGAGTTTTGTATTGCTTGCATGGACATTTTGTGCTTGTAGATTTCCCC
100070563	BGLII_B	LTR	ERVK	50	GGGAACGGAGGACAAAGATAGAGGAATGGGAAGATGGTGCTAGACTACGG
104480722	B3	SINE	B2	50	GCACCCCCAAGGTGGTTCTCAGCTGTCTATAACTCTAGTCCCAGGGGATC
107000270	B1_Mur2	SINE	Alu	50	AGGTGTGGTAGTGCTTACACTCTGGGAGGCAGCCGGAGGCAGATCTCTGA
103840358	MTD	LTR	MaLR	50	CCACCACCTCCTATCTGGATTTAAAGATAGGGGAGCAGGCCGTAAGCAGC
105700348	L2	LINE	L2	50	CCCAGGACTTGGCACTCACTCCTATGGTGCTATCCTATGGCCTCAAGCCT
101400181	RSINE1	SINE	B4	50	GAGAGGGTAAGGACACCTCCCACCAATCCTGACAACCTGAGTTCCATTCC
106100438	B1_Mus2	SINE	Alu	50	CCAGCACAGAGCCAGACAAATCTCTGAGTTAGAGTTCAGCCAGCCCAGCC
1450139	L1_Rod	LINE	L1	50	CCAGGAGCCAGCACACACCTTAAACCAGAACCAGGAGCCAGCACACACCT
4920156	L1_Rod	LINE	L1	50	GGGGCCACCTTAAAGCACAAGGATAGAAAAAAGTATCCCAAGCAAGTGCA
104480324	MER34	LTR	ERV1	50	TGTGTTCCTATTTTCTTTGGTCTTCATTCCTGAAGGCTACCATGTGGAAC
100870673	B3	SINE	B2	50	GGTGAAGATCACTGGCTCCTCTTGCGGAGGACCTGCATTCCATTCCTAGC
101740253	MTD	LTR	MaLR	50	GGGCAGGTAGGACTGTGCTCTGTAACAAATCTAGCAGAAAGCAAGCTAGT
6650746	L1ME1	LINE	L1	50	CCAAGGTGGCATCTCACATAAACTTCTCAAAACTCTCAAAGCTGTGCATC
106400358	B3A	SINE	B2	50	GGGATCCAATACCCTCTTCTGGACCTGTGGACAACTACACTAATGTGTGC
100840576	ORR1D2	LTR	MaLR	48	AAAGTCAGCTTACAAAGAGGACGTTTATTCTGGTCAATGCTTTCCTGGGT
105420341	MT2B	LTR	ERVL	50	TCCCAGCTTGTACAGAAGACCAGTACACCCAGCCCTGAGGGACTGAGCGA
104280139	B3	SINE	B2	50	AGGATCTGATACCCTCATCTGGCCTCCACGAACACCAGGCACTCACGTGG
104670332	PB1D10	SINE	Alu	50	GCATGCCTGCGAACGTCACTCAGGAGGCTGAAGGTTTCGGCTCAAGTCCA
104780086	BC1_Mm	scRNA	scRNA	50	GTGGTAGAGTGCTTGCCCCTGGGTTCAGTCCTCAGCTCTGGTAGAAAAAA
102260133	Lx7	LINE	L1	50	GCTGAAGAGGCTGCCTGGGGGGAAAATGGTAGCAACACATCTGATGGAGG
3060707	RSINE1	SINE	B4	50	TCCTCCATATTTGTGTGGTAGAAGGAGAGAACCAATTCTCCCAAGTTGTC
100840008	RSINE1	SINE	B4	50	CTGTTCTCTGACCTCCACACATCAGATAGGCTCTAAGGCATACATGTACC
102060520	B1_Mur2	SINE	Alu	50	CCTAGATGCTAGAGGATTGAGGCAGGAAGATCTTAAGTTCAAGGCCAGCC
102760059	RLTR33	LTR	ERVK	50	GGCAAGGCAAGTCCTCCACCACTGTTGAACACCCCAACCAGTGAGAACTG
100840044	RLTR19	LTR	ERVK	50	ATAAACCGTCCCTGTTTCGCTAAGATGGTTGCATGGTTTGTGGTGTGACT
2060048	MER53	DNA	hAT	50	CCCCTCCCCCCATGAATGATTTGTCTCTGTGAAACATCTGGAACAAACTT
380014	Lx8	LINE	L1	50	AATCCTCTGAACATTAATAATTATACTCGTGGACAAATGCCACTGAGAGG
102060463	RodERV21-int	LTR	ERV1	50	CTGATGAATGCAGGCAAGTTTGGGAGCAGGCTAGAATGCATGCAGACGAG
104850373	MurSatRep1	Unknown	Unknown	50	TCTTCATGTTCAAGTTGGTATGGATATGCTTATAAAGAAAAGTTAATGTG
104610039	ORR1A4	LTR	MaLR	50	CTTGGCCCATGACAAGTGGCAGTAGTAGGGAGTGTGGCCTTTCTGGCATA
5390279	ORR1A4	LTR	MaLR	50	CCTTGATGATAATAGACTGAACCTCTGAATCTGGACCCAATTAAATGTCC
102640402	PB1D10	SINE	Alu	50	AGCGTCTGGGAGGCTAGGCAAGAGGAGTGTGAGTTTGAAAGAGGCCCCGG
102350215	L1M4	LINE	L1	50	GGCCAAGCGGGTCTTATCCCAGAAACGCAAGGGTGGTTCAATATCCAAGC
104670576	L2a	LINE	L2	50	GTCAGAGCCTGGGAATATGCTATAGAACACCTAAATGTAAGATGCTCAAT
106620692	B3	SINE	B2	50	GACCCTCTCATTGAGGATGATCTGATGCCCTCTTCTGGCCTCGGAGTGCA
106980040	B3	SINE	B2	50	GGGACCCTGCGCCTTCTGACCCCGCTGGCACTGCATTTACATAGTGAACA
101450358	B3A	SINE	B2	50	ATCAACTGGCTCCAACTGGCTGTAACTCCAACTCTGGGGAATCCGAGGCC
106420286	B1_Mur2	SINE	Alu	50	GGCTCACTTCTTTAACTCCAGCCCTTGGGAGCCAGAGGCAGACAGATCTC
1230408	MER21B	LTR	ERV1	50	GCCGAGTGATGGAACCCGACATCCCTAGGTGCTAAGGCCCCACCAAATTC
105910358	RMER21A	LTR	ERV1	50	CCGCAGCCTTTCCTGGATTCATCCATCCCTTCTCCTCCAGGATTCTCCCC
103940341	RSINE1	SINE	B4	50	TTGCTGCAAGCTGGGCACCCTGAGTTCTATCCTCAGGACCTACATGGTAG
104150739	RLTR20A2	LTR	ERVK	50	GGCGTGGACGCAGAGGGGAGAAAGGAGGATTTCCCCGACTGGAGAAGAAT
104230037	B3	SINE	B2	50	TTAGAGTCTCAGCACCCACAGCTCACGGCTGTCTGGAACCCCACTTCCAG
102340494	RMER6A	LTR	ERVK	50	GCCTAGGCCTAAGTTAGCAGACGGAGGCAGTGGCCAATATTTACAACAGG
105860692	B1_Mur4	SINE	Alu	50	GGCAGGAAGATTGGGAGTTTGAGGCCAGCCTGGGGTGTATCCTGAATTCC
1850270	B1F	SINE	Alu	50	TGCTTGAAAGGTTGCAGCAGGAAGAATTTGAACTTGAGGACAGTCTGAGT
106620605	RSINE1	SINE	B4	50	TGTGAGCACCCGAGCCTGAGCCCACATTGGGAAGGACAGAACCAGTTCCT
50600	B1_Mur1	SINE	Alu	50	GAGTTCAAACCAACCAGGGTTGCATCTTGCCACCTTTTTTACAAAAATAT
103450093	ORR1C2	LTR	MaLR	50	GGACCCCATCGGCCCATATGCTTGAATGCTTGGTCCCTAGTTAGAGGAAC
5290136	ID_B1	SINE	B4	50	GGAGGGGTCGTGTACACTCACGTTCCCAGTACTCCTTAGAAGTGCTCAAG
102850300	ID_B1	SINE	B4	50	CACAGGCACGGTGGCACACACTAATTCTAGCACTGGAGAAGTGGAGGCAG
100780687	MTD	LTR	MaLR	50	GGTTTTGAATCACCAATCATACGCTGGCAAGTGAGCCAGAAAACAGCATC
104280082	B1_Mur2	SINE	Alu	50	GCCTTTAATCCTAGCACTTGGATCACAGACCGGCAGATCTCTGTTCGAGG
4120450	B3A	SINE	B2	50	GGATCCAATGGCATCTGCTGCATGCGTTCATGCAGAAGTGCCCACATACT
104480347	ID_B1	SINE	B4	50	GAGCTACCCTAGCATGTTTGAAGCCTGTGGTCCCAGCACTTGCATAAGCC
102510739	MIRb	SINE	MIR	50	CACACTTGGATTCTAGCCTTGGGTCAGCTATGTATTCAGCATGGGTGGTC
104670204	ZP3AR	Satellite	Satellite	50	GACTCTCCCATTGAGGGGTTGTGGAGTGTGGGTAAGCTGTAGACCTCCTG
101770050	B3	SINE	B2	50	ACGAGCATTTGCACAGGGCCCACGTTTGGTTCCTAGCACCTACAGGGTGG
102650142	RMER15-int	LTR	ERVL	50	ATCCTGCATGTGAAGTGGGTTAGTAAAATGCTAAAGCTGTCAGACGGGAG
101780563	ORR1B1	LTR	MaLR	50	GCGGGCTTCAAGGTCCTATGTTCAAGCTCTGCCTAGTGTGGAAAGGAGAG
102970433	B3	SINE	B2	48	CAGACCCAGGTTCAGTTCCCAGCACCCCAGCAGCGCAAAGCCATCTGTAA
102450020	Lx8	LINE	L1	50	GAAGAAAGGGGGTGTGAGGATAGCAGGGAGTGAAATGATTAAAATTGGTT
103170128	L1Md_F	LINE	L1	50	AGAGATGCCCATGATCATACAAGAAGGAACTCCAAATAGACTGGACCAGA
106350707	MIRb	SINE	MIR	50	ATGAAGACAATGGCACCTGCCACTCAAGGCTGTTTGTGTGTCTCGGTGAG
103450546	ID_B1	SINE	B4	50	GGCCATGCTCGGTTTACAAAGTGAAGTTGAGGCCCAGGTAACACAAACTC
106620546	PB1D10	SINE	Alu	50	CTCAGCCAGCACTCAGGAAGCCCAGTAGGAAGATTGCAAGATGGCAGCCT
101240603	MTEa	LTR	MaLR	50	GCTGGGCCTCCATCCTGAATGGCAAGAAGAAAGGCAGCTGGACACGAGCA
101580161	B1F2	SINE	Alu	50	CTGAGCACCTGGAAGGCAGAGATCCATTACAAATTCAAAGCCAGCTTGGC
100450484	RLTR44-int	LTR	ERVK	50	CGTCTGTAGTCAGATGTCCTGTTGGAGTTTGAGGCATGGTAGGCCACGCA
100510440	RSINE1	SINE	B4	50	CAGTGGGTGAGGGCTGGCTGCTGTGTCTGGTTCCCTGCATTTGACTCTCA
102690458	B1_Mur4	SINE	Alu	50	CCCAGTGCTATTGCTAGGGCTGTGGTTTGAGGCCAACCTGTCCTACACAG
102900075	L1_Mur3	LINE	L1	50	GCTAGGTGTGAAGACACAGCCTGACCTCAGCATGATTGTGGTGGGTGAAG
102510577	RMER1A	Other	Other	50	GCCAGAGCAGATGACAGACAGGAAGGAGGAGATGAGTGGGATTGGGATGC
103840066	L1MEf	LINE	L1	50	GTGTCAGCATAAGCCAGAAACCAGTGAATGCTATCTTGAAGGTGCCAGAG
4760707	L1ME1	LINE	L1	50	GTTACAAATAAAGTATTCTGAAATTTAGCTAATGTAGTAGTGCTTAGATT
101190324	RLTR22_Mur	LTR	ERVK	50	ATGCATGGAGACTTGGGGAGTTGATGAAATAGGTGGTCACGAGCTGGACC
104120541	Charlie1	DNA	MER1_type	50	GCTGAAAATTGAAGATACGAAGTAGAGCTGACTATTAAAGCCAAACTTTA
100130735	MIRc	SINE	MIR	50	GGCTCTGACACTAGGCAGTAGCTGTGTGTCCTTGGCCAGATCACTTAACC
105720091	Lx5	LINE	L1	49	AAAAATGTAAGTGAACCATAAAAAACTAATACATTGGTAATTCATTACAA
103610139	L4	LINE	RTE	50	TGCGTGCAGATATGGGGCTTCCTTACACCCAGGACAGAAGCACAGTTGGT
105390400	MER5A1	DNA	MER1_type	50	GGGGATGCTGGTTAAATGGACAGTTTTCTAGGCTCCGCCCCGGTTTTACT
100110253	RMER5	LTR	ERV1	50	CCCTACCTACCATGTGATGGGTAAATTACTTTAATAATCCATGAGCTTCT
100460427	RodERV21-int	LTR	ERV1	50	TGTCCCCAATCCCTGAAAATGAGACTCCACACAGGCAGCCGAGCTCTACC
4560577	B3A	SINE	B2	50	GGAGGCTCATAGCTCCAGTGCCAGGAGGTTTTACTATGACAGATATTCAC
6350400	RSINE1	SINE	B4	50	GCCCTTTGGCTTCTACTGCACATCCTTGCGTATGTGTACTGCAATTACAC
102190180	L2c	LINE	L2	50	AAGCCCTTGGGTTTTTGTATTATCAACTACCTGATTTTGGCGCCTGGCCC
102940132	MTEa	LTR	MaLR	50	CACCTCAGGCTCGTACTGGTGTATCTTCCTCATCGCCAATCGTGAGCTAC
1170504	RMER15-int	LTR	ERVL	50	CAGTGAGAGGTAGTCACTCCAGAGACTCATAATTTCCCTGATTGCTGAGC
3170372	RMER15-int	LTR	ERVL	50	ATTGCAGAGAATACGTGACTGATCCTTTGATATAGCCCAATATTGGGCCA
103140672	RSINE1	SINE	B4	50	TCAGCAGATAAGGTGCTGCTACCAAACCAGATGACCTGAGTTCAGTCCCC
100520450	PB1D10	SINE	Alu	50	AATCCCAGGGTCTGTGAAGATGGGGCAGGAGGGGCAGTAATAAGGACAGC
104560131	PB1D7	SINE	Alu	50	CCCAGCATTTGGGAGAAACAGGAGGATGGCTGCCAGTTTGAACCTGCCTG
100460279	B1_Mur2	SINE	Alu	50	GGCTCTCTGTGAGTGAGGCCAGCCTGGTCAACATAGTTCCAAGGCAGCCA
103120167	PB1D9	SINE	Alu	50	CACTGTGAGTTCCCAGTCAGCCTGTGAATGAGACCCTGTCTCCAAAGGAG
106520039	ERVL-E-int	LTR	ERVL	50	TCACACGGGTGCACAGTGACAACGTCGATTGAATTTGCAGCTCTGACAGA
101690341	Lx5	LINE	L1	50	GGCTGTGTCATCTAGACTCAGTAGGACAAGATGCAAGATGTGATGTGCCC
101940100	B1F	SINE	Alu	50	CCAGCACTGTGGAAGACAGAGCCACAAGGACCAACCCAGGCTCCATACTG
104920601	B1_Mur4	SINE	Alu	48	GAGTGATGGCCCACGCCTTTAATCTCAGCCCTCAGTAGACACAGGCAGGC
101580373	Charlie4z	DNA	MER1_type	50	CAGGACAGACCCATAGCTTTCATGAGATTTTCTAAAAGGTTCTTCACCCC
100940377	PB1D10	SINE	Alu	50	AATCCTAGCCCTTGGAAGGCTGAGACTGAGGAGGGACAGCCCAAGACCAG
103940113	PB1D10	SINE	Alu	50	GTCTGGCATACTAGCACATGACTGGAGTCCCAGCACTCTGGAGGACTGTA
2190687	PB1	SINE	Alu	50	CAGGTCGTAGTGAACAAATTTAAGATCTACCTAAAAGCAACAGGGCAGGA
102690180	ID_B1	SINE	B4	50	GGGTCTAGTGCTATGCACTTGTAATTCCAGTGCTTGGAAGGGGAAGGATC
101570368	L1MB5	LINE	L1	50	GGAAGTAGAAGGGAGTGAGTTATACAGTGGTGCGCATGTAGCAATTGAGT
101740075	B1F	SINE	Alu	50	GCCTGGGCACTACAATGAGTTACAGGCCAGTCTTGGCTATAGAATAGGGC
104590484	B3A	SINE	B2	50	GCGCAGCTCATACCCTCCTTCAACTCCAGCTCCAGGGAATCCAGTGTCAT
105390110	Tigger7	DNA	MER2_type	50	GTACTTGTGTGTAAGCCATTTTTATTTTAGTTGATAATGGTCCAGAAAGG
104050390	RodERV21-int	LTR	ERV1	50	GCACCCATCGGAGGGAATTTTATCAATGGAGATTTGAGATCCAGGAAGCC
107050592	B3A	SINE	B2	50	GGCCATGAAAGGTAGAAAGAGGTGAGAGTCAAGGGTAGGAACTGGAGCCA
105220446	ID_B1	SINE	B4	50	GTACTCGGGTGAAGGCAGGAAGACAATGTTCAAGGCCATACTAGGCTCAG
2360133	L1MA5	LINE	L1	50	GGGTGGTAGAGCTTAGGTAATGGTTTGGCTGGTGTGGGGTGACAATAACG
101940066	ID_B1	SINE	B4	50	GAAGTTCTACGTTATCTTTAGCTATATATTTATATATTGAGTTCTGGGAT
104780161	MT2B	LTR	ERVL	50	CTGCGCTGGCATTGGAACCTACTTCTTTGGGATTTCAGCAGATACAGGAG
102510685	MMSAT4	Satellite	Satellite	50	CGGAACACAGACCTTAAAGTTCACTACCGAATCCATACAAGAGTGAAACC
104010102	MMSAT4	Satellite	Satellite	50	CAGAACTCACACCTTCAAGTTCACTACAGAATCCACACAGGAGAGAAACC
105860671	MMSAT4	Satellite	Satellite	50	CAGTACAAAGTGCTGAAAGCTCACTACAAAATCCATACAGGACAGAAACC
103830280	MMSAT4	Satellite	Satellite	50	CAACGGAGAATCCATACTAAGAGAAACCTTACAAATGCATTGGAGGTGGC
103190670	L1MDb	LINE	L1	50	AGCAAAGACCCCCTCAGCCTGGAAATCAACAAGGCCCACCCCCACAGGGA
101580717	L1_Rod	LINE	L1	50	CTGGCGAGAGTGCAAGTTAATGCAGACGTTGTGGAAGGCAGTGTGAAGAC
102230010	ORR1E	LTR	MaLR	50	GCTGGCCATCATCTGTGCACCTCTGCAATAAACTGTATTCCTTTCTACTC
101090215	B3A	SINE	B2	48	GTGGGCTTGAGACATGGGTTTGGTCTTGAGTGCCGGATGCTCCTATAGAG
101050537	RSINE1	SINE	B4	50	GGAAAGAACTGTTTGCCCCTCAGCCTGACAAGGTTGTTGTGATCCCTGGG
101050497	Lx8	LINE	L1	50	GAACTCATCACTACTTGAACTCAGGGGGTTTCAGCAACGAGGAGCACCGG
105670593	RSINE1	SINE	B4	50	CACAAGCTCACTTTCCAGGGCCTGTGTGATCGAAGGAGGTGACTGACATG
104540138	B1F	SINE	Alu	50	CACCTGTCACTCCAAGGCTTGGTAATATACGGCAGGAAGATTCCTGCAAG
105700286	PB1D10	SINE	Alu	50	CTCACCACTTAGGAGACTGAGGCAGCAGGTACATGAATGAGTTCAAGTCC
103120048	L1MD3	LINE	L1	50	CGCTATGGCGCACCGGAAACATTAGTGAGAAAAAGCGCCCACATCTGCGG
101050170	MMSAT4	Satellite	Satellite	50	GGCCTTCAGCAACAGTTCATCGCTTGCACAGCATCAGAGAAGTCACACAG
1050364	MMSAT4	Satellite	Satellite	50	GTGGCAAAGCATTTAAGGAGAAATCCAGCCTCATTTATCATGCGCGAGTG
106370131	Lx3B	LINE	L1	50	GGGAAGTGCTGGGCATTGGGGATGTAGGGATATCATCTTGGAGATGGCAG
106400538	MT2B2	LTR	ERVL	50	AGAGCTTACATACGGGTTCTGACATCTATCACCTGAGACATCCTGCCTCG
100360176	PB1D10	SINE	Alu	50	GCCGGTGGTTTTCCCGTAATTTCAGCACTTGGGAGGTGGAGGCTGGAGGA
102810433	PB1D7	SINE	Alu	50	GGAATCCCAACGTGCAGGAGGCTAAGGTCAGAACATCTGGGTCTGAGGCC
1770121	MMSAT4	Satellite	Satellite	50	GTGGGAAAGGCTATACTCTGAATTCAAATCTCCAAGTCCACTTGAGAGTC
102760746	PB1D10	SINE	Alu	50	ATGGTAGCGTGCCCATGATCCAGACTCGGGGGAGACTGAGGCAGGAGGTT
100380253	PB1D10	SINE	Alu	50	GAAGCAGAGACAGGAGGATTGCCATGAGTTCGAGGTTAGCTTGGGCGACC
104150040	B3	SINE	B2	50	CGGCTCAGAACTCTCTGGAACGCCAGCTCCAGGAGAATCAGCACTCTCAC
6940132	MMSAT4	Satellite	Satellite	50	TGTTCGTAGTACAGGCCTTAGAATTCATGAAAGGATCCACACTGGTGAGA
2120114	MurSatRep1	Unknown	Unknown	48	GAGGAGTGTGGGAAGATCTTCAACCGTGTCTCCAACCTTGTTGCACACAG
106100673	RMER19C	LTR	ERVK	50	CTGAGGACTGGGGCTAATTAGCAGAGCCTTTTGGTTCCTGCTGGATGGGC
104050091	ORR1A4-int	LTR	MaLR	50	CGGTAAAGAATGTGGCTGCTTTTTGCCAGCGGCGGAAGAATTGGCCTGAG
106660427	MurERV4_19-int	LTR	ERVK	50	TTAGATCATGAACAAAGTGAAAAATTGATGTCATATATTGAAAAGATTTT
100780538	ID_B1	SINE	B4	50	GTCGGGAGTATTAGGAGTTTACGTCATGATGAGTCCAAGCCAGCCAGGGC
104230722	RLTR23	LTR	ERV1	50	CCTCCTAACTGACAATAAAAGCTGAGCCCAAGAATCCACTAGAAGTCTCC
105340746	MER76	LTR	ERVL	50	CCCTGGAGGAAACTCAACAGCGGGGGCGCTGGCACTTTATCCCAAATTGC
106770035	MMSAT4	Satellite	Satellite	49	TCGCGATGACAAGCCCCATAGCTGTACCGAATGTGGGAAGACGTTTAGTA
101740441	MMSAT4	Satellite	Satellite	50	CCGTCGTGGTTCAGAACTTGCCCGGCATCAGAGAGCCCATTCTGGCGATA
102360279	MMSAT4	Satellite	Satellite	50	TCTGCCAGAAGACAACCCTGACCCTCCATCAGCGGATCCACACTGGGGAG
105890484	L1ME1	LINE	L1	50	GTGTCATGAGCAAAATGGGCTGGTATAGCATCGAGACTGTTGGGGTACTC
101090717	RCHARR1	DNA	MER1_type	50	TACTAGATTAACTTATCTTTCCATTATACTGTAGAGTTTACCTTTAAAAG
100730035	MurSatRep1	Unknown	Unknown	50	CCGGTCCCTTCAAAGACATGGAAAAACTCACGCTGAAGAAAAAGCCCAGG
106350056	MMSAT4	Satellite	Satellite	50	GCCTATTCGCAACAGAGTTGTCTCCAAATGCATGAAAGAACACATACAGG
106180270	MMSAT4	Satellite	Satellite	50	AGCTCACCTATCTTCGAGTACATGAAAGAAGACATAGTGGAGAGAAACCC
101410035	MurSatRep1	Unknown	Unknown	50	GCAAAACCCTCCAAATGCCATCAGTGTGATGAAGCCTTTGTATGTCACAG
102510390	MMSAT4	Satellite	Satellite	50	ACCTTTCCACAGCCCAGTTATCTTCGAATACATGAAAGAACACATACGGG
105890070	B3A	SINE	B2	50	GGATCTAGTGCCCTCTTCTGGTCTCGGTGGGCACTGTACTCACGTGCACA
103610026	RLTR19-int	LTR	ERVK	50	ACTCTGCTCATGTAGCCCCTGCACAGGAAGCTAGTGAGCCCTGCTGGAGA
104010008	Charlie8	DNA	MER1_type	50	GCTAACACTGGCTAGCTCGCCCTTACGATGATGTGAACGCAGACCCCGGT
103610056	LTR84b	LTR	ERVL	50	GCAAGCTCTGTGGGGTCCAGGAAAGCTGTTGACCACAATTGATAAATCCC
100670500	MER44B	DNA	MER2_type	50	CAGGATTGACTATTGCAGCCCCACAGTGCCCACGCTCAAGGAGAGCAGTC
103840181	Lx7	LINE	L1	50	CAGTACCACACCCTCCTAAGAACCAGAAAGACAACATAAACCAAGGACCC
4060736	RLTR14-int	LTR	ERV1	50	TATGTATGGCTTTGAAAGAAACCTGTTATCTCTATGCTAATTATTCAAGA
104210441	B3	SINE	B2	50	TGGTGATTTAACAGCCATCTTTTCTCAAGTTTCAAAGGATGCATTGTCCT
102940463	HAL1	LINE	L1	50	AAAAGGAATCACACGGTAAAGATAGAAGCTTAGAAATTAAACAGGATGAT
101850369	L1MD	LINE	L1	50	CATAGGTTCTAAATACCAAGGCTGGGAGGGGAGCAAAATGCAAAGGCTGC
106450722	MER63C	DNA	AcHobo	50	CAGGCCAGCGAAGAAGTTCAGAATGGAGATTCATCACTATTTGGCCTTGC
103870035	ID4	SINE	ID	50	GACTAGGGGTGTAGCTTCACGGCAGAGCACTTGCCTAACATATGAGCACC
4050725	ORR1C2-int	LTR	MaLR	50	AAAGGTGATACCTGATTGGAAACCTCATGGTGTTGGAGATACCAGACACA
6980102	ORR1C2	LTR	MaLR	50	TCAGAATAAACCTCTCCACTACCGCTCCCATGCAGTGAGTGCTGCCATGC
4610528	ORR1C2	LTR	MaLR	49	CAGAAAAAGAAGGAAGTCAGGTGCCCATCTCAAGGCCATCGTGGACACTG
102760440	L2c	LINE	L2	50	CGTGAACAGGAAGGTCATGACAACATTCAAAAAAATGATGCGTCCTTAGA
101660451	ORR1E	LTR	MaLR	50	TCGACTCAAGGGTGTCAACACTCAGTCCCCAGCTGCTGATCCTGTTTGGG
101230086	RLTR23	LTR	ERV1	50	GTCCCCAGGCCCCCAGTGATGAGTTTGGAAAGCCCACAGAACTCTAGCCA
100940397	B1_Mur2	SINE	Alu	50	TCCAGCACTAGGGTGTCAGAGGCAGGTCGATTGCAGTGTGTTAGAGCTAC
104210112	B3	SINE	B2	50	GTAACTCCAATCCCAGGGAATCCAATACCATCCATGGGCACCAGGTGTGC
100380711	L1_Rod	LINE	L1	50	CAACTGCTGGTGTGGGTATGGAGAGGGGGAAGCTTATGAAGAGAGAGTGA
106860148	Lx7	LINE	L1	50	GAATGTGAGAGGCAGAGGGGATGGAGGACTAATCAACAAGGTCAAGTCAC
104590110	RSINE1	SINE	B4	50	AGCTGGCAAAGGCTCGTGACCTGACTTCATCCCTGAGCCCTGCTTGATGG
102100601	B4	SINE	B4	50	GACCCAAGTTCAATTTCCCAGAACCCGTGTGTGTAAAAGCTGGGGATAGC
107050010	B3	SINE	B2	50	CCTGTCTAGTGTAGGGGATCCACTGCCCTCTTAGGACGTCCAAGTACACC
103360577	ID_B1	SINE	B4	50	CCCACACTTGGGAGGGAGAGGAGGGGGAATCTGAAGTTTAAGGTCATCTC
104810400	B1_Mur1	SINE	Alu	50	GGCACATGATTATTGTCCCGACACTCAAGAGGCAGAGGTAGAGGCAGGTG
2480446	B3	SINE	B2	50	GGGAATCCAACACCCTCTCATTATTAAAGCTATATATAGAGAGAGAACTC
106100091	Lx6	LINE	L1	50	TTGAGTACATTGACACTGGAGATAAATTTATGAATAGAATATGGATAGTA
106400014	RMER12B	LTR	ERVK	50	CACACTTTGCAGATTGCTTCCTCCACCAAATGTGTGAGCATGTGCCTGCT
103840102	L4	LINE	RTE	50	AGCCTAGTTAAGGGACAACACTGGTAGGAAGAATTGTTGGAAAGGCATGC
101940154	B1_Mus1	SINE	Alu	50	TGGAGACAGAGGCAAGCAGACTGAACTTGGTACAGCTTGGTACAGCTTGG
101940504	B4A	SINE	B4	50	GCAAAGCGAGGCCCCAGAAACCCACTTAAATGCTGGATGGGCATGGCAGC
102680528	Charlie14a	DNA	MER1_type	50	GCCAACCAGTATCTCAATCAGAATGTCAAAAGGTTGGTACAGTACAAAGT
104610341	MT2A	LTR	ERVL	50	CCTGAAATTTGGGCCACACCCTCTGGTGGCAGCCTAGAGAAAGGATGTGC
104810037	(TTTC)n	Simple_repeat	Simple_repeat	50	CCTACATCTGGGTCCATGGGAAGGTCATCCTGTGCTTGTGAATCTTCATG
106180300	ID_B1	SINE	B4	50	AAGTATCCCTGGGGCTCTGGGCTCAATCCTCAGCACTGTACAAATTGGCT
101990026	PB1D10	SINE	Alu	50	AGCTGAGCATGGTTGTAATTCCAGCAGTCAGAGGCAGGCCAGAGGCAGAG
106180142	MER113A	DNA	MER1_type	50	TAGAAAACTGTGTACGGGCGTGTCCACGCTCCAGATGCAGGCACTGCTGC
101340014	Lx	LINE	L1	50	GTAGAGGACCCAGCTATACTACTCCTGGCCATATATCCAAAAGGTGCTCC
101190048	PB1D10	SINE	Alu	50	CTACGATCCCAGCATCAGGAGGCAGTGGCAGGAGGGTTGAATTTGAGGCT
100540020	RSINE1	SINE	B4	50	GGAAAGAGAAAGGATGTTGGAAAGTTGGCTTCTGACTTAGAACATGGCAC
106900300	B1_Mur2	SINE	Alu	50	ACTCGGAGCAGCCTGGTTTATGTAGGGAGCTCCAGGAGAGCCAGGGCTAT
2100750	PB1D9	SINE	Alu	50	TCCAGGTCAAGCTAAAAAGCGAGAGGGGGGGATGGGAACCAGGTAATGGT
4730619	MTEa	LTR	MaLR	50	GCACTGTGGACAGGCAAGAATGGGACCAGGTGGAAGGAGAAACTAGCTTA
1690601	MT2A	LTR	ERVL	50	GCACCACATTGACACAGCTGACTTTAGTCTTGTGGACAACGCCTGGATCC
103940528	RSINE1	SINE	B4	50	GCTTGCTCAGCCTAACACCCTGAGTTTGATGCCCAGGACCCACATGGTGG
100580398	B4	SINE	B4	50	TGGCAGTCTGGCCTATTTGGTCAAGTCGAGACTATCTCAATGGAGGTGGA
102850369	ORR1E	LTR	MaLR	50	CTCCCACCGTGGTGATGTCGAGAACATGAATGGAACCCTCTGAGTCTGTG
101400176	L1_Mur2	LINE	L1	50	CAGCATGATAACCACAAACCCCAGTTGTCTAGAGGCCAGCCCAGGAACAC
105570451	Lx8	LINE	L1	50	AGATGTGGCAAGAGGAAGGGGGTGAGAGGGAGCAGGAGAGAAACCAGAGG
100870008	MLT2D	LTR	ERVL	50	CAGAAGGAAATCTGCTAACCAACTGTCATGGGCTCTTCCCTGGACATCGG
106980072	L4	LINE	RTE	50	GCTGAGCACTTCTGGTGTCCAAGGTGAACCCTTGGTCAAATTTCCTTGGC
102510368	MTEa	LTR	MaLR	50	ACACACCTCTGAAGGGAAGAACCACCCCGAATGTGGGAGGCACCATCTTC
106940075	RSINE1	SINE	B4	50	CAGAGCCCATGTGGTGGAAGGAGAAAGTGAATTGGAGATTGTCCTGTGAC
100580148	ID_B1	SINE	B4	50	GTGATCGCAGCACTTGGGGAGCTGAGGCAAAAGGATCACAGGTGCTAGAC
101050440	MTEa-int	LTR	MaLR	50	GCTCAGAGTGCTGGTGATGCCAGGGCGGCGAGCTATCCATCAAAGGAAGT
103450484	B1_Mus2	SINE	Alu	50	AGCAGGGCATGGTGGCGCATCTTTAGTCCCAGGATTTGGAAGGCAGCAGC
107050440	ID_B1	SINE	B4	50	GGATATTGCTCAGTTGGTAGAGTGCCTGGCTATCATGCAGAAGCCTTGGG
540687	Charlie1a	DNA	MER1_type	50	ACCAGACTCCAGGCTCTTCTTCTCCTGAACTCATCCACACAACGAGAACA
1940026	Lx8	LINE	L1	50	AAGAAGGGGCATGGGCATAAAGTACTACTGCCAGTCTGGGAGCTATTGGC
106350601	Lx8	LINE	L1	50	ATTTATGGGTGTGGTCCCCGATTGGTTGGCTGTGTTGCAGTGGATGGGCC
3140348	MMAR1	DNA	Mariner	50	CTATCTGAACAGTTGGCGGTGAACAGCTCCCTGGGGGAGAAGCAGCTCCA
106510333	B1_Mur4	SINE	Alu	50	ATCTGTTCGTGAGTTCCAGGGCAAGAGCTGCATAGGGGTAACCTGTCTCC
101170670	RLTR28	LTR	ERVL	49	AGCAAACACATCTCCTTTGTGCTGAGAACTTGCTCTTGGAGTCCTGAGCC
106760270	MurSatRep1	Unknown	Unknown	50	CCCAGCAGTCTCCAAATGCATAAAAGAACACATAATGGAGAGAAACTCGA
105910750	MurSatRep1	Unknown	Unknown	50	GAGTGTGGAAAGAACTCTGTTTGTGCACATGGAGGAAGCCCCACTATGGG
105270687	B3	SINE	B2	50	GCACAAACGTGGTGCCCAGGGAGACATGCAGGAAAAACATGGCTACATGT
101170025	ID_B1	SINE	B4	50	TAACTGGGCATAGTGGTCTGTCACTCAGGAGGTGAGGCAGGAAGAGCAGA
106220717	G-rich	Low_complexity	Low_complexity	48	CCGGGGAAGAGAAGTGGGAAAGGGGAGAGACTGGGGAGATGGTTGAGGAT
3840056	L3	LINE	CR1	50	GTATTTCTTAATCAAGCTGAGTGAACATTGGGATACATGGTGCTTCTGGA
7000068	L1MB5	LINE	L1	50	GAATGCTTCCAAACTAGATAGATATAGGCAGGGTTGCTCTGTAAATGTGC
107040133	ID_B1	SINE	B4	50	GAGGCTGGAGGATCGGGAGTTCAAGGTCATTCCCAGCTACCCAGTTCGAG
102370280	RSINE1	SINE	B4	50	GGAAGGAGGGTACCAGCTCCCATAGTTGTCCTCCAACCTCCATGTGTGTG
102480181	Lx9	LINE	L1	50	ACATCCTGACTTGGACGGCAAAGCTCACAAGGCCTCCACCGTATGGCAAG
870086	RMER19B	LTR	ERVK	50	GGCAGAGACCTGTCACCTGAGACATACTTAATGTGCTGAAGCAAAGCATG
104010497	Lx8	LINE	L1	50	CAGCCAGGAGAGAGGATTGGACACACAGTCTCACCCACAAGACACGGAGT
102340451	MurERV4-int	LTR	ERVK	50	CTGAAGGGTTGGAGTTGACCGTGCATGGGAGAGGTTGCGGATAGAGGTGG
104060672	MurSatRep1	Unknown	Unknown	50	CCTTCAGTTGTCCCAGTTCCATCCAAATCCACGAAAGAACCCACACCGGG
100520068	Lx8	LINE	L1	50	GAGAAAGAGTACACGTAGGGGGGAGGGAGATGGGGCAGGACATTAGGGAC
104670270	B1_Mur3	SINE	Alu	50	CAGGCCAGCTTAGTCTACATAGTGAGCTCCACATCAGCCAGGCCATGCAG
106370546	MTEa	LTR	MaLR	50	GAGGGCAGCATCCTCTCCTGAGTTGGGACCCAGATGAAATAAAAGTGGGG
5270195	ID_B1	SINE	B4	50	GTGTGGCTTAATTTTAGTAGAGTTTCTCCTAACATGTCTGAAATCACAGG
103360121	ORR1A4-int	LTR	MaLR	50	GACAGTGGTGCTGAGGGTGATTTGAACTGTAGGGGCCTGGTCCGTGAGGT
103800168	L1M3e	LINE	L1	50	GCCTTTATCCATGGAGTAGTTGTAAATATACACTCCCTAGCCTACCTATG
2030411	MERVK26-int	LTR	ERVK	50	GTAAGCTACCTACCCTAACAGTTCTGCCATACTCCATAGCCAACTTACAC
107000458	MLT1E	LTR	MaLR	50	CCTTGTGTTACCTCCCCTCCAATTACAGCAAACCCTGAAAACCTCTGGTG
104780047	MMTV-int	LTR	ERVK	50	CCAAAATGTTTCATGCTTTTCTTGTGTCCAACAAGGACATACAAGTTGCG
6620487	L2c	LINE	L2	50	GTGAGGGGCGTGGGGTCTAACCAGTCACAGACATACACAAGGAGCTCTGC
4670121	L2c	LINE	L2	50	GAGGGGCGTGGGGTCTAACCAGTCACAGACATACACAAGGAGCTCTGCAC
100450082	B3A	SINE	B2	50	CTGATACCCATAGCCATCACAGGCACCTGCACTCATGTGCATCAACACGC
101660129	B1_Mur2	SINE	Alu	50	GGCAGGTGCTTGCCTGTGAGTTGAAGGAGGCCAGTCTAGTCTTGATAGTG
1090537	MMSAT4	Satellite	Satellite	50	TGCGAGAAAGCGTTCAGCTGTAGCTCTGACTATATTGTGCACCAGAGGAT
103840280	ID_B1	SINE	B4	50	GGGTGTGTTCAGACCCTTTGTAATCTCAGAACTCAGAGGAGGCCATGGTC
100540524	PB1D10	SINE	Alu	50	ATTCCAGCCCCTGAAAGGTAGCGGCATGAGGATTGGGACTAAGGCCAACC
102190204	B2_Mm2	SINE	B2	50	CCAGAGGTCTGAGTTCACTTCCCAGCTCACAGCCATCCTTAGTGGGAGCT
105360273	MTEa	LTR	MaLR	50	CCCTTCAATGATGGAGTGTATCTCCCAAAAGTGTAAGTCAGAATAAACAT
106400008	PB1D10	SINE	Alu	50	GGCCTGACATCCCAGCTACTCAAGAGGGTCAAAGGCCAGCTTAGGCACCT
102900100	ID_B1	SINE	B4	50	GTGCTCAGGAGGTAGAGTCAAGAGGATCGTGGGTTCAAGTTCACCCTGAG
2340438	RLTR4_MM-int	LTR	ERV1	50	GCCCTGGTTCTGACTCAACAATATCATCAACTTAAGACAATAGGAGATTG
103710129	RMER12	LTR	ERVK	50	CGGCAATGGGCAAGTGAGCTCCCTAGAGACAGCCATCCACTTGCTTGGCT
100670546	B4	SINE	B4	50	GGACCATAGATGGTAGAGACAGGCAGAATACTGATGCTTTGCTAGCAGGC
103440148	RLTR23	LTR	ERV1	50	AGCCACAGACCTCAGGCAGTCAATCAAAAGCTGCCCGTCATACCCCCTCC
105700239	MLT1E	LTR	MaLR	50	GATCTATTCAGGGAAGAGGTGAACAGAGGAGCCAGATAGCCTGCAGCTGG
106370458	Lx8	LINE	L1	50	GGAGTGGTGGGGTGGAGCTATTTTCCTAGTTATATGCCCAAAGACTGGTG
6550632	MTA_Mm	LTR	MaLR	49	AGAACTCTCGCCAGAGGCTGTGTGAATCCGTCCTGCTAATGGTTTCCTTC
6650577	ORR1E	LTR	MaLR	50	GGGGTGAGCCTTTAAGGATTATACAGTCTTGCTGGTCTGATCCAGTCAGG
106980048	MurSatRep1	Unknown	Unknown	50	GTGCCAGGAGTGTGGGAAAACCTTCAGGAAGAGCTCATATCTAACCCAGC
100450739	RodERV21-int	LTR	ERV1	50	ACTGCATCCAATTGGATCAGACACAGTGCCCGACTAGGATCCTCAATGGG
102640711	MurSatRep1	Unknown	Unknown	50	GTTCCTCCTACCTTCATATTCATATGCGGACTCACACTGGAGAGAAGCCC
106620168	MTE2b	LTR	MaLR	50	GCAGCCACATGACGGGTTGCATTAGCTCTTGTTGGTTTGACCTCCCTGCA
101500400	RSINE1	SINE	B4	50	GGAGAGCCCCCACTCCTGTCAATGTTCTATACTCCAGACCCAAACTGTGG
103060735	ID_B1	SINE	B4	50	ACTCTTGCCTTACAGGTAGCTCTGGATTCTGTCCCCAGTGCATCGCAACC
105050110	L1MB7	LINE	L1	50	GAGGTAGTAACTGCGTGGCTTGCTAATACTGAAAAATATGAGGCTCGCAT
100520132	L2c	LINE	L2	50	CCCTTCCAGAGGAGAGCAGGGATTCTTGGTAACATATATAGCCCCAACAC
101980136	RSINE1	SINE	B4	50	CCTGGGACACAAGGAGAGCCAACTCCCACAGCCTGCCCTTTGAACAGTCA
102680017	RCHARR1	DNA	MER1_type	50	TTAACCCACATAGTGCCACCCAGTGCTTCCTGAGTCACCTACCTCAGCTG
4480403	RLTR21	LTR	ERVK	50	TTTCAGCAATGTTCACCATCCTTAAAACCTTTATTTGGAAAAACAAAGTT
101740711	L1MA9	LINE	L1	50	GTAAGTGTTGGTGAGGATGTGGGGAGCAGACCCATGTGCACAGTTGATGG
5420670	ID4_	SINE	ID	50	CCGAAGACATAGCTCATTTATAGCGAATTTGCTCAGGATGGGCAAGGCCA
101410390	MYSERV-int	LTR	ERVK	50	GGAAAACCAAGATAGCAACCCTGACAAGATCCACCCCTGAGGATTCTGGG
102030402	PB1D10	SINE	Alu	50	CCACTTGAGAGGCTGAGGAGGAAGGCTAACAAATTCAGGGGCAGCTTAGG
3170600	RMER19B	LTR	ERVK	50	GGCCTGTGATGTTAGGCCCAGCAGACAGTGACGGAGGTTTGGTTGGGCTT
102060128	RMER1B	Other	Other	50	TGCAGTGAATATTTGCATGTAAGGATATGTGGACAAAATGTCACACTGTG
104480494	B1_Mur2	SINE	Alu	50	AGTTCCAGACCAGCATGTCCCACCTAGAGAACTCCCTGACAGCCTGAGCT
101400397	GA-rich	Low_complexity	Low_complexity	50	GGAAGAAGAAGAAGGGGACGGGGAAGAAAGAAGAAGGGGAAGGGAAAGGG
100610711	MIRm	SINE	MIR	50	CCCCACCTGTCAACGCAGGTGATGACTCTGATCTCTCCAGGAAGGTGAAG
105130215	MIR3	SINE	MIR	50	GAGCTGTGTGCAAAGGAGAAGCTGGGGTCCACTTCCATCTTGTCTTCATC
105130397	L2b	LINE	L2	50	CTGATTTATCCCTGGGAGCCACACCCAGCACAGGGCCAAGCACAAACACA
106200576	PB1D7	SINE	Alu	50	ACAGACTTCCAGCTGACCTGACTCCTGCTGACTGTGATGGGTGAGGACCC
104230528	L1MDa	LINE	L1	50	GCCTATGATGTGCAGGGTTAGCACAGAAGCAGTCACGAGAACCAAGCAGG
106650008	MTE2a	LTR	MaLR	50	CTGTGGACATAGGGATGTAACAAGACTAGCTGCTTCCGGCTCCTGGTGCC
1580095	L2	LINE	L2	50	CCCTGCGTCTCATTGGTACAGAACAACTGCCACTCATTTTTCTCCCGCCC
106650577	L2b	LINE	L2	50	TGAACTCCAGAAGGAAGAGAGCATGGCCCATTTGGCTCTGAGTCCCTGGC
3140132	MIRc	SINE	MIR	50	GGCCCTAGGTTTAAATGCTGGGACACGTGAGCTAGGCAGGGAGCTCTGGA
106220348	B1F	SINE	Alu	50	GTGCCTTAATCCCAACACAGCCGAATCAGGATTGCTGAAAGGTGAAGGCC
106290082	MT2A	LTR	ERVL	50	CCTCATGCATGGAAGGACCAGAGGGTCTCAGCATCTCTAGTATACAAAAG
5080576	B3A	SINE	B2	50	GGCCACCATTGCCACTACACTTAAATGCACACACCCACACAACCATACCT
102360577	B3A	SINE	B2	50	GCCTGTAACTTTCTGGCTTCCAGACTCCTGCACTCAGTCGCACACATAGC
103440164	PB1D7	SINE	Alu	50	GTAATGTAGAGGCTTACAGCAGGGGGCTCACCATGAGTTTGAGGCAGGCC
105420142	Lx6	LINE	L1	50	GGAGACCTCCAAACAACACAGGCTGATGGTAGGACAGAGAGTCACTTGCT
2470671	RLTR14	LTR	ERV1	50	CTGTCATTCTGAATACCCAGTGTAGTCAGTTTCTGGCTAATGAACTGGCT
4610184	Lx8	LINE	L1	50	CTGGAGTTGGTTTTTCTTAAGACCCAAAGTTGGGAGGGGGTGGATCTGAG
106370601	B4	SINE	B4	50	CTTCAGTGCTGGGGAGAGGAGGTGCGGACAGGCAAATCTGTGGGGTTTAC
3840278	L3	LINE	CR1	50	GATAACATAGAAGACACAGATACTGAAAATGCACAAAAAGCTGTGGATAG
105720100	L1ME2z	LINE	L1	50	TCTAGATCTGGCAAAACCAACCAGGGTGGAGGAAAGCAGAGCAGCGGCTG
104050026	ORR1E	LTR	MaLR	50	GCCAAGGTGAGCCCACCGTTAACGTTCCTTTTGACCAACCAGGTGTTTGG
100380110	MLT1G1	LTR	MaLR	50	CTCCATCTTTTGAGCCACCATTGCTTTTCCTGAGTGGAGGGGGGGAGGGG
106400079	B1_Mur4	SINE	Alu	50	GTAGTGGCACACTCCCTTTTTTGCCAGCTTGAGTGAGGCAGAGGCCGAGC
3780022	B1F	SINE	Alu	50	CCAGGTACACGAGAGGACTCTCAGAGTACTGAGAGCTCATGGCTAGCCTG
105720577	B3	SINE	B2	50	TGTTGGCCTTGCAGAGAACTTGGTTCAGTTCCCATCACCCACATGGTGGC
101580110	RLTR9A	LTR	ERVK	50	CCAGGCCATGTGGACAGTATGGCATTGTGGTCTTCCCTTTATAAGGTGGA
106220110	ID_B1	SINE	B4	50	CAGCCCTGGGGAAGCTAAGGCAGAGGATCAGAAGTGTAAAGCCAGCCTGA
104920008	PB1D10	SINE	Alu	50	CTTGGTGTGCAAGGCAGGAAGATGAACATGAGATCAGGCCTAGCCTGGGC
103850692	RMER2	LTR	ERV1	50	GTTCCATGATAGCTCCCCCCAACCAGATGTGTGCCAAGCTGAACACCCCC
104480129	B4	SINE	B4	50	CAGCACTGAACTGGCAGAAACAGGTGCATCCCTGGGGTCTACTGGCAAGC
106100053	B3	SINE	B2	50	GGACTCTGAGCACCAGGCACAGACATAGTACACAGTCATACATGCAGGTG
100460253	B4A	SINE	B4	50	GGAAAGGGTGGGATACCTGCTGCCGTTTTGTGGTCTCTGCACACAGGCAC
103800687	B3A	SINE	B2	50	AGGGAAATCTCACACCCTTCCTTGGCTTCCACAGGTTCTGCATCCCCAGG
107050433	MT2A	LTR	ERVL	50	GCCTTTGGTGGGCGAGCTTGACCACAGGCTGTAAGCCATTCTAACCTCCT
101170280	LTR33A	LTR	ERVL	50	TCCGACCACCACCAGCCAAGCAGAAGCCCCCTCAGAAGTCTAAGCAGCCA
7000059	L2c	LINE	L2	50	CGCCCCAATGCTTTGCCTAATGTAAATCCCACGGCGGCCCCACTGATTTA
105420605	B3A	SINE	B2	50	CCAGGAGGTCGGATGCCCTTTTATGGATTCTGTGGGTACCTGCACTCAGG
101450019	B3A	SINE	B2	50	CTCTGGGAGTACCTGAGTTTGTGTGGCGGACATTGACCACATTCATCCAT
6620176	L1M2	LINE	L1	50	GGCCAGCTTTCACCTCACGGGGCCCAATATTCAAATTGTACAGGGGACAA
103060102	MMSAT4	Satellite	Satellite	50	CAGGAAGGCTCTTAATGAACACCAGAGACTCCACCGCAGAGAGAAACCTT
670156	MMSAT4	Satellite	Satellite	50	GGCCTTCACTTGTAGCTCATACCTACTCATTCATCAAAGAATCCATAATG
105340040	B3	SINE	B2	50	GCTTCGCTTACGCCGATACAGTGCTGCCCTTCTGACATCTATGGCACCAG
6110128	ID_B1	SINE	B4	50	TTTCCTAGCTTTCACAACACCCTGGGCTCTCCCCAGCAATGCATGAACCA
630112	L2c	LINE	L2	48	GAAATGTACAAAAGGCAAAGATTCTGATGGCTGCCTTGCCCCCTGCTTCC
106200403	MLT1F1	LTR	MaLR	50	GAGGGGACTAAAGTGACACGGAACTGTGATATACTGCCAAGAGGTACAGG
100940411	B1_Mur1	SINE	Alu	50	ATGTTTGGAACCACCCCAACCTACATAGTGAGTTCTAGGCCAGCTTCAAC
102760315	ID4	SINE	ID	50	GGGTACAGGGAAGTGGTAAGAACATTTGCTTAGCATGTGTGAAGCCCTAG
100110132	MMSAT4	Satellite	Satellite	50	GCTTTCAGCCAGAAGTCGCAGCTCATTATCCATCAGAGAACACACACAGG
104810619	Tigger10	DNA	Tigger	50	CTTTAAAACAAGCCGATTTCAAGGATATATTCAAAAAGGCAGCTGCAGGG
106650402	ID4_	SINE	ID	50	CCCAGTGATACTGCATGCATATATGAAGTTCTGGGTTCCAGCCTCACAAC
6620632	L3	LINE	CR1	50	GAGTTGCTTGATGAATGAGATAACCTGGAAAATAAACTTCGAGGAGTTCG
102370025	B3	SINE	B2	50	GTATCTGACACCCTTTTCCAGCCTCTGTGGGTACTAGGCATGCATCGGTG
102810575	L1Md_F2	LINE	L1	50	TGCAAGGAAGGGGTTCTCCGCCGAGCGCCTCGGTCCTGAAGCATGGCAGC
1850138	B3	SINE	B2	50	GCCAGCGATGTCTTCTACACTATCCTGGGACCAATGGTGTACTCTTCGCT
104780280	RLTR45-int	LTR	ERVK	50	GCTTTCTGGGGTAGGAAGTTGTGTGTTGGGCCCAAGTATGCTTCCACCGC
105890215	L2c	LINE	L2	50	TCTTGTTGGTCTCTTCAACCACATTGTAAGCTCCTTGATGTCAGGGTCCT
100110348	MamGyp-int	LTR	Gypsy	50	GAAGGCTTACCTCCCTTGTGTGCATACAAGGTGATAGGCAGGATGTTCAG
103840215	MamGyp-int	LTR	Gypsy	50	TTAAACCAAAGTTTGATCCCCCAACAAATACCAAATAATAGGGGGTCCTG
100060739	ID_B1	SINE	B4	50	AGAGGCCATCTTTGGCTACATAGTAATTTCAAGGCTCACTATATGACCCC
6400687	L1MC4	LINE	L1	49	CACTAGCTAATGAGCCACACCTGGCACCAAGGTACTGGACTTCAAATAGT
101170446	B1_Mur1	SINE	Alu	50	TGGGCTTGGTGAAGCACATCATTTAAGCCTAGCACTCGGAAGCAGGCAGA
1580332	MIRb	SINE	MIR	50	CTTATAAAGGACATGGTTTAGGTTAGATTGCTTTTGTCATCTTTTCAGCT
5910300	RMER12	LTR	ERVK	50	GCTGAGCCAAAGATAGTGAAGATTTGCCTTCATCAGTTCCAGTCCAAATG
104920441	L1MC3	LINE	L1	50	CCAGGTGTTGAGGATGTTTAATCCTCTGTACCACCTTTGTAACATCTCTG
102480102	B3	SINE	B2	50	CGCTAGGGCACCCCAGGCATTTTTGGAAAGTGTATGCACATCATGCACAG
100510687	RSINE1	SINE	B4	50	GCTCTGTGTGCAACTGGGATTGCTGTCAACCTGATCACCTGACTTAGATC
107100008	L1Md_Gf	LINE	L1	50	CCAGAGATTACCAGATGGCAAAAGGAATCCTACTAACAGGAACCAAGACC
102630369	Lx4A	LINE	L1	50	CCCCAGGATGAGACACAGACCTTGGAATAAGGGAGGCGCCCAAGAATCTG
102350441	B3	SINE	B2	50	GCAGTCCCAGGAGATCTGATGCTCTCTTTTGACCTCTGCAAAAGACAGAG
102100176	B4	SINE	B4	50	GGGACCTGAGTTTGGATCCCCAGGGCTCATGTAAACCTAGCTGGGGTCTA
2100095	Lx9	LINE	L1	50	GTGAATTTGAGAGGGAGTTGGGAGGAATTGGAGGAAGAGGGGTGGAAATG
5890397	Lx9	LINE	L1	50	CCAAATACTAAACACAAATACATACGACCAATACTAAATGGACAGCAGAG
101090348	MamRep605	Unknown	Unknown	50	CCTGCAGAAGCTTGTCATTGCACTCTTTTGTTGACACCCAGTCTTTGCTG
4540059	ORR1D2	LTR	MaLR	50	AGTGTGATAATTAAATATCTTTTCAAGAACGGAAATGTATATGTTTGCTT
104230446	B4	SINE	B4	50	TCTGAGGAGAAATGACACCCGAGACTGATCTCTGGCCCCCAGAAGCACAC
5890441	RMER17A-int	LTR	ERVK	50	CCATCCTCGAATTTCATCTGACTGAAGGCTCCGGAGACATGCATTAACCC
106980433	Lx5	LINE	L1	50	AGAGTCAATTCATGTAGACCCTGGGGGTGGGGGGTTGGTTCCCAATGCCA
