# Supplementary material for: Microarray Analysis of LTR Retrotransposon Silencing Identifies Hdac1 as a Regulator of Retrotransposon Expression in Mouse Embryonic Stem Cells
Source: PLoS Comput Biol. 2012 Apr 26;8(4):e1002486. doi: 10.1371/journal.pcbi.1002486 (PMC3343110; doi:10.1371/journal.pcbi.1002486)
Supplement: Dataset S2 — Tab-delimited text file containing complementary repeat probes in Illumina Mouse 6V1.1 Beadchips. (TXT) [file pcbi.1002486.s002.txt]

Probe_ID	RepName	RepClass	RepFamily	Overlap	ProbeSequence
ILMN_2537783	L1Md_A	LINE	L1	49	CCGGAGGATCCAGCAATACCTCTCATGGGCATATATCCAGAAGATGCCCC
ILMN_2538152	L1Md_A	LINE	L1	50	ATCCAGAAGATGCCCCAACTGGTAAGAAGGACACATGCGCCACTATGTTC
ILMN_2528846	RLTR45-int	LTR	ERVK	50	ATAAAGAAATTTCGTATCTCCACCATGGGCTGCAACAAGGAGTACCAACC
ILMN_1222715	L1_Mm	LINE	L1	50	CCAGAAATGAACCCACACACCTATGGTCACTTGATCTTCGACACGGGAGC
ILMN_2538586	L1Md_F2	LINE	L1	50	AGAATCGCTGGTGGAAATACCAAGCCTGACCTAAAGCTGTACTACAGAGC
ILMN_2537684	L1Md_T	LINE	L1	50	GAAAAAACATACAAACAGGTGATGGAAATGAACAAAACCATACTAGACCT
ILMN_1253836	BGLII_B	LTR	ERVK	50	GAGAGGGAGAGAGAGGAAGGAAGAAGGGGATATGGCAAGACAGAGGGGAG
ILMN_1259069	L1Md_F2	LINE	L1	50	TAACTGTGCACCTTCCCTGAAAGAGGAGAGCTTGCCTGCAGAGACTGCTC
ILMN_1250779	B3	SINE	B2	50	GGAACTACAGTCCCACACGATCTTCCGTTCTTTGCTGGCCTCCACGGGGA
ILMN_1237209	L1Md_T	LINE	L1	50	GGTGCAGAAGATTCCATAGAGAACATCGACACAACAGTCAAAGAAAATAA
ILMN_1242047	MT2_Mm	LTR	ERVL	50	GCTCCTTCGCCTGCTTGCTGCGTGAGACTGAGTAACTGCTAGATCCTTGG
ILMN_1258685	L1Md_Gf	LINE	L1	50	GCAGATGCTGTCATGGATGTGGAGAAAGAGGAACACTCCTCCATTGTTGG
ILMN_1224717	RLTR44B	LTR	ERVK	50	AGCAGGTGCAGCCGCATGGGCCTAGATGGTGCCCTGGCCCATTGCCAGGC
ILMN_1233982	L1Md_T	LINE	L1	50	ACCCAAAGCGAGGCAACGCTGGAGATAGAAACCCTAGGAAGGAGATCTGG
ILMN_1238117	L1Md_A	LINE	L1	50	CCACGACAAAAACAAATTCACACAATATCTTACCACGAATCCAGCCCTTC
ILMN_2538116	L1Md_A	LINE	L1	50	GATCCAGAAATGAACCCGCACACCTATGGTCACTTGATCTTCGACAAGGG
ILMN_1244672	L1Md_A	LINE	L1	50	GGATAAGATCAAAAATTCGGGTGACAGCAGATGCTGGCGTGGATGTGGAG
ILMN_1257127	MuRRS-int	LTR	ERV1	50	CATGGAAGAGGCCGGTGGCATATTTGTCTAAGAAGCTGGACTCAGTGGCC
ILMN_1257107	IAPEz-int	LTR	ERVK	50	CCAGAACCAGAACTGCGGGTCGCGGTAATAAAGGTTCCCGTAAAGCAGAC
ILMN_1260523	IAPEz-int	LTR	ERVK	50	CCCACGCGGTATTCGACCTCTACAGGTCTGGCAAATGGATGTTACACATG
ILMN_1225712	IAPEz-int	LTR	ERVK	50	CACGGGAGCAGGTCAGGGTTGCTCTGGGTAAAAGCCTGTAAGCCTAAGAG
ILMN_2610737	IAPEz-int	LTR	ERVK	50	GGATTTGACCTCTATCTCCACTCTCATTAATATGGGTGGCCTATTTGCTC
ILMN_1255694	B3	SINE	B2	50	GGAATCCAGTGCCCTCTTCTGACCTCAGCAGCACCAGGCACATGTAGTAC
ILMN_1229004	L1Md_F2	LINE	L1	50	CCGGAGGATCCTGCAATACCTCTCCTAGGCATATATCCAGAAGATATTCC
ILMN_1249795	L1Md_F2	LINE	L1	50	CACCGGAGACTATGAAAGCCAGAAGAGCCTGGACAGATGTTATACGGACA
ILMN_1222924	RLTR40	LTR	ERVK	50	ACACAGGGACAGATCCACAAGACAGTGTTCAGGCAAGCACAGATTCAGAC
ILMN_1229244	IAPEY3-int	LTR	ERVK	50	ATGACCTAAGACAGGAGCCACCGCAGATGGACATGACTGCAGAGGCCTAT
ILMN_1235034	L1Md_F2	LINE	L1	50	CCATCCCAGGCTACTATACTCAGCCAAACTCTCAATTACCATAGATGGAG
ILMN_1257784	L1Md_F2	LINE	L1	50	CCATGACAAAACCAAATTCACACAATATCTTTCCACGAATCCAGCCCTTC
ILMN_1251781	L1Md_F2	LINE	L1	50	GATGCCCATGATCATACAAGAAGCATACAGAACTTCAAATAGACTGGACC
ILMN_1233336	L1Md_F2	LINE	L1	50	GACAAAACCAAGTTCACACAATATCTTTCCACGAATCCAGCCCTTCAAGG
ILMN_1219230	L1Md_F2	LINE	L1	50	ACAAAACCAAGTTCACACAATATCTTTCCACGAATCCAGCCCTTCAAAGG
ILMN_1230140	L1Md_F2	LINE	L1	50	GTTCACACAATATCTCTCCACGAATCCAGCCCTTCAAAGGATAATAGCAG
ILMN_1235792	ETnERV2-int	LTR	ERVK	50	GTGCAGTTCTAAGGAGATGGTAACTGAACAGACGTTCAGGCAGGGACCCC
ILMN_1241121	RLTR10-int	LTR	ERVK	50	AGGCCTTGAATAGACACTGTATGACGCTGTCAGATTGGGCAGGCTTAGTG
ILMN_1244922	MMERVK10C-int	LTR	ERVK	50	CCTGAGGCTTCTGATGTTCTTAGGAAAGTGGAAAAGGCGATCCAAGCAGC
ILMN_1241329	MMERVK10C-int	LTR	ERVK	50	CCTATCGAATTACCTGAAGGGGAACTGGTCGCAGGAGCTGGGAAGGTTGC
ILMN_1235173	L1Md_A	LINE	L1	50	GTTCCTAGCCAAATGGATGGACCTGGAGGGCATCATCCTGAGTGAGGTAA
ILMN_1225370	RLTR6_Mm	LTR	ERV1	50	TATAAGCCTGTGAAAAATTTTGGCTGACCGTCGATTCTCCTCTACACCAC
ILMN_2476733	RLTR6_Mm	LTR	ERV1	50	TTGATAGGACATGACTCCTTAGTTACATAGATTCCTTTGGCAGAACTCCC
ILMN_1255372	MERVL-int	LTR	ERVL	50	CAGGCTCCTAGAGGGGAGGTAGAAAGTGTAGTCCATGAGGAAATTCGCTA
ILMN_1239008	MERVL-int	LTR	ERVL	50	GGGAAACTACAACAGCCTAATCCAAGCAGGATGACAAAGGACGCAGACCC
ILMN_1258858	MERVL-int	LTR	ERVL	50	GTTGGATTCCGAGGTAACAAGGGCCAGGTGGCAGCATTGAATCGCCGGAG
ILMN_1218719	RodERV21-int	LTR	ERV1	50	CTTGACTCCACAGACAGAAGAAGTCTTGGCGCTGGTCTTCAAGGTGTACC
ILMN_1252687	L1Md_A	LINE	L1	50	TACAGACACTAAGAGAACACAAATGCCAGTCCAGGCTAATATACCCGGCC
ILMN_2573793	B1F2	SINE	Alu	50	CCCGCTCTACAACTGAGTTGCAGGGGAGGCAGAGGGGCATAGCAAGACCC
ILMN_1245362	IAPEz-int	LTR	ERVK	50	ACGCCCCATCGGGAGGGTATTCAGCTAAAGCAAAAAATATCATGGCAAAG
ILMN_1240280	RLTR45	LTR	ERVK	50	AGAGGGTCAAAAGCAGGTCACCAACACACTGCTCCAAGAACAACCACAGA
ILMN_1226792	L1_Mus3	LINE	L1	50	CTGGTACAGCAAAAGCCGGGTAGATCAATGGAATAGAGTAGAAGACCCAG
ILMN_2578645	L1Md_F	LINE	L1	50	AAAGAGTACTCTGGCATCTGACACTCAGGAGAGAGCTGGGCTCCCAGGAC
ILMN_1236449	RodERV21-int	LTR	ERV1	50	GCAGTTCAGGTTGTGCCACTCTTGGTCACTGCAAGAATAGCCGTAGGTGC
ILMN_1260096	B3	SINE	B2	50	GCACCCTCTTCTGGCCTCAGTGGGCACAGCATGCATATGGTACACAGACA
ILMN_2423353	Charlie1b	DNA	MER1_type	50	AGACAGACATTAAAGATAAGTTTTAAAATGGAACATAATTCGATTCTGCT
ILMN_1253663	RLTR45-int	LTR	ERVK	50	GACCATGCTAGCTTCCAATGTGACAGACTGACCTGTGACTTGTGAGTGCC
ILMN_1229292	RSINE1	SINE	B4	49	CCGAGTTCAGTCCCTGAGACCCACTTGGTAGAAGGAGAGTACCAGCTCTG
ILMN_1236913	PB1D7	SINE	Alu	50	CCAGGAGGATCACTGAGTTCCAGGCCACCCTGAGCTACAAAGTGAGATAC
ILMN_2586082	L1VL4	LINE	L1	50	AACCCTTAGCCAGACTCACTAGAGGGCACAACGACAGTGTCCTAATAAAC
ILMN_1218448	L1Md_F3	LINE	L1	50	GATGGGGCTCAGAGCTGAACAAAGAATTCTCCCCCGAGGAATACCGAAAG
ILMN_1228676	IAP-d-int	LTR	ERVK	49	AGGCAGGAGGCCGTGTTTTTGGAGACCCTGATGCTGCCATGCCTCTACTA
ILMN_1230652	L1Md_T	LINE	L1	50	CCATGACAAAACCAAATTCACACATTATCGCTTCACGAATCCAGCCCTTC
ILMN_1238322	L1Md_T	LINE	L1	50	AAAAAACCAATACAAGAATGGGAACAACGCCCTAGAAAAAACAAGAAGGT
ILMN_1218305	L1Md_A	LINE	L1	50	ACAGAAAAGAAGCAATACAAGGACGGAAATCACGCCCTAGAACAACTAAG
ILMN_1226111	IAPEz-int	LTR	ERVK	50	GCCTACATGGCTGTTTTTTCTTCCTCTGGTATTCCTAGAGCTGCAAGAGG
ILMN_1223966	L1Md_F	LINE	L1	50	GAAACCAAGACCACTCACCATCATCAGAACCCAGTACTCCTACTTCAGTC
ILMN_1251790	L1_Mus2	LINE	L1	50	GGTTGGGGAGCAGGGCAGGGGAAGGGCATAGAGAGATTTGGGAATGGCAT
ILMN_2550962	IAPEz-int	LTR	ERVK	50	CTGGGGAACGAGAGTACCAGTGAGTATGTTTGGCCTTGAATTTTTTCTGG
ILMN_1252983	L1Md_F2	LINE	L1	50	CCAACACTGTCACCTCAGCCAGTCCTGGGCACCCCAACATACCCAAAAAG
ILMN_1225291	RLTR10D	LTR	ERVK	49	CAATGGACTGCTGTTACGTGGACTGGGCTGATGGGGCGTGGTTGAGAGGT
ILMN_1246624	Lx	LINE	L1	50	GCTCAAGAAGAAGGAAGACCAAAGTGTGACTGCTTCAGTCCTTAGAAGGG
ILMN_1244099	L1Md_F	LINE	L1	50	CACTAAGAGAACACAAATGCCAGCCCAGGCTACTATACCCAGCCAAACTC
ILMN_1246770	MMVL30-int	LTR	ERV1	50	CAGCCTTGGCCTGAGAGTTTGAGCTGGTACACGGATGGCAGTAGCCTGGA
ILMN_1246748	Lx3C	LINE	L1	50	TGAATAGAATCGAAGACCTGGAAGTAAACCCACACACCTATGGACAGTTG
ILMN_1248868	L1Md_F2	LINE	L1	50	GGAACTCTCCTCCATTTTTGGTGGGATTCAAGCTTTTACAACCACTCTCG
ILMN_1241812	L1Md_T	LINE	L1	50	TACACCAGATTTTTCACCAGAGACTATGAAAGCAAGAAGAGCCTGGACAG
ILMN_1240826	B1_Mus1	SINE	Alu	50	CCAGGCAGTGGTGGCACAAGCCTTTAATCCTAGTATTTGGGAGAAAGAAG
ILMN_1233335	ORR1A4-int	LTR	MaLR	50	GGGAAGCAGTGGCATTCTTTAAGTGAGGCATGATGAGCCATCCCAGTAGG
ILMN_2538281	L1Md_T	LINE	L1	50	GGCATATATCCAGAAGATGCCCTAACTGGTAAGAAGGACACATGCTCCAC
ILMN_2538518	L1Md_A	LINE	L1	50	GTTACAGGCTCTTAAAGAAAAGCAGGAAAACACATCCAAACAGGTGATGG
ILMN_1226687	L1Md_F2	LINE	L1	49	CCAGAAGCTGGAAAGAACCCAGATACCCCTCAACAGAGCAATGGATACAC
ILMN_1230933	ID_B1	SINE	B4	50	GATGGGTGAGGGAGGGTTCAGAGGTCAAGGTCATTCTAGGCTCCACTGCA
ILMN_2496644	IAPEz-int	LTR	ERVK	50	AATTCAAGACAGTCTATCAGAAGTAAAGTGGAAAATAGCTTTATAAGGTA
ILMN_1221341	IAPEz-int	LTR	ERVK	50	TGCAGCCTACAAGGTCTTATTGTCCACCCTGGAGTTGTAGATCAGGATTG
ILMN_2528581	RLTR10-int	LTR	ERVK	50	AGGCGGACCTTCTGTCCGGAGATTTGGCGTATTGACTCCCCAGATGGACA
ILMN_1247527	B2_Mm1a	SINE	B2	50	CCCAGCACCCACATGGTGGCTCACAACCATCCATAGCAAGATCTGACTCC
ILMN_2474619	B1_Mus1	SINE	Alu	50	GTGGTGGCCCAGTTCTGTAATGCCAGTCCTTGGGAGGCAGAGACAGAAGG
ILMN_1246886	RLTR12B	LTR	ERVK	50	GCCAATGACTGGGCAGAGGAGATAGGAAGGCTGAGCTACTGATGGCGGTG
ILMN_1233893	RSINE1	SINE	B4	50	GCACTTGCTGCCAAGACTGAGGACAGAAGGACAGGAGTTCTAGTGCCGAG
ILMN_1213938	Lx2	LINE	L1	49	GTGGGAGAGCACCCTCATAGAAGCAGGGGAGAGGGGAAATGGGATGGGAT
ILMN_1253805	ORR1A4-int	LTR	MaLR	50	GAACTGGTAGCCCAAGAAGTTTCAGAGGAGGAGACTGTTACTATGTGGCC
ILMN_1233598	IAPEz-int	LTR	ERVK	50	CAGACCCTTCGGGAATTGAGAATTGCCATCATTCAGGTCAACTCCACGCG
ILMN_1235990	L1_Mus3	LINE	L1	50	CATAGCCATTCATTGGACAGAGCACAGGATCCCCAATGAAGGAGTTAGAG
ILMN_1236811	ORR1A4	LTR	MaLR	50	GCCTTGTTGGTTGGAGTAGGTGTGGCCTTGTTGGAGCAAGTGGGTCACTG
ILMN_1256957	RLTR45-int	LTR	ERVK	50	GGGGTAAAAAGTTGTGTGTTGGGCCCAGACATGCTTCGAGGCCCTTGCTA
ILMN_1226361	RLTR45-int	LTR	ERVK	49	GAGTGCCCTGACAGTGGTGACCAAAAAGCTGGGCTGAGTGCACAAAAGAA
ILMN_2542253	RLTR45-int	LTR	ERVK	50	CGTTGGTGATAGCAAGCAGGTTACTGGAGAAGAGTCAGACGTGGATACCG
ILMN_2757958	IAPLTR1_Mm	LTR	ERVK	50	CATCCTGTGTTTTAAGTTGGTAAACAAATAATCTGCGCATGAGCCAAGGG
ILMN_1242871	L1_Mus4	LINE	L1	50	CTGCTGGTGGGATTGCAAGCTGGTACAACCACTGTGGAAGTCAGTCTGGT
ILMN_1234686	L1Md_T	LINE	L1	50	ACGAACAGGAACCAAGACCACTCACCATCACCAGACCCCAGCACACCCAC
ILMN_2586196	L1_Mur1	LINE	L1	49	CCTACAGATTGGGAAAAATCTTCACTAACCCCACATCCAATAGAGGGCTG
ILMN_2498183	L1Md_F2	LINE	L1	48	GGTGGAACAACAGTATGAACTAACCACTACCCTCCCCGCCCCACAGAGCT
ILMN_1214026	L1Md_F2	LINE	L1	50	CCTAGGCAAATGGAATGACCTGGAGGGTATCATCCTGAGTGAGGTAACCC
ILMN_2538141	Lx	LINE	L1	50	ACTGATTACAGGATCCCCAATGGAGGAGTTTGAGAACGGACTGAAGGAGC
ILMN_1230375	MMERVK10C-int	LTR	ERVK	50	GGAACCAGAGTGGAACCAGTGACCCTCGGAGACTTTACCTCTTGGCTTAC
ILMN_2541717	MMERVK10C-int	LTR	ERVK	50	CTGGTGTTCATGCTCTGGTTGGTATGCAAGTTCAGAACCCAACAAAAACG
ILMN_1255099	L1_Mm	LINE	L1	48	CATCCATCCTGACCAATTAGGTTTCATTCCAGGGGATGCAGGGGATGGGT
ILMN_1254221	L1Md_F2	LINE	L1	50	GGCAAGTGGATGGATTTGGAGGGTATCATCTTGAGTGAGGTAACCTAGTC
ILMN_1238286	B3	SINE	B2	50	CCAGAGGATCAGATGCCTTTATCTGACTTTCATGGGCACCAGGCACACAC
ILMN_1253037	L1Md_F2	LINE	L1	48	TGGAAGGACTTTGCCTGAGCACCTGGGGTAGCCATCTTGGTTCCCGGATC
ILMN_1247963	L1Md_T	LINE	L1	50	TGGAGCTCAGAACTGAACAAAGAATTCTCACCTGAGGAATACCGAATGGC
ILMN_1226396	PB1D7	SINE	Alu	50	CGGTGGGTTCAAGGCCAACCCGAACTACAAAGTGAGCCCCTGTCTCAGGA
ILMN_1213834	MuRRS4-int	LTR	ERV1	49	TCTGGATGGGTTGAGGCTTTCCCCACCAAGCAGGAAACAGCTACCATGGC
ILMN_1232454	IAPEz-int	LTR	ERVK	50	CGAAATTCAAGACAGTCTATCAGAAGTAAAGTGGAATATGTTTGGCCTTG
ILMN_1243623	B3	SINE	B2	50	CCCACATGGCAGCTCACAACTGACTATAACTCCAGTTCCAGGGGACCTGA
ILMN_1247996	SSU-rRNA_Hsa	rRNA	rRNA	50	TGAGCAATAACAGGTTTGTGATGCCCTTAGATGTCCGGGGCTGCACGCGC
ILMN_1224237	MMERGLN-int	LTR	ERV1	50	ATCTGGCCAAGGTAAGAGAGGTTATGCAGGGAGCGACTGAGCCCCCCTCA
ILMN_1239587	ETnERV2-int	LTR	ERVK	48	TGGGGTATTTTCAGTAATGGCCACTATACTTGCCTGCATCCCCATGCGGA
ILMN_1241612	L1Md_F2	LINE	L1	50	CCTAGCCAAATGGATCGACCTGGAGGGCATCATCCTGAGTGAGGTAACAC
ILMN_2578850	B3A	SINE	B2	50	GATCCGAGGCTCTCTTCTGGCCTCCAAGGGCACCAGGCATATAGGGAAAA
ILMN_2498506	RLTR1B-int	LTR	ERV1	49	GATGGCAAATCTAACCACCAAACAGGCATCCTAAAGAGCAATGATCCTGA
ILMN_1232093	L1Md_A	LINE	L1	50	TGCCAGCCCAGGCTACTATACCCGGCCAACCTCTCAATTATCATAGATGG
ILMN_2489488	IAPEY3-int	LTR	ERVK	49	ATGCCGTTGACAAATTTGGGTGTTTCCTCAATTCTTTACATCTCACGCCT
ILMN_1222988	L1Md_F3	LINE	L1	50	CAGCATTCCCATGCCACCTAGTCCTGGGCAACCCAACACAACCCAAAAGC
ILMN_1227737	L1Md_F3	LINE	L1	49	CCCCCTTAAAAGATGGGGCTCAGAGCTGAACAAAGAATTCTCACCTGAGT
ILMN_1233652	B1_Mur1	SINE	Alu	50	CAGCACATGGGAAAGGGAGGCAAGTGGATTTCTTTGAGTACAGGTCTCCC
ILMN_2461955	L1MA7	LINE	L1	50	TAATAAGGAAGTGTATAGGAAAACCTACATAATAAGAACTATGTGAAATA
ILMN_1254581	L1_Mus3	LINE	L1	50	GCCCAATCAGTCATCAGTGGGAGGAGAGGTCCTGTGAAGGTTCTATGTCC
ILMN_1224331	PB1D10	SINE	Alu	50	GGTCATGGGTTCACAAGGCCAGCCACACAACGAGACCCTAATTTACAAAA
ILMN_2445626	Charlie1a	DNA	MER1_type	50	AGGCTCAAGTACAGAGCACAGAAAGTTCATGACATCAGGTTCGCTCTGAC
ILMN_1236862	PB1D10	SINE	Alu	50	GGAGCTACACAGCAGGAGGATTGCTTCAAGGGCAGCTTGGACTACACAGC
ILMN_2731549	L2c	LINE	L2	50	CAGGCTACCTCTGCACCTGTAAATGCTTCTCTCGTGGCACCTATCACACC
ILMN_2675811	B2_Mm2	SINE	B2	50	TGGGATCCCTCTTCTGGTGTGTCTGAAGACAACAACAGTGTCCTCACATA
ILMN_2450879	B1_Mus1	SINE	Alu	50	CTGGTCTATAGAGCTAGTTCCAGGACAGCCAAAGCTACACAGAGAAACCC
ILMN_2561158	PB1D10	SINE	Alu	50	AGCACCGGAGGAGCTGAGGCAAGAGGACAAGAATTCCCGGCTAGTGACAA
ILMN_1217246	RLTR1D	LTR	ERV1	50	CTCGCACCCCTAACCCTTTGCTTCTTAAAAAACCCCTAGCTTCCGAGCCT
ILMN_1233738	MER31A	LTR	ERV1	50	ATCCACTTGTCTAATTGGAGTCAATTAGGTCCAATCTCTGTGTCCCGCTG
ILMN_2566580	Lx	LINE	L1	50	ATGCCCCAGTGTAGGGGAATAGAGGGCAGGGAGGTGGGAGTGAGTAGGTG
ILMN_1246258	L1_Mus3	LINE	L1	50	AAGAGTGGGTGGGTTGGGGAGCAGGAAAGGGGGGAGAGGATAGGGGGTTT
ILMN_1259641	MMERGLN-int	LTR	ERV1	50	TAGAGCGAAGGAAACGGGAACGGGATGCTCAACGGGGGTGGTTTGAGTCG
ILMN_1231088	L1Md_A	LINE	L1	50	CCACGACAAAACCAAGTTCACACAATACCTTTCCACGAATCCAGCCCTTC
ILMN_1213229	RLTR14	LTR	ERV1	50	ACTCTGGGATCCTGAACACCCAGCATAGTCCCTGGATGGCTAAGGAAGAC
ILMN_2706809	MER34A1	LTR	ERV1	50	CTGAGAACAGCATAATCTCTGCTATTACAATGAGGTGACGCCATCCCGGG
ILMN_1218220	RMER12	LTR	ERVK	50	CCTGGAAAGGCCTGATATGTGTGTGCATGTATGTGCGCGTGTGCGCGTGC
ILMN_2506619	MMVL30-int	LTR	ERV1	50	TCTGGTTTTGTTCCCATGTTAAAAATAGAGTAAATGCAGTATTCTCCACA
ILMN_1226936	AT_rich	Low_complexity	Low_complexity	49	AACAATCTAATTGCTGGCCACACCCATCAGGGAAGGTTCTAGTATATGTG
ILMN_2577790	B3A	SINE	B2	50	CCGATGTCCTTTTGGGCGTAACCAAATGTGGAACCTGCAGACACAGGTGC
ILMN_2564539	L1MDa	LINE	L1	50	CAGAGCATCAAGGACCTCGGAGGCCATCAAAAATGGTGTGACACATGCGC
ILMN_1216078	L1MDa	LINE	L1	50	GCCCCTCAGATGTAGTAGGAGACATCCCACGGATTCAGAAGACTTGAGGC
ILMN_1231472	L1Md_A	LINE	L1	48	CAACTTCACCCAATCCTGGGCACCCCAACACACCCAAAAATCTAGACACG
ILMN_2522195	L1Md_F	LINE	L1	50	TATCAATGGACTCAATTCCTCAATAAAAAAACATGTACTAACAGACTGGC
ILMN_1255133	L1Md_F2	LINE	L1	50	GCCAGCCAGGGTACTATACCCAGCCAAAATCTCAATTTCCATAGATGGAG
ILMN_1239725	L1Md_F2	LINE	L1	50	CCTAGCCAAATGGATGGACTTGGAGGGCATCATCCTGAGTGAGGCAACAC
ILMN_1251327	Lx2B	LINE	L1	50	CCAGATACCAGGGATGTGAGAAGCTCCCAGGACCCAGTGGGGATGACCTT
ILMN_1229362	B1_Mus1	SINE	Alu	50	CTCTGAGTTTTAGGCCAGCATGGTCTCCAGAACAAGTTCCTGCCGGGGCA
ILMN_1227027	Lx3B	LINE	L1	49	CTCACTGGCACAGGGGGGAAATGTTCTAAACAGAACTCCAATGGTTCAGG
ILMN_1245201	IAPEY3-int	LTR	ERVK	50	GGTAGGGACCATGGCATTATGGAAACTGGTGAAATCGTGCCCGGAGGATG
ILMN_1242971	L1VL4	LINE	L1	50	GGTCCTGGGCAGCTGTTATATAAACCCTAAGAGAACACAAATGGCAGCCC
ILMN_1249110	SRV_MM-int	LTR	ERVK	50	GCTGAAGGAGACCTCATTACCAGCACCTCCAAGGTGGCTCCATTGGACTC
ILMN_1251193	U6	snRNA	snRNA	50	TTGGGACAATACAGAGAAGATTAGCGTGGCCCCTGCGCAAGGATGACACG
ILMN_1220375	ETnERV3-int	LTR	ERVK	50	ATTAGACCCTCACACAATCAGTTTGACTATGGCTGCGGCCTTGTAGGACC
ILMN_1238185	L1_Mus1	LINE	L1	50	TGCCAGCCCAGGCTACTCTACCCAGCCAAACTCTCAATTACCATACATGG
ILMN_1252541	IAPEz-int	LTR	ERVK	50	GGGGAACTTGCCGAGTCGGTCCGTAAATGTGGAATCAGTGCTGGTTTTGC
ILMN_1220964	L1Md_T	LINE	L1	50	AAAAAACCAATACAAGAACAGGAACAACGCCCTAGAAAAAACAAGAAGGT
ILMN_1221523	ETnERV2-int	LTR	ERVK	50	CACCCTTGCTACAAATGCAGAGTCCCCTTGGTTCCTCAAGCCGTGGAGAC
ILMN_1252500	MMERVK10C-int	LTR	ERVK	50	CCTGACGCGACTGACAAGGACCGTGAAAGAGCAATATGAACCCCAAGATG
ILMN_1220677	L1Md_F2	LINE	L1	50	ACATGGAAGAGAGAATCTCAGGTGCAGAAGATTCCATACAGAACACGGGC
ILMN_1245244	RLTR45-int	LTR	ERVK	49	GAAGAATCAGACGTGGATACCACTTCATCACCCTCGTCTCCTGGAGAGAC
ILMN_1250394	MurSatRep1	Unknown	Unknown	50	GGAGGAGTGGGAATGTCTGAATTCTGCCCAAAGGGCTTTGTACAGAGACG
ILMN_1232953	L1Md_A	LINE	L1	50	AAGGGGAAGTGGACACAATAAAGAAAACCCAAAGCGAGGCAACGCTGGAG
ILMN_1214492	MMSAT4	Satellite	Satellite	50	CAGATTCCTCCTCTCTTCAAGTTCAACACAGAATCCATTCTGGAGATATA
ILMN_2522884	RLTR46	LTR	ERVK	50	TAAACCTCTTTGTGCGCAGCTGGGAGAGCACAGCCAGCCAAAGTCACCAG
ILMN_1256623	L1Md_T	LINE	L1	50	GATGCCCCAAATGGTAAGAAGGACACATGCTCCACTCTGTTCATAGCAGC
ILMN_1214391	PB1D10	SINE	Alu	50	CCAAGCACAGTTGTTAGAATAAGAGCAAGACCAGTGCAGAGTCCACACTG
ILMN_1226577	B1_Mur1	SINE	Alu	49	AGCACTCCAGAGGTAGGGGCAGGTGAATCTCTGTGAATTAGAGGCCAGCC
ILMN_1230534	ID_B1	SINE	B4	50	GTCAGACATGGGGACATATGGCTCTGATTGTAGCCCTCAGGTGGAAGAGG
ILMN_2595319	RSINE1	SINE	B4	50	GCGGGCCTCACCTGAAGCTTTGATAAAACGTGTTCCACGCAGGTGTCTTC
ILMN_1258452	L1Md_T	LINE	L1	50	CCTAGCAAAATGGATGGACCTGGAGGGCATCATCCTGAGTGAGGTAACAC
ILMN_1249420	RLTR13B3	LTR	ERVK	50	GACAGGGCTGACTCTGTCTCAGTTGTTTTATTGCCCAGTTCCTTCCGATC
ILMN_2558866	Lx9	LINE	L1	50	GAAGAGAGGGCAGAAGGACTATAAAAGCTAGAGGAAGAGGGATTTTGCTG
ILMN_2636964	RCHARR1	DNA	MER1_type	50	GCCTAGACGTAATTGCTTATGTAAGAAATAAGCGCATCCATCCCAGCAGC
ILMN_1238059	L1VL4	LINE	L1	49	GCTACTTGTCATCATCAGAACCCAGTTCTCCCAGCACAGTGAGTCCTGGT
ILMN_1215416	MERVL-int	LTR	ERVL	50	TCTGCTGGCCTAGAAGTTTTGGCTCCAGAGAGGGGAGTCCTCCTACCAGG
ILMN_1238327	L1MC4a	LINE	L1	50	GGCAGTATCCCCAGACTTGTGCATTTTGATGTGGCATTCCCTCTCATAGC
ILMN_1230710	Lx7	LINE	L1	50	GGGAGAATGCTGGGAAAGGGGAGAATGTATTCCCTGGTGGTGGTAGTGCA
ILMN_1234286	Zaphod2	DNA	Tip100	50	CTGATGAAATCGGAGGTTTTGCAATAGAAGTCATATTGTCTGAACGGTGC
ILMN_1222071	RLTR4_Mm	LTR	ERV1	50	CCTGATATGTGCCCATTGCTGAACCTTCATTAGACTCTTTCCTTGTACCC
ILMN_1233684	B3A	SINE	B2	50	TCTGTGACTCCAGCTGACTTAGCCACCTGTACACATGCACAGGCACGCAC
ILMN_1225798	B1F	SINE	Alu	50	TCCCAGAGGCACAGACAGAAGAAGGACTGCGAGGCTGAGGTAACCCTGAG
ILMN_1244825	URR1B	DNA	MER1_type	49	TGGTTGGGGGTCACCACACCTGTGTTAAAGGAGCTCAGCGTTAGGAAGGC
ILMN_1218905	Lx8	LINE	L1	50	CTGGACACAGGACATGAAGACATCAGTGGTATTGACGGAGAAGCTCCCGC
ILMN_1224932	MMETn-int	LTR	ERVK	50	GCTTCTGTGGGGCGGAGTCTTAAGACACAGTTTCCCCTGTTCCAGCACAG
ILMN_2607287	L2c	LINE	L2	50	GAAAGCAGGTTAAAGTCTCACTTGTTTTCTACAGCGTCAGCAAGTGTCTG
ILMN_1239767	MTEa	LTR	MaLR	50	GACAAGGTTGAACTGAGGTGAAACATCCCACGGGCCTGTGAGCAGTACCC
ILMN_1239957	SRV_MM-int	LTR	ERVK	50	TCCTGGGCCTTCCCATTAATCTCTGGGGCCAAGATCTGTTATCCCAGCTG
ILMN_1241341	IAPEy-int	LTR	ERVK	50	CAACGATGGTGCAGAAGATGCTGACCTCACGAGGACTGTTCCTGATCCTG
ILMN_1237290	L1_Mus2	LINE	L1	50	ATTCGGAGCTCAGATGGACGGAATGACCATCCAGAGACTGCCCCACTTGG
ILMN_1213185	MMERVK10C-int	LTR	ERVK	50	ACTTGAAGGGGAACTGGTCGCAGGAGCTGGAGAGATTGCAGACGAGACTG
ILMN_1252376	L1Md_F2	LINE	L1	50	GTCTGGCAGTTCCTTAGAAAATTGGGCATAGTACTACTGGAGGATCCAGC
ILMN_1234480	L1Md_F3	LINE	L1	50	GGCCTAGCCGGCCATCACTGGAAAGAGATGCCCATTGGACATGCAAACTG
ILMN_1252022	L1_Mus3	LINE	L1	50	GGGAGAGTCCAACACCCCACTCTCATCAACGCACAGATCATGAAAACGGA
ILMN_1258627	RLTR22_Mur	LTR	ERVK	50	CTGCAATGAGAACTCTGCCAGTCTCCCACGTGTCACCAGTTAATTGCCTC
ILMN_1256975	ORR1C1	LTR	MaLR	50	GGAGGTGGTGTTGGAAGAGGTGTGCCCTCATTGGCACAAATGTTACTGGG
ILMN_2728081	MurSatRep1	Unknown	Unknown	50	CCAAAGACATAAAGGAACATATACTGGACAGAAACCTTATGAATGTAATC
ILMN_2526599	MurSatRep1	Unknown	Unknown	50	TGTGCGTGTGAACTTCACTGAGGAAGATTGGGATTTGCTGGATCCTTCCC
ILMN_1236387	RLTR10	LTR	ERVK	50	GGTGGAGATTTGCCCTTGCTGCCCTGATTAGCTGAAGCCTCGTGACTGGC
ILMN_1236266	RMER15	LTR	ERVL	50	CAGGAAGTCCCTGAAACTAACCAGATTCACTAAGACCCTCCCTGCCAGAG
ILMN_1221754	ID_B1	SINE	B4	50	ACCAGGTGTAGTAGCACAAACCTGTAATCCCAGCATTTAGGAAGGAGAGG
ILMN_1259447	RMER20A	LTR	ERVK	50	AAGAAACCTGGTCAGCAAGCACCTGAGATTCCTGGAGTGCCTCCCCGTGC
ILMN_1253702	ETnERV2-int	LTR	ERVK	50	TAACGAATGGAAGGGTCCGGATCTGGTTCTAATCTGGGGAAGGGGCTCGG
ILMN_1258094	B1F	SINE	Alu	49	GGCCAGAGTGGACTACATAGTGAGTTTGAGGCAACCCCAGGCTACATAGG
ILMN_1256679	ORR1B1-int	LTR	MaLR	50	GTTCAAGGAGAAAGGGGACATCAGGAAGTGGAATGGAGCTAAATCCTATG
ILMN_2538436	L1Md_F3	LINE	L1	50	CCTGGAGGGCATCATCTTGAGTGAGGTAACCCAATCACAAATGAACTCGC
ILMN_1217802	L1VL2	LINE	L1	49	CAGGAAGGACAGGCTCCAGTCAGATATAGCAAGGGCAAGTAGCACTAGGT
ILMN_1219179	B1_Mur2	SINE	Alu	50	GAGTTTGAGGTCAGCCTGGTCTATGTGATAAGTTTCAGGCCAGCCAGGGC
ILMN_2474182	MIRc	SINE	MIR	50	CCCCAGCTGCTTATATAATGTGAATGACACTTGTCCTGGCTGTCTCACAG
ILMN_1251768	B1F1	SINE	Alu	50	GGATCGATCATGAGTTTGAGGCCGGGCTACATAGTGAGTTCTAGGCTAGC
ILMN_1232740	B1_Mus2	SINE	Alu	49	GCCTGGCATGGTGGTTCATGCCTCTAATCCCAGCACTTTAGGAGGCAGAG
ILMN_1218104	ORR1E	LTR	MaLR	50	GGACACTGGCCCGCCTCTTTGCCTTTTGGCTGCTGTCAAGTGAAGAACTC
ILMN_1250917	ID_B1	SINE	B4	50	GCTGCAAGTCTGAGGCCAGTCTGGGTTACATAGTGGAACTCTGTCGAGTC
ILMN_1218717	ETnERV3-int	LTR	ERVK	50	CTTTGGCAGTTGGCTCAATTGGGCTGTGAATACAAGATGCCTGGCCTTTG
ILMN_1241336	B1_Mm	SINE	Alu	50	GCAGTGGAGGCACATGTCTTTCATCCCAGCACTCAGGAGGCAGAGGCAGA
ILMN_1218897	MTD	LTR	MaLR	50	GTAGGCAACTCTGTGGGATACATAAGAAAGCAAACCGAGCAGTGAGGAGC
ILMN_1258330	MMERVK10C-int	LTR	ERVK	50	ATCGAATTACCTGAAGGGGAACTGGTCGCAGGAGCTGGAGAGGTTGCAGG
ILMN_1246061	MMERVK10C-int	LTR	ERVK	50	GGGTGGGAGGGATTTTGTTTGGTGCTGCCATATGCTGTGGACTGGCATTC
ILMN_2744816	B3A	SINE	B2	50	CTCCGGTTTCAGGAGTCCAATGACCTCTTAGCCTCCTTTGACATCTGCAG
ILMN_2447560	Lx2	LINE	L1	50	AGTATTGAGACCCTGCAGCGATGCTGAGCAGGTTTCTAGGCCCGCGCTAC
ILMN_1256907	L2a	LINE	L2	50	CGCCTGTAGATCTCCTTCCAGTTTTACTCAAGTTACCCACTAGCTAGGGC
ILMN_2525496	MT2C_Mm	LTR	ERVL	50	CTAGATCCTTGGACTTCCATTCTACAGCTGCTACTGACCGTTGTTGGGAG
ILMN_2429862	RLTR4_Mm	LTR	ERV1	50	ATTTGGGGGCTCGTCCGGGATTTGGAGACCCCTGCCCAGGGACCACCGAC
ILMN_2492239	MuLV-int	LTR	ERV1	50	TTTGGAGACCCCCGCCCAGGGACCACCGACCCACCGTCGGGAGGTAAGCT
ILMN_1218923	MuLV-int	LTR	ERV1	50	GAACTGATCGCACTCACCCAAGCCCTGAAAATGGCAGAAGGTAAGAAGCT
ILMN_1251419	RLTR4_Mm	LTR	ERV1	50	TATTGCTGCCCAGCTCTATAAAAAGGGTAAGAACCCCACACTCGGCGCGC
ILMN_1218127	B1_Mur1	SINE	Alu	49	CAGCTGCACTTTCTCCCGGGCTGACCTAAATCCAGGAGCTTGCAAAATGT
ILMN_2480004	MuLV-int	LTR	ERV1	50	TCTGGAGACCCTTGCCCAGGGACCACCGACCCACCACCGGGAGGTAAGCT
ILMN_2479302	MuLV-int	LTR	ERV1	50	TCGGGAGACCCCTGCCCAGGGACCACCGACCCACCACCGGGAGGTAAGCT
ILMN_2438756	MuLV-int	LTR	ERV1	50	AGACCCCCGCCCAGGGACCACCGACCCACCGTCGGGAGGTAAGCTGGCCA
ILMN_2446890	RLTR4_Mm	LTR	ERV1	50	CCTTATTTGAACTAACCAATCAGTTCGCTTCTCGCTTCTGTTCGCGCGCT
ILMN_1232052	B3	SINE	B2	50	CCGGCTGCTCTTCCAGAAAACCTGGGTTCAGTTCCTAACATCCACATGGC
ILMN_2560379	Lx6	LINE	L1	50	CTTCTGGGGTAGCCTTTCTTCATTGTCTCTCCTGATTCCAAGGAGATAAA
ILMN_1245754	Lx6	LINE	L1	50	GAGTCTGGACAAATGTGCTATAAACTCTAAGAGACCCCAGAGGTCATCCC
ILMN_2740678	L2c	LINE	L2	50	GACCTCAACTTAAATACATCATCTTCTATAAAAGACCTTCCCAGTGCAGT
ILMN_1241843	B1_Mur1	SINE	Alu	50	GCTGGATGTGGTGGCCTTGAATCGCAGGACTTGGAAAGCAGAGGCAGGAG
ILMN_1215829	B1F2	SINE	Alu	50	GTGATACCTGCCTGAAATCCAAGTACTTAGGAGGCAGAAGCAGGAGGATC
ILMN_1219896	RLTR13D2	LTR	ERVK	50	AATTGTGACTAGGGTGTGAAATCCTCACCTGGCTCCTGTCAATAGCTGCC
ILMN_1221980	ETnERV2-int	LTR	ERVK	50	CCAGGAATATGTCCCCGGTGTGAGAAGGGCCGCCACTGGACAAAAGATTG
ILMN_1257484	Lx3_Mus	LINE	L1	50	AGGAGTTGTGGGATGTGGAGCTGTCAGAGGATGGATGGGGGGCAGGGAAT
ILMN_2521893	RMER19B	LTR	ERVK	50	GCTGATCACTGCTGAGAGGAGAGGCACAACCAGGAACTTCTCAGGGCATT
ILMN_1216173	ETnERV2-int	LTR	ERVK	50	ACCTTGCAGGCGTCAGACAGTGCCCAGGGAGGGCTTGAAGAATCTCAGGA
ILMN_1250014	B3	SINE	B2	50	CTTCCAGAGGACCAAGGTTCAATTCCCAGCACGGCACAGCAGCTCACAAC
ILMN_2559067	PB1	SINE	Alu	50	GGGCACTCCTGCAGTCCTACTCAGAGGCCAAAAGACCATTTAAGTCCAGG
ILMN_1236308	MMERVK10C-int	LTR	ERVK	50	GTCGCAGGAGCTGGAGAGGTTGCAGGCGAGATTGCAGATGCAGATCCTGA
ILMN_1238820	MMERVK10C-int	LTR	ERVK	50	TCGCAGGAGCTGGAGAGGTTGCAGGCGAGACTGCAGATGCAGATCCTGAA
ILMN_1215711	RLTR44-int	LTR	ERVK	49	CTTGGTCAGGGCATGCTTGAGGGACGCCAGTGGAAAGTACAATGCTGAAG
ILMN_2539516	RLTR44-int	LTR	ERVK	50	GGAATCTAGCTCTGAAGGGGCTACTAGTGACAGCAACGGGACTGATAGTG
ILMN_1240926	ID_B1	SINE	B4	49	GTACTTGGAAGGTGGAGGCAGGGGGCTGGAGAGTTCAAGGCCAGACTCAC
ILMN_1244697	PB1D9	SINE	Alu	50	TGAATCAGAGGCAGGTGGGTCTGTGAGTTTGAGGCCAGCCAGGGCTATCT
ILMN_1223521	RLTR45	LTR	ERVK	50	GGACCTTTCTCAATACATGGGGGTCTTGATACAACTTCAGAACGGTTTCC
ILMN_1213448	RLTR4_MM-int	LTR	ERV1	50	CTACGCGGACCACACTGGCGTAGTAAGAGATAGCATGGCAAAGCTAAGAG
ILMN_3162692	Lx9	LINE	L1	50	GATAACCCTAAGGGCGCAGTAGTGGCACACATATCCTGGTGGTAACCAAC
ILMN_1253646	MTEa	LTR	MaLR	50	GACCATTGCCAAGTGCCTTCCACAGTGGATTTTATCCTCTAAAACTAAAT
ILMN_1247531	MusHAL1	LINE	L1	50	CAGGAGGGACAAACCACAGTAAGAGACAGCAAGACCAGCTAACACCAGAG
ILMN_2483235	ORR1D2	LTR	MaLR	50	CCAGCTGTGAAGGACTTTTAGCCCTCGGGAAACTTAAGCTCAGTAAACTC
ILMN_2550853	ORR1C2	LTR	MaLR	50	CTGCCGCCTGGGGATCAGGATGTAAACTTCTCAGCTACTGTTCTAGTGCC
ILMN_1246461	RLTR4_MM-int	LTR	ERV1	50	GATCTGGAGACCCCTGCCCAGGGACCACCGACCCACCACCGGGAGGTAAG
ILMN_1237918	L1Md_A	LINE	L1	50	ATCCAGAAGATGCCCCAACTGGTATGAAGGACACATGCTCCACTACGTTC
ILMN_1219517	RLTR10-int	LTR	ERVK	50	GGTGGACCTTCTGTCTGGAGATTTGGAGAGGATCGAGCAGATCAGGTGTT
ILMN_2424680	L1M2	LINE	L1	50	GAACATCTGTGGATTTCTCAGCAAACAACTTAGAACAAGTAGAGACAGCT
ILMN_1251899	Lx4B	LINE	L1	50	AGAGGAAAAGGGGAGAGTGATGGAGGGGAGGGACTCTGTGAAGGACTGGG
ILMN_1253228	MARNA	DNA	Mariner	50	GCACCCTTGGAGTAGAGGTGTGGCTTCCCAACTCACTGCTGCTCAGAAGG
ILMN_1250664	B1_Mur2	SINE	Alu	50	GAGTTGGAGGTAAGGTCCAGAACACCCAGAGCTTCATATTGAGACCCTGT
ILMN_1249033	MLT1A0	LTR	MaLR	50	GCAGAAGGGTGTGGCGTTTGGGAAGGAATGAGATCATGAAGACATCGGCC
ILMN_2716643	MLT1A0	LTR	MaLR	50	GAGTGGGATTAGTGTCCTAGGAAAAGAGGCTGAAAAGAGACACCCCTCTG
ILMN_1245845	RLTR13C2	LTR	ERVK	50	TACAATGGCCTAGGGGAAAGGTCGACTAGAGTAGGAACTATGGCAAGGGC
ILMN_2565835	L1_Mus1	LINE	L1	50	CGGCCATCATTGGGAAGAGAGGCCCCTTGGTCTTGCAAACTTTATGCCCC
ILMN_2641874	L2c	LINE	L2	50	CTCCAGGCCCGTATTTCCACCTGCCTACTGGACATCTCCACCTGGATGTC
ILMN_1258982	B1_Mm	SINE	Alu	49	GAGTTCAGTTCTGAGGTCAGCCTGGTCTACAGTGAGTTCCAGGACAGCCA
ILMN_1224896	Lx3_Mus	LINE	L1	50	AACACATGGGCATCACCAGAATCCAGTTCTCCCACCACAGCAAGCCCTGA
ILMN_1238430	B1_Mur2	SINE	Alu	49	TAGAGATACAGGCAGGTGGAGTTCTCTGGGTCTGTGGCCAGCTTGGCTCT
ILMN_1214043	RLTR15	LTR	ERVK	50	GGAAAGAGATAGGAACTCTGGGAGTCAGGCATGGGAGGTTTTGCCAGCCA
ILMN_1217645	Lx3A	LINE	L1	49	GCAGGGAGGAAGTATGGGATGTAGAACAGTTGGAGGGTAGACCGGGAGGA
ILMN_1258354	RSINE1	SINE	B4	50	GCCACACAAGCCTAACCTGAGTTTAGTCCTTAGAACTCATGTGGAGTGAG
ILMN_1238003	L1MA5A	LINE	L1	50	CATTGGCCAGGATGCAGGGGGAAATTAACCTTTATTCACTACCCACTGGG
ILMN_2730490	GC_rich	Low_complexity	Low_complexity	48	CGGAGGAGGGCGGGGAGAGGACCATGTGAATGTGCTCCGGAGCTGAGCGC
ILMN_1244225	B1_Mur2	SINE	Alu	50	GGTGTACATCATGAGTTCCAGGACTGCGAGAGCTATAGAGAGCCTGTCTC
ILMN_1225715	RNERVK23-int	LTR	ERVK	50	CGTTGTCGAAGGACAATGCCAAATCATTGAGACCACCTACACCTCGGCCC
ILMN_2745665	RLTR45-int	LTR	ERVK	50	CTATTAACCAAGATATAGAAAATATAAAAAAGGGCCTAGGTGATCTTACT
ILMN_1230683	RLTR6-int	LTR	ERV1	50	TGGTTTCAAACTTTCGGTTTGCGGTCGCAACATCTCACGTCTCACGGGAG
ILMN_1231869	RMER5	LTR	ERV1	50	TGTGGATGAAAGTTCCTGGAAAGGAGATGAACCTGCTTGCCCACAGCAAG
ILMN_2713983	L1ME4a	LINE	L1	50	TATTAAGCAAGTTTTTACCTATGTTACAGAAAGAATCCCCAAATATGAAG
ILMN_2523948	PB1D10	SINE	Alu	50	CCCAGCACTTGGGAGGTGAAAGCAAGAAGAACAAGAGTTCAAGGGCAGCC
ILMN_1232531	B1_Mur1	SINE	Alu	50	GGCAGTCAGGGCTATATAGTAAAGTCATAGCCACCTAGGGGTATACAAGG
ILMN_1225617	RodERV21-int	LTR	ERV1	50	CCCTTCCCCCAAGGGAAGTTGTGGGGGTAGATGATCTTGTCAGGGCACAT
ILMN_1244995	RLTR46	LTR	ERVK	50	ACGTGGTAATGAGGCTCTGGGAGAGCAGCCAATCAGGTGTGGACACGCCA
ILMN_1214785	RNERVK23-int	LTR	ERVK	50	GCGATGGAGAGATCCCCTCACTGGACAATGGAAAGAACCAGATCCCGTCC
ILMN_1234599	Lx4A	LINE	L1	50	GGGGCACCCACTCAGAGGAGAAGGGGAGAGAGGATTGGGGGAAGAATTGT
ILMN_1213147	Lx2B	LINE	L1	50	GGCATCCATTCGGTCTGAAGACACCAAACCTGGACACTGTTGCTGCTACC
ILMN_1214855	B1_Mus1	SINE	Alu	50	CCAGGCAGTGGTGGCACATGCATTTAATCCCAGCAAGGCAGAGCAGGAGG
ILMN_2690241	MER20	DNA	MER1_type	50	GGAATGGAGAGAACAGAGCTGGGATGCTGCTATTAACGGGTAGTAGACCT
ILMN_1217986	Lx7	LINE	L1	50	GCCTCTGATCAGGAATACAAGTGGCAGGCAATACTACTGTGGATGTGCAG
ILMN_2574233	RMER17A	LTR	ERVK	50	GCTTGATTCAAGAGGTTATATAGGGCAGATAACCTTCCCTCCGTCCTTCC
ILMN_1232173	B4A	SINE	B4	50	GAACACCCGTAAGTCCCATCACTAAACCCCACCAAAGTGCTGGCTGCAGG
ILMN_1240114	RSINE1	SINE	B4	50	CTTGAGGTCCAGTACAGTAGAAGGAGAGAGCCAACTCCTGCAAGTTGTCC
ILMN_1247771	ID4_	SINE	ID	50	AGGTCCATGGTAGACTGCTTGCCTACTACACGGGACTGTGGGGTTAATCC
ILMN_2486031	L1MB1	LINE	L1	50	GAGGGTTGCTCTTCAGCGGGTGAGAAGTTTCCATTCCCTATGGTAAGCTC
ILMN_1249436	MER5A	DNA	MER1_type	50	GCCTCTGTCGTGGGGTCCACAAAGCATTTGAACAGGGGCTTCTTCCCAGG
ILMN_1256768	B3	SINE	B2	50	TCTCTGACTCCAGTTCCGTGGGATCCAGCGTCCTCTTCTGGCCTCTTCAG
ILMN_1248556	B3A	SINE	B2	50	TTAGTGTTCTCAGCGCCAGGGTTGGGCAGCTCACGACGACCTGTAACTCC
ILMN_1224251	MTEa	LTR	MaLR	50	CATTTATTGACTTTATTCAATACCTTGTGTTCCTGACTCTTCACTACCCC
ILMN_1258066	L1M5	LINE	L1	50	GGCTGGGCTAGCGGATACAGGGTCAATCTGTTAAAGTCAGGTGTCTGTCC
ILMN_1235456	B1_Mus1	SINE	Alu	50	GGCAGAGGCAAGTGGATTCCTGTGAGTTTGAGGCCAGACTGGTCAGTAGA
ILMN_1226193	RLTR40	LTR	ERVK	50	CCTGGACTCTTAGATTAGGTACTCTTCCCGGCCCCTCACTCAGATAATGC
ILMN_2429477	MMSAT4	Satellite	Satellite	50	AGAGAAACCCTATGAATGGAATTGAAACAGTAAAGCTTTGGCACATCAGT
ILMN_1221985	MurSatRep1	Unknown	Unknown	50	GTATGTACTCAGTGTGGTAAAGCCTTTGCACGTTGCAGTCACCTTCATGT
ILMN_1241808	MurSatRep1	Unknown	Unknown	50	GTCGTAGTTATCTGCAAGTACACAGAAGAGCCCATGCGGGAGAAAAGCGG
ILMN_1253481	MurSatRep1	Unknown	Unknown	48	GTACTCATTGTAGTAAAGCTTTTGCAAGTCGTAGTTATCTCCGAATACAC
ILMN_1254729	MMSAT4	Satellite	Satellite	50	CATCTTCATAAGCACGAAAGAAGTCATACCGGGGAGAAACCTTATGGGCG
ILMN_2750493	B1_Mur1	SINE	Alu	50	CATGAGGATCTTTGTGAGTTTGAAGTTGTGAGTTCCCATTTATCCAGGGA
ILMN_2707694	Lx8	LINE	L1	50	GCGTCATATTGAAGGAAGTTGTAGGAGTTGAAGGGGGTGTCGGGGTGCCA
ILMN_2722156	L3	LINE	CR1	50	TACATCGGCTGAAAATGAACTGGGCTGCCTTCGGAGGGCCTGAGTTCTTC
ILMN_2553783	MTE2a	LTR	MaLR	50	AAGTTAATGGGTGGGGGGAGTAAGTGGGCGCCGTTGCCTGGATTTGTACA
ILMN_1226682	B4	SINE	B4	50	CCCAGCACAGGGGAGACAGAGACAGGAGGATTCTGGGGCTTGTTGGCTAG
ILMN_1221653	PB1D10	SINE	Alu	50	AATGTCAGCCCTTCGGGGACAGAGGCAGGAGGAGTGCTACAAGTCTGAGG
ILMN_2581690	L1_Mur2	LINE	L1	50	CCGAAACCAGTAGAAGAGAAAGTGGTGAAGAGCCTCGAAGATTTGGGCAC
ILMN_1222554	RLTR18B	LTR	ERVK	50	CGGAGGTCTTTGCGCTCACCGACAAGCGTTAGGGGACCTGGATGTTCATC
ILMN_1233979	Lx6	LINE	L1	50	CAGTAGGCCCTGAGCACTGCAAAACAACTGAAGCACAAGAAAAGACCTTA
ILMN_1250556	ORR1E	LTR	MaLR	50	GTTGTAGAACCTTCATGAAGTAGAGCCTTAACTATGTCAATGTGGTGGGC
ILMN_1228104	(TG)n	Simple_repeat	Simple_repeat	50	ATGTGTGCTGATGGTGCGTGTATGTGTGCTGATGGTGTGTGTCTGTGTGC
ILMN_2459835	RLTR21	LTR	ERVK	50	TGATTTTTCTATAAAAACTGAGATTTCTGTTTCTTTTAAGATTCTTATAA
ILMN_2420875	RLTR46	LTR	ERVK	50	CGTGGGTGAAGCTGCCAGTCAGGTATAGACATGTCACACCAGGGGGTATT
ILMN_1230746	Lx9	LINE	L1	50	CATGGGAGGGGTTGGAGGGAGCAAAGGAGGGGGAAAACCGGTGTGATTCT
ILMN_2519470	RSINE1	SINE	B4	48	CTTCCGCTGCCCTGCCTGTCCCACTATGGAACTGTCCCCTCAAACAACCA
ILMN_3161693	B1F	SINE	Alu	50	GGGTTACATAGCAGCTTCCAGGACACACTGGTTTATATAGATCTGCCGCA
ILMN_1215329	B1_Mus1	SINE	Alu	50	TGCCAGGTAATGCTGGCTCTCGGCTTTTTAATCCCAGTCGAAGAAGGCAG
ILMN_2506389	LTR16D1	LTR	ERVL	50	GCTGAAACCGGCCAGCACAGCTACGCATCCCATCACTTCATTGTTTCTGG
ILMN_2541877	RLTR44-int	LTR	ERVK	50	ATCTGTAGTCAGATGCCCTGCTGGAGTTTGAGGTGTGGTAGGCCGCCTGA
ILMN_2574920	B4A	SINE	B4	50	GGAAAGAGCCAGGCACAGAAGCACACAGTCGTAATCTCGGTACTCAGGAG
ILMN_2624544	Tigger1	DNA	MER2_type	50	CTGATGGTAATGCTTTTGTTATTTCGGGTGCCCTGGGACTGATCTGCAGC
ILMN_1258223	IAPEY3-int	LTR	ERVK	50	CACAGTGTTATCAGGTGGACAGATAAAAGTCGAGGTGGAGGAGGAAGGCG
ILMN_1214108	B3	SINE	B2	50	ACAGTAGTTCCAAGGGATTCTGGCTTCCAAGGGCGCTGCATGTGTGTGGC
ILMN_1251600	B3A	SINE	B2	50	TGCTGCAAAGGGTCGAGTTTGTTTCCCAGCCCCACCTGGAGGCATACTGC
ILMN_1250360	B1_Mur1	SINE	Alu	50	GTGGTGCAGCCCTTCATTTTAGCACTCAGGAGGAAGAGTTTGAGGCCTGG
ILMN_1218081	B3	SINE	B2	50	CATGGCTACTCCACCAAAGGACCCAGGTTTGAATCCCAGCACCCCCTTGT
ILMN_1255899	B3	SINE	B2	50	GTCCAGGTGATCCAACACCCACATACAGACATACATGCAGGTAAAACACC
ILMN_2521438	RSINE1	SINE	B4	50	GAGTTCTATCTCTGGGACCCACACAGTGGGAGGAGAGGATCTAATTCTGC
ILMN_2632890	RLTR19	LTR	ERVK	50	TGAGGAACATACAAAATCCATGTGGTAATTTGTCATGAATTAGTTGTACA
ILMN_1215497	ID_B1	SINE	B4	50	CTGTGTAGTAACCCATACCTGTAAACCTAGCACTGGGAAGGTGGCGACAG
ILMN_1219110	RLTR45	LTR	ERVK	50	AAGGGGGTCAACAGCGGGCCATCAACTCACCGCTCCAAGAACAACTACAG
ILMN_1233487	L1Md_F	LINE	L1	50	ACCTGCAGAGTGCTCTGACCACTGGGACTGAGGAGAGAGTTGGACTCCCA
ILMN_1249498	RMER5	LTR	ERV1	50	GCAACACTGTAGTAGGGTTTTTGGGAAAGTTCAATCTATATTCCCAAGCC
ILMN_1219659	Lx2B	LINE	L1	50	TGCAGACCCTCAGAGATAACAGATACCAGCCCAGACTACCATATCCAGCC
ILMN_1255907	B1F1	SINE	Alu	50	CTGAGGCAAGAGTGCCATATAAGTAGTGAGACCAACCTCATGAGGCCTCC
ILMN_2505351	MER20	DNA	MER1_type	50	CCTCCTGCAATGCAGAAGAAGCGAGTCTCTATAGCAAAGAACTATCCAGG
ILMN_1258266	B3	SINE	B2	50	CCAGCACCCTCATTAGGTGGCTCATAACTGCCTGGGACTCCAGTTCTAGG
ILMN_1226721	L1M4	LINE	L1	50	TGCACAGTGTAGACAGACAAGTGTCTAGGAACAACAGCTAAGCCATGCTG
ILMN_2608903	RLTR9B	LTR	ERVK	50	GCCTGGCGTGGCAGGGGATGGGCCTCCTCCTTTATAAGCACAGACTCTTA
ILMN_1240087	L1_Mus3	LINE	L1	50	CGCCAGTTCTGGGTCACCTTGGGCACAAACTCAGTGGACAGTCCCACGGT
ILMN_2541970	RodERV21-int	LTR	ERV1	50	GGCATATGGGCAGCCTTCCTCTTGGACACTGGAGCCACTTGTGCAGTCCT
ILMN_1224915	B4A	SINE	B4	50	GCCTTTAACCCTGGCAGTTTGGGAGGCAGAGGTGAGTGGTTCTCTGAGTT
ILMN_1255765	B3	SINE	B2	50	TGCCAGTTCCAGGACAGTTGACTCTCCCTTCTAACCAACTCTGGCACCAG
ILMN_2512177	Tigger7	DNA	MER2_type	50	GATAAATTATCCCTTTCCCAATGTATCCATGCTGTCTGTGTTGTACCTCC
ILMN_1259224	MMSAT4	Satellite	Satellite	50	GAACACACACTGGAGAGAAACTCTATCAATGTAACCAATGTGGCAAAGCC
ILMN_1213083	B4A	SINE	B4	50	CCTGTGCAGGGGACCTCAGAGGCTCAGTGACCATGGAGTTTATCTGACTT
ILMN_1259461	Tigger5	DNA	MER2_type	50	GACTTTATGATGGCATGGAAGTGATGCTTGTTAAGCACGAACTGTACGTC
ILMN_1237003	RMER4B	LTR	ERVK	50	CGGACTGTTGCAGTAGCTGACTGTGATTTGCTTCATGCCCTAGCAGAGGC
ILMN_3161532	RMER12	LTR	ERVK	50	TAGAGATGGCCCCCTGTCCTGCTCAGCTCTGATAGGAGCACTGTGGCGAG
ILMN_2496455	MTC	LTR	MaLR	50	TGCCTTTATAAGATTGGGCCATAGGCATACCTACAGGGCATTTTCCTAAT
ILMN_2443065	MMSAT4	Satellite	Satellite	50	CCTTTAGTCAAAGTACATACCTTATAGAACATCAGAGACTTCACTCCGGA
ILMN_1252782	B3A	SINE	B2	50	AGCACTCAGGTGGGGCTGCTCTGGAGGATCTGATGGCCTCTTTTGGACTC
ILMN_1215369	ID_B1	SINE	B4	50	CCTCAGGAGGGGGAAGTGGGAGAATCAGGAGTTCAAGGTCACCCTCAGCT
ILMN_2464564	B4A	SINE	B4	50	GAAATAAGGGCGAGAGAAGACAGTGTCAGTCAGGTTTAGGCATCCACATT
ILMN_1236057	B4A	SINE	B4	50	TAGACAGTTCACCACTGAGCTTCACGCTTAGTAAGAGACCATGTGTCAAA
ILMN_2468483	RLTR18B	LTR	ERVK	50	TCACAGGTGCTTGGCTAGTTTGGAAGGGAGTTTAGGTGCAGCCGTCCCTG
ILMN_2546542	B1_Mur1	SINE	Alu	50	GCCTGGCCTAATAGAGAGTCTTGGGCCAACCAGGCTACCTAATAAGACCC
ILMN_1212888	L1M2	LINE	L1	50	CGGCAACAAACACCGGAAAGAGTGGGAGTAACGCCTGGCAGAAGCTGTTG
ILMN_2587600	B4A	SINE	B4	50	GAGGTGGCTAGTGGATAAAATGCTTACTGCTCAAGCGTGGGGAACCTGAG
ILMN_1241323	L2a	LINE	L2	50	CAAGACCTTGACACTAAACTCTTAAAACTAAGGCCTATTTCACTGTCTTC
ILMN_2477896	L2c	LINE	L2	50	AGGCTCTCTACAGTCTCCTTTCACCTTACCTATCTGACTCTAGTTCCCAC
ILMN_1214573	Lx4B	LINE	L1	50	GGAGAAGATGCACATAATCCTGAAGAGACAGGATGCCCGCACACACCCTC
ILMN_1241159	ID_B1	SINE	B4	50	CGCTCAGAAATGAGTAGCAGGGGTGTCAGAAGTTCACGGTCATCCTTGGC
ILMN_2416248	ID_B1	SINE	B4	50	GTTCAGAATCATCTGCAGCTACATACTAAGTCCAAACCTGAGGCTGGAGA
ILMN_1226093	RSINE1	SINE	B4	50	TGTGAGACAGCTCAGCAGGTTAGGGTGCTTGTTGCATAAGCCTGTCAGCC
ILMN_1254122	PB1D7	SINE	Alu	50	GAGAGGAAGATTGGGAATTTGAGACCAGCCTGGGCAACAGAGTGAGACCC
ILMN_1248876	RMER1B	Other	Other	50	GCAAGGGCAGATTTGAAGGGATGGGGAGATGAATGGGGTTGGAGTGCATG
ILMN_1249005	L1VL4	LINE	L1	50	CACACCTGGAACTCTCAGAACACAGGAACCAAATCACATGAGGCAACAGC
ILMN_1246175	L1VL4	LINE	L1	50	TACGCACCTGGAACCCTCCGGACACAGGAACCAGATGATGAGAGGCGACA
ILMN_2540598	RodERV21-int	LTR	ERV1	48	TTCCAGTGATACTGCCAAGTAACCTTACCTCATCCTTTGTCAGCTGCCCC
ILMN_1227339	MER94	DNA	AcHobo	50	CCTAAGTATTAATATGGCCTTGATTCACTAAGCTGTGTCTCCCTTTGTAC
ILMN_2649654	L2c	LINE	L2	48	GGAATCCTGGATGTTGTAAGAGTTGGGGTGAGTTGCCTCCATGCCTCCTT
ILMN_1219380	B3	SINE	B2	50	GGATGGTCCACCTCTTCTGACCTCTTGCGGGTACTAGGCACGATGTGGCA
ILMN_1256618	B3	SINE	B2	50	AGGGTGGACCAGTGGTTAAGAGCACTTGCTTCTCTTGTACAGGACCCAGG
ILMN_1234454	B3	SINE	B2	49	GCCCTTGCTTGCTATTACAGAGGACCCTGGCTTGATTCCAAGCACCCACG
ILMN_1239637	B3A	SINE	B2	50	GAGGGTCCAAGTTAAATTCCCAGCACAAATGTCAGGCAGCTCACTGCTGC
ILMN_1229142	B1F1	SINE	Alu	50	CCCCAGTACCCCGTGAGGTAAGTTCTGATCACTGCAAGTTTGAGGTCAGC
ILMN_1251395	RCHARR1	DNA	MER1_type	50	GCTGCTCAGGTCCCCCGTCACTGTAGACTCGGTTTGAACACAAGCATGCG
ILMN_1218456	MTD	LTR	MaLR	50	TCTTGATTAAGGCTTGATGTGGGAGGGCCCAGCCTACAGTGGGTAGTGCC
ILMN_1253936	MLT1H1	LTR	MaLR	49	GAGGAAGTGATACTGGCTGCCTAATGAGACCTGGTGAAACCGTATTCCGG
ILMN_1231459	RLTR18B	LTR	ERVK	50	CCTGTGTTCTGCCTAGGATGCTGGGAGTAGATGTGGTAAATAGCCTGCTG
ILMN_1250580	Lx8	LINE	L1	50	AACCTGTCAGAAGCCCATTGCTCGGGAGGCCGTATGTCCTAGAGGGGAAC
ILMN_1233921	RLTR18B	LTR	ERVK	50	CAGTGGTGTCCTAAGCTGTGCTGTGCACAGGTGATTGGGTTAATTATCAC
ILMN_1243929	B1_Mus2	SINE	Alu	50	GGGCGTGTTGGTGTTCTCCTTTAATCTCAGCACTTGGGATGAAGAGGCGG
ILMN_1243022	Lx2	LINE	L1	50	CTTAGAGGTAAAGGGGAGGGGGGGCTTGTGGAAGGCAAACAGGGAAGAGG
ILMN_1215777	PB1D10	SINE	Alu	50	ATGCTAGCACTTGGGAGTAGAGACAGAAGGGTCAGGAGTTCAAGGCCGGC
ILMN_1244042	L1_Mur2	LINE	L1	50	CTCTCAGGATGGCTAAGACCAAACCTCAAGGGATAGCACATGCTCACAAG
ILMN_3163001	B1_Mm	SINE	Alu	50	GGGCTTGGTGGCTCAAGTCTATAATCCCAGCATTCAGGAGGGCAAGGCAG
ILMN_2518173	B1_Mur1	SINE	Alu	50	AAGGATAGTCTCCATAATGATTTTCAGGCTAACTAGGGCTGCATAGTGTG
ILMN_2615439	L2a	LINE	L2	50	GCTCGTCTCTTCCGCTACCTTGAGCATATGAGGCTTGTGGGACCCTTTGA
ILMN_1260004	RMER5	LTR	ERV1	50	CCCGAGTTGGGATATGCTACTTGAGACAACCTAAACTTGTGCTCGGCGGC
ILMN_1219494	B2_Mm1t	SINE	B2	50	AGAGCACTGACTCTTGGTTAAGGGACTGTTCTTCTGAAGGTCCTGTGTTC
ILMN_2704134	RMER4A	LTR	ERVK	50	GGGCTGGTGGCTGGGGCGATCCTGGAGACTAGAGGATAATGTGATAACAC
ILMN_2698843	L2c	LINE	L2	50	TTGGGTTCTCCCAGACTGTACGCCTCTAGATGGCAGGGCCGATTCATCTC
ILMN_1231288	Charlie8	DNA	MER1_type	50	GAAAATCAGTTCACTGGCAAATGGGACCTGCATCCTGACCTGGCTGCCTG
ILMN_1252992	B3A	SINE	B2	50	GCAGAGGACCTAAGCTTTTATCCCAGAGCTCATGTTGGGCAGCTTACAAC
ILMN_1216553	B4A	SINE	B4	50	GCCAGTGTGTGCTTGTCATCATCTCAGCAGTAGGGAGGCAGAGACAGGAG
ILMN_1259658	ORR1D2	LTR	MaLR	48	GCTGTGCCACAGTCTGCTTCATTCAGCTCCCTGAGGTTAGCACTGTCTGA
ILMN_1240650	RSINE1	SINE	B4	50	CCCACAAGTCCTCTGACCTCCACATTTGCACTGGGGCACACATGCACAGC
ILMN_1259881	MLT1F2	LTR	MaLR	50	GAGTCAGCTCCGGGTGGAACCGTGCCCAGACTTCAGAGACCATCTGAGAA
ILMN_1244609	B3	SINE	B2	50	GGGATGGCTCACAACTGTCTAACTCCAGTTCCAGAGCATGACACCCCCTT
ILMN_2583311	B3A	SINE	B2	50	GGAAGCTCACAACCCCCAACAGCTCCAGGGGCTCCTACATCTTTTACTAA
ILMN_1215571	B4A	SINE	B4	50	CCAGAACTGGGAAGATAAGCTCAGAAGCCCCCCTGAAGCCCTCTGGCTAG
ILMN_1218781	MurSatRep1	Unknown	Unknown	49	CACATGCTGGACAGAAACCTTATGAATGTAATCAGTGCGGTAAAGCCTTG
ILMN_1244671	MurSatRep1	Unknown	Unknown	50	GCCTTTGCACAACTCAGTAGTCTCCAACGTCATAAAAGAACACATACTGG
ILMN_1226921	MMSAT4	Satellite	Satellite	50	GAACACATACTGGAGAGAAACCCTATGAATGTAACCAGTGTGGCAGAGCC
ILMN_1251280	B3A	SINE	B2	50	TCCGGCAGTTCACAGCCACCTATAACTCCAACTCCAGAGGACCCAATGCC
ILMN_1221035	L1MCb	LINE	L1	50	GCTCAGTTCCTGGCCACCTTAACATAAAGCCGCATGCCAAGAATCCATTC
ILMN_2458729	MTE2b	LTR	MaLR	50	CTGACGCCTTGACTTAACCCAGGATGAACAATACCCTAAGCCATACAACC
ILMN_1252245	Lx9	LINE	L1	50	CAAGCAAGGAGGGGTATATGGGAAGGTTTGGAGGGAAGGGAGAAATGACG
ILMN_2637939	L1M4	LINE	L1	50	GTGAATGACTGGATCCTGAAAGTAGAAGATCAAAGGAATCCATCAAAAAC
ILMN_1254478	Lx8	LINE	L1	50	GGGACATGAAGTTAGGAAGGAGACATGTGGCCGAGAGTAGGGAGTATCTG
ILMN_2581973	MER44D	DNA	MER2_type	50	GCTGTTAGTCGGTGGCTTTGGGCATCTGCTGGGGATTTGTAACATCTACC
ILMN_2452057	ID_B1	SINE	B4	50	GGTGACGTCTCTGATCCAAGCTTTCCCTCACTTAGGAAAGGAGGGCAAGG
ILMN_1237758	L1_Mus1	LINE	L1	50	CAGAAAATGGCCTAGTCTGCCATCATTGGGCAGAGAATCCCTTGGCCTCG
ILMN_1259816	ORR1D-int	LTR	MaLR	50	GTACATGGAGTTTAATCAGTTGTTCCCATAGGGTCTGGAAGATTGGAGTG
ILMN_1244101	MurSatRep1	Unknown	Unknown	50	AGCCTTTGCATGTCACAGTCATCTCCAACGTCATGTAACTACACATACTG
ILMN_1248593	MMSAT4	Satellite	Satellite	48	GCTTTCTCACGACACAGTGGTCTCCAACTGCATAAAAGAACTCATACTGG
ILMN_2434923	MMSAT4	Satellite	Satellite	49	AATCAATGTGGTCAAAACCTTTTCATTAAGTTATTGTCTCTATAATCATA
ILMN_1214208	MurSatRep1	Unknown	Unknown	50	GTGGGAAAGCCTTTGCACAACTCAGTAGTTTCCAACGTCATAAAAGAACA
ILMN_1216691	RMER20B	LTR	ERVK	50	CAAGCTGTTTTGATGACAATTGCCTAAGAGAGCCATTTTTTAAGAGCGTG
ILMN_1252225	B4A	SINE	B4	50	CTGGGGAGATGGTTCCGTGGTTAAAGTGCTTGCCACATAGGCACGAGGGC
ILMN_1218374	Lx7	LINE	L1	50	TCCCCTGGCCTAAAGAAGGTGATGCCTATCAATGCACAAGAAGCAAACAG
ILMN_1237762	Lx4B	LINE	L1	49	ACTCCCAGGGACTACCAGGCCAGCCAACACCAGAAACAACCAGATGGCTG
ILMN_1238850	MTC-int	LTR	MaLR	50	TAATGTTTTATATTGTGATATAAATATTAACATAACATCTTGGGGATAAA
ILMN_2736294	L1_Mur2	LINE	L1	50	GGAGATGAATAAGACTGTTCAAGTTCTGAAGATAGAAAATAAAAGCAATA
ILMN_1212898	B3	SINE	B2	50	CTTCTGTTCCAGAGGATTTGATGCACTCTTCCGGCCTCCACAGGCACTAG
ILMN_1229554	MER20	DNA	MER1_type	50	CAACTACAGGGGTTGGGGTGTCATTGGCATCTGGTAGGTAAAGTTGCTGG
ILMN_1229908	ID_B1	SINE	B4	50	GGGCAGAGTAGCCAGTGCCTAGCACCGTAGCTTTGGGAAACAGAATCAGG
ILMN_2553230	PB1D9	SINE	Alu	50	CTCAGGAGTCAGAAGCAGGAAGGTCTCTGTGAGTTTGAGGTCAGCCGGGG
ILMN_2567267	B1_Mur1	SINE	Alu	50	CTACATAGCTAGTCCCAGGCAAGCCAGGGCTATATGGTAAGGTCCTGCCT
ILMN_2578074	MTEb	LTR	MaLR	50	TGGAAGGAAGACTTGACCCCTCCTCAGATGTGGATCATTCTCTAAGCTGC
ILMN_1234249	MER21B	LTR	ERV1	50	GTGCCAGAAACAGCATGGAAGCTCCACACCCCTTCTTCATCTCTTACCCC
ILMN_1220902	ID_B1	SINE	B4	50	AGTGAACTTGCCTGGTATCCATGAAACTCTAAATTCCATCACCAGGAATG
ILMN_1230229	MurERV4_19-int	LTR	ERVK	50	GGAGAACGGAGTTCAGGCTTGGTGAATGAGACTGGGAAAGGACCGCACGA
ILMN_1231300	B4A	SINE	B4	50	CCTGTCCCCCAAAAGAAGATGGAGAACAGTAAAGGAAGACAGCCCTCTGC
ILMN_1238068	ID_B1	SINE	B4	50	TGTGGGGTGGAGGGGCAGGAGCTAAAGATCACCCTTGGCTAGAAACTCCA
ILMN_2557698	B1_Mur1	SINE	Alu	50	GTGAGTTCCAGGCCAGCTTGGTCTACTTAGAGTTTCAGGTCAGCCAAGAC
ILMN_2485477	Lx7	LINE	L1	50	GGAAGGCACTCTGCATGCCACCCGTTGAGAAACTGACTGCCAACACAACT
ILMN_1256185	RMER6A	LTR	ERVK	50	CTGACTTGAACCAGCCAGCCAGAGTTCAGAAAGAACAAGAAGGGCTGAGC
ILMN_2507718	L1MC5	LINE	L1	50	GCAAAGATTGATGCGGTTATATCAGAAGGAATCAACTGGCTAAACATGGT
ILMN_1230773	MamGyp-int	LTR	Gypsy	50	CATCCTCAAGACCAACAACGCCGCCATAACGACCGCAGAATGCCTGAAGG
ILMN_1237692	B3	SINE	B2	50	CCCAGCACCCAGAAAGCAGTTCACAGACAGTGCAGGCAAAACACCCATAC
ILMN_1245547	PB1D10	SINE	Alu	50	CCCGGTACATAGGAGGCTGAAGCAGGAGGGTTGTAGGCCACTCTGAAAAG
ILMN_1255578	B3	SINE	B2	50	CCACGTGGCAGCTCACAGCCTTCTTGTAACTCTTCCGGAGGATCAGACAC
ILMN_2756618	Lx3B	LINE	L1	50	TGAACAGATGTCCCCACCCCCTCCAGACACTTGAGACTCCAGGGAATAGG
ILMN_1230924	Lx3C	LINE	L1	50	GAAGAAGCTGAAGGGGAGGATGACCCAATATGAACACCACCAGCCTCACC
ILMN_1240362	ORR1C1	LTR	MaLR	50	GAGACCTTGGAGGTGTAACCTTGTGAGAGGAAGTGTGTCCTTGGGGGTGG
ILMN_2507630	MMTV-int	LTR	ERVK	50	TCGCCTAATATAGATCAGTCAGAACAAATTAAGAACAAAAAGGACCTATT
ILMN_1237184	MMTV-int	LTR	ERVK	50	ACAGCCGGACGAGGCTATGCTTGTGTTTTTCCACAGGATGCCGAAACACC
ILMN_2416079	MMTV-int	LTR	ERVK	50	TTAACTACGGGAGAGTTAAAACCTCTCTTTGAAATTCTTAATGGAGATTC
ILMN_2458569	MMTV-int	LTR	ERVK	50	GGATGACATTCTTTTGGCACACCCATCAAGATCCATTGTCGATGAAATAC
ILMN_1239484	MMTV-int	LTR	ERVK	50	CCAAATATCTTGGAAGTCAGACCAGCCTGTATGGCTTAATCAATGGCCCC
ILMN_2534803	MMTV-int	LTR	ERVK	50	GGCTCCAAAAGAGCCCCTCCTGGGCTTTGTCCCAGATGTAAGAAAGGCTA
ILMN_1231344	RLTR3_Mm	LTR	ERVK	50	CACCTCTCGTGTGTTTGTGTCTGTTCGCCATCCCGTCTCCGCTCGTCACT
ILMN_1222505	Tigger7	DNA	MER2_type	50	CCCCAGAATGAGAGACATCACTCTGTCTACAGTATCCACATGCAAAAGGG
ILMN_1260423	B4	SINE	B4	50	GGGAGGCAGAGAGGCAAGAGAATCCCAGAGACATGGTAGCTAATCCGTTG
ILMN_1244106	L1MEg	LINE	L1	50	CCAGAAGACCGTCAATGGGGGAGACACCTTTTAACAAATACCTGATAGCA
ILMN_1233662	Tigger7	DNA	MER2_type	50	CAGTTACCCATGCTCAGCCGTGGCCCAGAGTGTCCAACGGGAAATCTCAG
ILMN_1238749	L1_Mur3	LINE	L1	50	GTGGTGAGGATGTGGGGAAAGGGGAAGAACCATTCACTCTGGAAGTGGCC
ILMN_2681030	L1_Mur2	LINE	L1	50	GCTCTGTAAGGAGGTTCCGAACTATAAGCTTATTACTCCAGCCGTGGTCT
ILMN_2476655	MIRm	SINE	MIR	50	ACTTGATCTCCGGGGCCCGGGTTTCCCCTCTTGCACAGCGGAAATATGCC
ILMN_1252000	MTA_Mm-int	LTR	MaLR	50	GAGGATCCCGATAGAGAAAATGCTCGCAGGACACTGCAGCAAACAGGAAC
ILMN_1242502	B3A	SINE	B2	50	CCCAAGTTCGGTGCGTAGCACCCATGTCAGATGGCTCATGGCTGTCTGTT
ILMN_1221215	RLTR5_Mm	LTR	ERV1	50	ATAAGCCTTAAGAGAGTTTCGGTCGGGGGTCGAACTCCTCTACCCCTGCC
ILMN_2417679	ID_B1	SINE	B4	50	GCATCAGGTGACATATGAGAACTTGGGAGTTGGTACCCAGAGATCAGAAG
ILMN_1245870	RSINE1	SINE	B4	50	TGCCACCAATCCTGACTAGATGAGTTCAATTCCAGGGACCCACATGGTGG
ILMN_1220546	RLTR40	LTR	ERVK	50	GACCCTGAGGTCACTTGTGACGTAAGATGCTATCCTACTGTGTGCTCAGC
ILMN_1239161	Lx3A	LINE	L1	50	GGGGTGGGGTGGGGCGTGGGTGAACTAAGAGGGAATAAAATGTGGAGTGT
ILMN_2527100	Lx5	LINE	L1	50	ACTGGATCTGGGGCTGTTCCTGACTCTATTGCCTCAAGGGGGGAGGGAGT
ILMN_1219521	Lx7	LINE	L1	50	GTTTTGGTGGAGGTACCCTATAAAGGAGAGATTAGACACAGATTGCTAAC
ILMN_1225494	L2b	LINE	L2	50	CCTCGCCTGAATTCATTGCATCTTACACCTTGGCATGCCTTGCTCACAAT
ILMN_1239555	L1MEf	LINE	L1	50	CCTCGGGAACCAGTGGTACGATGTCCAATTTCTCAACATCTGTGAAGTGG
ILMN_1257474	B2_Mm2	SINE	B2	50	CGATTCCCAGCAACCCTATAGTACCTTACAATTATCTGTAGTGGGGATCC
ILMN_1246293	RLTR14	LTR	ERV1	50	GAACTGCTTGTCCTGTGGTCTCCACTACAGCTACCGAGGGAGATGCCTTG
ILMN_2507073	RMER5	LTR	ERV1	50	GGTAAGCTAATCTGTGTTTCCTGGCCAGTCCCTCAAATGTGGTTTCAGAA
ILMN_1217058	MER5B	DNA	MER1_type	50	CTTCAAAAGCAGATCCCAGGCTACCCTCCAGAGTGAGTTAGTCTGTGGTG
ILMN_2485229	ORR1E	LTR	MaLR	50	CATTCTGGGCCCGGTCCCAAAGTAAGCTGCTCACAACGGTGGACTAGACC
ILMN_1213630	B3	SINE	B2	50	GTTTGCAGCACCAGGTCAGAGGATCTGGCTCCTTATTCTGGCCTCTGGGG
ILMN_2766149	MER2	DNA	MER2_type	50	TGGAGTCAAGCAACAGAAAACATTTGAAGACAAACAAACAAATACATCTG
ILMN_2519652	AT_rich	Low_complexity	Low_complexity	48	ATTCTCTTGGCACACTATTAAATACGTAAACTCCTTTCAGAACAGAAAAG
ILMN_1256915	L1Md_F	LINE	L1	49	ACACCAGACTTTTCACCAGAGACTATGAAAGCGAGAAGAGCCTGGAAGGG
ILMN_2447564	L1MB3	LINE	L1	50	GACCTACCACAGGACCAGTCACTCTCTCTGTGGATGTTACAGCCATGGCA
ILMN_2767644	Kanga1	DNA	Tc2	50	GCTAATCTGAGAAGTGATGTGGAGGGGGGGACTGAGGTTACAGTTAGAGC
ILMN_1233205	Lx8	LINE	L1	50	CAGCCATCAGACCCCGCCAGAGGTTTCTTTGTGCAGTGGTTGGCAGCTAC
ILMN_1248153	B4A	SINE	B4	50	ACACGTAGTGGTTTGTCTCTGGCACTCCAGTTCTTGGCAGGGAGGCGGAG
ILMN_1249797	L1MEc	LINE	L1	50	TGTCAGTGGGAATAAAGGGGGTGAGGAACAACACCTCTTCCTATGAGGCC
ILMN_2665017	MTEb-int	LTR	MaLR	50	ATGTTACCATTTAAAAGTGACATGCTTGAGTGTCAAGTTAACAAGGGGTG
ILMN_2588094	RLTR10A	LTR	ERVK	50	CACTTGTAACTAGAGAGACTGGGGGGTTGAAGTAAGTAGCTGCCTGAGTA
ILMN_1230336	MER2	DNA	MER2_type	50	CACAGTAACTATACATACTGCGTTCAGTGCTAGGAGTGGTCCAGAGTTGC
ILMN_2634129	Kanga1d	DNA	Tc2	50	GAGCCAAAGACGACTCAAAAGGAAGAGTGTCAGCGGGGAAAGGGTTATGC
ILMN_1216867	RSINE1	SINE	B4	50	GGGCCGCCGATGGCTCAGCAGGTCAAAGCATTTTCCACACAAGCCTGATG
ILMN_1256512	MMSAT4	Satellite	Satellite	50	CACCTCCAGTCACATAGAAGAATTCATACTGGAGAGAAACCCTGCAAATG
ILMN_1253034	MMSAT4	Satellite	Satellite	50	TGGTAGCCTCCAGCCCCATAGAAGAATTCACACTGGAGAGAAACCCTAGC
ILMN_2490430	MMSAT4	Satellite	Satellite	50	AGAGAAACCTTACAAGTGTATTCAGTGTATGTAAGTCTTTTCAAAACATT
ILMN_2542129	MurSatRep1	Unknown	Unknown	50	TAAAGCCTTTGCTTTACATGCTCACAGTCATGCCCAAAGGCATGAAAGGA
ILMN_2773383	MMSAT4	Satellite	Satellite	50	AAATGTAAGGAATGTGATTAAACTTTTTCCCACCATTATAATCTACGAAG
ILMN_1252201	MMSAT4	Satellite	Satellite	50	TCGTCATCTCCAAACACATACAAGGATACATCCTGGAGAAAAACCCTACT
ILMN_1220078	MurSatRep1	Unknown	Unknown	50	GCTGGAGACCTACAGGAACCTCAGTGCTTTAGGTACATTTGTGAATTCCC
ILMN_1248365	MMSAT4	Satellite	Satellite	50	GCCTTTGCAAGGCTCAGTCATCTCCAATGTCATAAAAGAACCCACACCGG
ILMN_1220082	MMSAT4	Satellite	Satellite	50	GTCTGTGGAAAGGCCTTCCACTCTTCACCATCACTTTATCAACACATGGG
ILMN_1247465	RLTR33	LTR	ERVK	50	GCTGTGGCTGATGGGGTCCTGGGGTGTATGCTCAATAAACTGTCCCTGTC
ILMN_1228465	MMSAT4	Satellite	Satellite	50	TTCAGTACTCGCTCAACATATTATAGACACCAGAAAAACCATACTGGAAA
ILMN_1232165	MMSAT4	Satellite	Satellite	50	CCGTACAGGTGTGAGGAATGTGGCAAGGACTTTTGTACTCGCTCAGGACG
ILMN_1249177	MMSAT4	Satellite	Satellite	50	CAGTCAAGTATGTAGCAAGGCCTTCGTTTATCCTTCAAAACTTTCTAAGC
ILMN_1218772	L1_Rod	LINE	L1	50	CGCCACTTGTCAGCACGTACAAGGATTGTGCATCCTCCTCCACAAAACCC
ILMN_2429586	MLT1G1	LTR	MaLR	50	GGGATACCTCCTTCAGGGGAGCTACAGTCTTCAGTCCAAGGTTCATCTTG
ILMN_2510310	Tigger5	DNA	MER2_type	50	GGCAAGGATGAGCCCTTCTTTCATCATGGAAACACCAAGGTATCAGCCCA
ILMN_1215332	(TGG)n	Simple_repeat	Simple_repeat	50	GGGTGGTGGTCGTGGAAGCGGTTTTGGTGGCAATGACAATTTTGGTTGAG
ILMN_1243190	ORR1E	LTR	MaLR	50	GGACAGAGCCAACCCGGCTACCATGTCTCTCTATTGCAAGGACTAGTTGA
ILMN_1258477	B1_Mur1	SINE	Alu	50	CCGCATGGGGTTCCAGGCCAGCCATCTGGACACAATGAAATCCCATCTTG
ILMN_1243036	Lx2	LINE	L1	50	TAGTCACAGTGGTAGATGGAGGGACCTAAGAGTGAGAGAGGAGGTGGAGG
ILMN_1252875	L2c	LINE	L2	50	ACTGCGAGCGAGACTGACTGTCTTCAAGGCCAGGGTTCTGTTTACACGAG
ILMN_1221551	RNERVK23-int	LTR	ERVK	50	CTGGAACTGTCCGGCCCTTTTTAGTCGGGGGCCTTCCTGTTAATTTACTG
ILMN_1249660	RLTR6-int	LTR	ERV1	50	TCGCGGTCCTTTTGGGATTGGGGGCTACAGGGACACACACTGGCATTGCT
ILMN_1246155	L1Md_F2	LINE	L1	50	AAATATCTTCCAGGCCAATGGTCCCAAGAAGCAAGCTGGAGTAGCCATTC
ILMN_1246241	Lx9	LINE	L1	49	GAGTCCTCACCCTGCATCAAGGAAACTTCTCTTTGCCGTAGATGGAGACC
ILMN_2551185	B4A	SINE	B4	50	ACTGTGCAGGGTCAGAGACTGGGATGTTGGGGTTCAACAGGGTCCAGCCC
ILMN_2493223	MTC	LTR	MaLR	50	TATAAGGAAAGTGGCTAAGCGCGAACTGGTGAACGTGTCCGTGAGCTTCC
ILMN_1239292	ID_B1	SINE	B4	50	GGGATCCAAGGCCACTTCCAGCCCCACAGCAAGTTAGAAGTCAATCTGGG
ILMN_1257723	B1_Mur1	SINE	Alu	50	GCTAGCCTAATCGGCTTAGTGAGTTCCAGACCATGCAGGGATTCATAGTG
ILMN_1220401	PB1D10	SINE	Alu	50	GTACTGCAGAGACTAAGGCAGGAGGCTCATGAGTTTGAGGTCAACCTGGG
ILMN_1240752	B1F	SINE	Alu	50	AGCAGCTTACCTGTAATCTCAGGACTTAGGAGGCTGAGGCAGGAGATGTG
ILMN_1230472	B1F1	SINE	Alu	50	CCTCATACTTGGAGGACTAAGGGAGAAGGATGGCAAGTTCAAGACCAGCC
ILMN_1258593	PB1D10	SINE	Alu	50	CCTGGGAGATGGGGGAGGCGGAGCTAGAAGAAATGAGATCAGTGGTAGTG
ILMN_1220533	B1_Mur2	SINE	Alu	50	CACCTAGAGGTAGAGGCAGGTGGATCTCTGTGTGTTGGAGACCATCTTGG
ILMN_1238239	RMER21A	LTR	ERV1	50	GGCCGGATGCAGGGAAAGGGAAAAAACACCCACCAATCCCTGAGCTCCAC
ILMN_1247561	B2_Mm1t	SINE	B2	48	GTGTGTTGTGGTGTTTGCCTTTACTCCCAGCACTCAAAAGTCAGGCAGGG
ILMN_1249471	RSINE1	SINE	B4	50	GTCCTCTGACCACTGTCGGCCACGGAACATGCATCCCACACACACTTACA
ILMN_1233934	IAPLTR3-int	LTR	ERVK	50	CAGGTAGCATTTCTAGTCTTTGATACTGGGGAGGTGGGGTGTATGCACGC
ILMN_2549145	MTD	LTR	MaLR	50	GCTTGATGTGGATGGAAGTGGCAGTGGGGGGTTCGTCTGGGTAGTATAAG
ILMN_1233128	L1MB7	LINE	L1	50	TATCCACAGGCCGTGAAGCTGGATCCCTTCCTCACACTGCATACAAATGG
ILMN_1225395	RodERV21-int	LTR	ERV1	50	TCAGAGACAGTTCCTCGCCAGGATCCTCAATGGGATTATAACTCCGCAGG
ILMN_1243893	B1F2	SINE	Alu	50	TTGCGGCATCACAGTCCTGTAACACCAGAACTCCCAGGCAGAGATGGATG
ILMN_1256362	PB1D10	SINE	Alu	50	GAGCCAGGAATGGCGGTGTACATTAGAAATCCCAGTACTTTGGAGGCTGG
ILMN_1231355	B3A	SINE	B2	50	CACAGCTGCCTGTAACTTCCGTTCCAGTGGCTCCAACATCTCCATGGGCC
ILMN_1252695	Lx8	LINE	L1	50	CCCATTCACATGCCTGCAGCTCTAATTAGACTCAATGGGTTATAAAGGGA
ILMN_1212934	B3A	SINE	B2	50	AGCACTTGCTGCTCTCACAGAAGACTGTCCAGTGCCCAACAGCTGCCGGT
ILMN_1260276	ORR1E	LTR	MaLR	50	CTCCCTTACACTGTTGGCAGGTGGTCTGTCCAGCAGCTGAGAAAAGAGAT
ILMN_2553836	B4A	SINE	B4	50	CCTAGGCATAATTACAGGGAGTTAGAACCCTGGGGTGGGCAGGGAGAGGG
ILMN_1257426	RSINE1	SINE	B4	50	TTGACCACCTGAAGTTGTGCTCTGACCCACACAAGCACACCACCAAATGC
ILMN_1220112	PB1	SINE	Alu	50	GGAGCAGTCCCTCCAAAGGCTGAAGCAGGAGGAATACTTGAGACCAGGAG
ILMN_1232411	B3	SINE	B2	50	CTTCACTTCCAGAGGATCTGATGCCTTCTTTTGACCTCCTTGGGTACCAG
ILMN_1259948	Lx8	LINE	L1	50	TCTAGACAGATTATAAGCCCTAGAGGACAACCTACTATTTTTCTGCTAAA
ILMN_1254503	PB1D10	SINE	Alu	50	GCAGAAGGATCTCAAGTTCAAGCCAGATTCCTTAGGGAGCATTTGCCTCC
ILMN_2549473	RLTR9C	LTR	ERVK	50	GGCTGTGCTGATGACATCAAGAAACTTGGTGTGACTCGGGAGGGGTTTCC
ILMN_2416361	MTD	LTR	MaLR	50	CTTGTAGTTGTAAGAAAAAGCTCTGAAGACAACATGGAAGTAAAGCCAGT
ILMN_2440838	MTD	LTR	MaLR	50	CATTTTGACCTGTGGTTATGTGTTTAAGCCATGTGTTTAATTAATGATTA
ILMN_2458220	MTD	LTR	MaLR	50	CCTTGAGTTATAAGAAAGGGTACTGCATACACAATGGACATGAAGCCAGT
ILMN_2481916	MTD	LTR	MaLR	50	CTTCCAAGTTCATGCCTTGACTTTATTCAATGTTCTATGACAAAGGTAGA
ILMN_1215716	RNERVK23-int	LTR	ERVK	50	GGAGATGCACATTGGAAACCCACCTCCTCTTTGGACCTTATCACCGTTAG
ILMN_1215663	B3	SINE	B2	50	GGGCTGCTCCCAACCCAGTTGTATGGATCTGACTGATACCCTCTTCAGGC
ILMN_1257235	ETnERV2-int	LTR	ERVK	50	GCATCCAGTCGCTTCCAGCTCATATGCCATGGTTAAATGGTGAGACCGCC
ILMN_1256365	ID_B1	SINE	B4	50	GGAAGCCCTGAGTTCAAGCCCCAGCACCACACAAAACTAGGAGTGGAGGC
ILMN_1230369	B1_Mus1	SINE	Alu	50	GGGGCACACACCTTTAATCTCAGCCCTTGGGAGGAAGAAGTGGACAGAGC
ILMN_1246563	MIR3	SINE	MIR	50	GAGAAGGAGGCCCTGTGTGTGTTCTGCCACATACCTGCTTGCCTTTGGGC
ILMN_2561352	B3	SINE	B2	50	TAGAAAGCCTGGATTCAGCTGCCAGCACCCACATTGAGTGGCTTATAGCC
ILMN_2457556	MTEb	LTR	MaLR	50	GGACACTCACCTCTGTCCATATGGGACAGAGAATTGATATGTGGGACAAT
ILMN_1240137	B3	SINE	B2	50	GGTGGCAGCTTCAGGGGATCCAGTGGCCTCCACAAAAGAGCTGACATACA
ILMN_1248645	B1_Mus1	SINE	Alu	50	GGCCAGCAAATTCCAGACATGCCAAGGATACAGAGAGAAGCCCCGTCTTG
ILMN_1255585	Lx4B	LINE	L1	50	GAGTTGAAGGGGGGGGGGAATAGGGGAAAAACTCTGGAAGGAGGGATGGG
ILMN_2738790	Charlie1b	DNA	MER1_type	50	TTAACATGTACCTGGTTTTTACTATATGGTCAATAAACTTCCCTAACTTT
ILMN_1237804	L1MB3	LINE	L1	50	GTTCCAGCAGTGGAGCGGGGAGAAGCAGACATCCACGTGCAAGAGAAGGA
ILMN_3161906	RLTR19A	LTR	ERVK	50	GGCTTGCGTCAGAACTGACCACCTGACAGCACTTCCTTCACCTGCATATG
ILMN_1231126	L1MEf	LINE	L1	50	CTCAACCAAGGACTCTATAACCAGTGGAAGTATTTATCAAGAATGACAAA
ILMN_1257483	ORR1C1-int	LTR	MaLR	50	AAGTGGGGCTTAATTGGCCATACTAGCAGAAGCAGGGTAGTCAGTGGTAC
ILMN_2480158	Lx8	LINE	L1	50	GAGTTGAGTCCACTGGTAAGTTCTGTATGTTCCAGTAAATACTCATATGC
ILMN_1218079	L1_Mus1	LINE	L1	49	CAACGGAAACCAAGACCACTCACCATCATCAGAACACAGCACTCCAACCC
ILMN_1233685	L1_Mur3	LINE	L1	49	CTCAGAGTCAGCACCCTATAATCACCCCAAACCCAGATGCCTAGATGCCA
ILMN_1236701	ORR1E	LTR	MaLR	50	GGCTTGCTGGAGAAGTATGTCGCTGGGAGCTGGGTTTGGGTGTTTACAGC
ILMN_1236453	B3A	SINE	B2	50	TGGTTTTGCAGAGGGCCCAAGTTCAGTTCCCACTACCTGAGTGAGATGGC
ILMN_1214839	B3	SINE	B2	50	CTGGCAGACTCAACACCCTCTCCTGACCTAGACACAGAGCACACTTACGT
ILMN_1224881	MYSERV16_I-int	LTR	ERVK	50	CCCTTTTGGGTCCCCAAACAGGAATTCCTCATCAATATTCAGTAAGAAGC
ILMN_1245693	L1_Mus4	LINE	L1	50	CTTCTGGGAGAATCACCATTCCTGTTCCAAGCAGTTCTATAGAGCAGTCA
ILMN_1243133	RSINE1	SINE	B4	50	CTGCCTCAGCTATAAGGTGGGAGAGAACAGAGTCCCCAAAAGGTGTCCTT
ILMN_1239443	B1_Mur1	SINE	Alu	50	GCACTGGGGAATCAGAGGCAGGCAGATCTCTCTTGAGTTCAAAACTGTGC
ILMN_1239271	Lx8	LINE	L1	50	GGCAGAAAAAACATGCACTCCAGGAAAGGCAGCATCTCCAACAAATCTCC
ILMN_1227281	Lx9	LINE	L1	50	GGGAGCACAGCCCCGACACAGTACATCTTAGTACTTGCATCGGTGTCTCC
ILMN_1250920	L1Md_F3	LINE	L1	49	GCTGCCTTAAAAAATGGGGCTCAGAGCTGAACAAAGAATTCTCACTCGAG
ILMN_1232944	Lx8	LINE	L1	50	TCACAGAAGAGTGGGTGGGAAGAAGGGGAGAGACAGGGAAAGGAGAGGAG
ILMN_1217319	MER2	DNA	MER2_type	50	TACACTGCATTAATTACTGTACATAATCTAGGGATGGATTAACCACACAA
ILMN_1217134	(TGGGGG)n	Simple_repeat	Simple_repeat	50	GGGCAGCCAAGTGAGAAGAAACCCAGGGGAGGCTTTATCTGTGTACCCTC
ILMN_1233238	RodERV21-int	LTR	ERV1	50	TAAGACCTCCGGGACTCATTCTGTAGGAACACTGAGCTCCCTGGAATGCA
ILMN_1225464	L1_Mur3	LINE	L1	50	GCAACAAGACAGGGCTCCTCACTGTCTTCACAACCTACTCAACAAATTGC
ILMN_1256991	L3	LINE	CR1	50	AGAGGTTTCTCGTTGTATGTTATAGAGCCTGGGCCTCAGCCTTGGCCTGC
ILMN_1254013	RodERV21-int	LTR	ERV1	50	TCCAGGAGCTGCAGTCAGACATACAGAATTTTAGGGAACGGGAGTCTTCC
ILMN_2595299	RMER17C-int	LTR	ERVK	50	CCGTGGTGTCCTGGTCTTCTTACTGATGCTTCGTTCTCGGACCTCTACCC
ILMN_1226415	(CAAA)n	Simple_repeat	Simple_repeat	50	CGACGGCAGTAGTCAGTCTGATGAGTCTATATTTTTACACAACACTAACA
ILMN_2495691	MER57A-int	LTR	ERV1	50	CAGCCATGTGCTTCAGTCCATTCTGTTTTTGATGAAAAGCCATGGAGACT
ILMN_1239262	RMER19C	LTR	ERVK	50	GGCTTTGCTGAGGCTGGGATTTGCTGACAACACTCTTGCATTGGTTCACC
ILMN_1242211	RCHARR1	DNA	MER1_type	50	GAAGTTTCACTTGGGGTTAAGATAGGATTCCCTACAGCTTCTGAAATGGC
ILMN_1225072	B4A	SINE	B4	50	GGACGGGTGGATCCCTGAAGCTGGCTACGTTAGTTGGACCAGTGAAGTCC
ILMN_1250557	B3	SINE	B2	50	CTTGCTGCTTCTAGAGGACCCAGGCTTAGTTCTGACATCCATACGGTGGC
ILMN_2484775	MMSAT4	Satellite	Satellite	50	GCTCCACCCTGGTGACTCATCAGAGGACATACTCGGGAGAGAAACCTTGT
ILMN_2457762	L1_Mur3	LINE	L1	50	CAGCAAAAGACACAGTTGATCAAGAGACATCCTACGGAATGGGAGGAAAC
ILMN_1242164	B4A	SINE	B4	50	CCCAGTAGTGTGGAAGTAGAGACATAAGGTCTCCCTGGGCTTTGCTGGCC
ILMN_1244229	Lx7	LINE	L1	50	CTAGGCACAAAATGTCCAGGAAATCTGGGACACTGTGAAAAGACCAGATC
ILMN_1214293	B3	SINE	B2	50	GTGGGGGGAATCTGACGCCCTCTTCTGGGTTTTGTGAGCGCTACCCACAT
ILMN_3162743	MIRc	SINE	MIR	50	AGCCAGGTGGGCTGGGGAGGAGAACAGTTGGAAAGTTCCAGAAGCAAGAG
ILMN_2475330	B1F	SINE	Alu	49	GCAGAAGTAGGGGCGGGCAAGCGATAAAGGGGAAGAATGCCTAGACCCTG
ILMN_1217326	L1MB3	LINE	L1	50	CCCTCCGTTTCACCTCTGGCTGTATACTTAAGGGAACCAAAAGCCCAGAC
ILMN_1258893	B3	SINE	B2	50	ACCTGGGTAGCTCACAACCACCCTCACTACACTTCTAGGTGATCCAACTC
ILMN_1239165	MLT1F	LTR	MaLR	50	CTGAGGCCGTGCCAGAACCACCTGGACAAGATACCCCTAGATTCCTGGAC
ILMN_1234082	ID_B1	SINE	B4	50	GCAGGCAGAAGGTGCAAAAGTTCAAGGTCATCCTCAGCTACATAGGGGCC
ILMN_2509708	RLTR18B	LTR	ERVK	50	AAGTTCCAATACAGTCAAGCCTTTGGCTTCATTAAGCCTCCACGTACTGC
ILMN_2517468	Charlie5	DNA	MER1_type	50	AATTGTAAGATACATTCAAGATCCAAAAATCTTAATACGGAAATGTTAAT
ILMN_1252975	RCHARR1	DNA	MER1_type	50	CATAAGCATGTGCCTCATTCGGAAGCAGTTTTTCCCACCTTAACAAATGG
ILMN_1215426	RLTR25B	LTR	ERVK	50	GAGGCAGCCGCACTATGTGCCAGCTTGTCTGAAAGGTACAGTCAGGCAGA
ILMN_1223989	B3A	SINE	B2	50	TTTGGAACACTTCCTGTTCTTCCAGATGGCCCAAGTTCAGTCCCCAGCGC
ILMN_2453088	L2b	LINE	L2	48	CAGCTCCTCGGGGTGGCTACCTCACAAGCTGTGCGGTTTAGTGTCTTCTG
ILMN_1252214	MER45B	DNA	Tip100	50	CCTCACTGGGGCTGACACTTTCCGTTCAGAGTGGAGCGACTTGCTGAATG
ILMN_1241919	RMER17A-int	LTR	ERVK	50	GCCAACGCAACTGACTGCTGAGCTTTGGGGAAAGTACCATGACAGTGAGG
ILMN_2562899	PB1D10	SINE	Alu	50	GGCAGGAGGATTGTGTGTTTGAGGTCAGCATAGACTACATCATGAGACCC
ILMN_2429685	B4A	SINE	B4	50	GACTTGCTGGATTCCACCTTAACTGAGAAAATTAGAGCCCCAGGTTGGGG
ILMN_2637254	PB1D10	SINE	Alu	50	CCAGAAGGCTGAGACAGGAAGTTCATGAATTCAAGCCCATCCTGAGAGAC
ILMN_1240771	B4A	SINE	B4	50	GGAGGCTGGGGAGATGGTTCAGTGGGTAAATGTCTGAGGACTGAGTTTGG
ILMN_1216171	RMER13B	LTR	ERVK	50	GACCTGGCAAGAGCAGTGGTGTGGGGTAAGCGTGGTCAACTTCCTGTGTC
ILMN_1250129	Lx	LINE	L1	50	TCCAGCCTCATAGGTGGCAGAAGATGGCTTTCGTGGATATCAGTGAGAGG
ILMN_1259041	GA-rich	Low_complexity	Low_complexity	50	AGGAGAGGCAGAAGGTGATGATGACGATGACGAAGAGAAGGAGGGGTTGG
ILMN_1232481	RSINE1	SINE	B4	50	GTTGGTAACCTGAATTGCATCCCTGGAGCCCATGGTGGAGGGAGAGAACC
ILMN_2537678	MERVK26-int	LTR	ERVK	49	TCAGCGATCCATGGGATGAATGTTGGCGAACCCGGAGTCATGGGTAAACT
ILMN_2434382	MT2B2	LTR	ERVL	50	CGTTCTTCTTCGTTTGCTTGCATTTACTTCCAGCACATCTCTTGCAGTCT
ILMN_1257653	L1MC1	LINE	L1	50	CTACTGTTGGCTGTGGGCTATGAGTGACAATGGTGTGTCAGTGAAGGGCC
ILMN_1245236	PB1D10	SINE	Alu	50	GGCCTGAAATCCAGCACTTGGAGGACAGAGAAGACTCACAGGTTCAAGGG
ILMN_2608967	MIR	SINE	MIR	49	GCCATGCCTCTGATTATTGCTTGCTGTCTGTGCTAAAGTTAATGGAAGAA
ILMN_1236728	MTC-int	LTR	MaLR	50	AGCTTCCGAGGGAAGTTTGGAAGCCTGCGAGTGAGCCTTGTGCAGTGGAC
ILMN_1256573	Lx5	LINE	L1	50	TCCAGGGTACCAGGAGAACATGGCCCACATGAACAACTAAGCTTTGGCTC
ILMN_1218624	RMER1A	Other	Other	50	TTGCCTGCCTTTGGGCAGCAGGTGCAGAGATCCACCCCCAGCAATCATGA
ILMN_1214428	B3A	SINE	B2	50	ATAACTCCAACTTCAGGGGAACCCAATGCCTCTGACCTCCGTGGGCACCC
ILMN_1247901	PB1	SINE	Alu	50	TAGCCCACACCTAGAACTGCATCTGTTTGCGAGGCTAACACCGGGATCAC
ILMN_1231553	Charlie16a	DNA	MER1_type	48	GCGCAGGTGGGTGGCCCTAAACCTCAGGGCCAATATGGTGCTTCTATCTA
ILMN_2537746	Lx8	LINE	L1	50	AGACGTCACCAGAGAAGTTTCTCTGTGCGGTGGACAATGGCTGATGAAGA
ILMN_1234403	B4	SINE	B4	50	TGCAGCCACAGAGCAAGGATGGGGTAGGGTCGTAGAGACGGGCAGATCCT
ILMN_1234420	L1VL4	LINE	L1	50	GCTGTGTACAGGAAACTCACCTCAGTGACAAAGACAGACACTACCGCAGT
ILMN_2613923	MIRb	SINE	MIR	50	CATCCTTTATGGGTTGCAGGACATTGCCAGGTTTACACGGCCTCTGAGCC
ILMN_1218030	MIRc	SINE	MIR	49	CGAGTCTCAGGTTCATCTGTATGGGGGCTTCTGCTGCCTGGCTACCTCAC
ILMN_1240803	PB1D10	SINE	Alu	50	GGCCTGGTGGTGGGTACCTGTTATGTCAGCAATTGGAAGGTGGAAGGAGA
ILMN_1224280	Lx7	LINE	L1	50	CGGGGAAGGCTGCTGAAGAGAGGACAGGAAAATATTAAGAGCCAGTGGGG
ILMN_1239931	Lx	LINE	L1	50	CCTCATAGATGCAGGAGAAAGGAGAATGGAAGAGGGTATTCTGGAGGGGA
ILMN_2673675	RMER5	LTR	ERV1	50	CAGTTACCTAGTGTCCTACCAATATATTTCCTAGTAAAAGTTCACGTGCC
ILMN_2579504	MER68	LTR	ERVL	49	TTCCTTTGCTCACTCTGCTTTGGATCCGTTCACTCTAATAAATCAGTAGC
ILMN_1243072	L1Md_F2	LINE	L1	50	CAGAAGATGGAAAGATCTCCCATACTCATGGATAGGCAGGATCGCTCTAG
ILMN_1222208	Lx3_Mus	LINE	L1	50	CAGGAAAGTCAGAAGAGAGAAGAACAAAGATTCCCAGATCAAAGGACCTG
ILMN_1227380	MTD	LTR	MaLR	50	GCACTGCTCACTGTTGGTGGTGTCACCCTTTGGCTAGTGGTTCTGGTTGG
ILMN_2665841	ID_B1	SINE	B4	50	GATGCACACCTATGATGTAGCTCTCCAGGTGAAGCAGGGGACTGAAGTTC
ILMN_2515590	Lx6	LINE	L1	50	AGCACCTAGCCCTATAATTATTCCAAATGGAGATGGCTACAGGCCAGTGC
ILMN_1258479	L1M5	LINE	L1	50	CCAAATGCTTGCAATGTAAGAAGCAGAATCCCCAATGGCTAATGAGTTGG
ILMN_2432689	B1F	SINE	Alu	50	GCTGAGGCAGAAACAGAGAACTTAATCCCTGCCGGTGCTACAGAGTGAGT
ILMN_1260543	RMER17A-int	LTR	ERVK	50	GCAGATGCTGACAGCCTTGGGACCTTCCAGTGACAGATAAACTCTCTTGC
ILMN_1250905	MTD	LTR	MaLR	50	CGAGGTGAGTTGTGGTAGGGACAGCAAGCCAAATAATCCCTCTTGTCCCC
ILMN_2530315	Lx8	LINE	L1	50	GGCAGAAAAACTGTAAGAGCCAAGGCAACAGGATGACTGCTGCAAGACAG
ILMN_1220381	Lx7	LINE	L1	50	GCGGCATGAGCTCCCATCCCTAAGCAAGGACCTATCTCCAAATGGCAATT
ILMN_1237709	L1ME1	LINE	L1	50	TGCCAGGGATCTGCAAGACTGAGGCGGGGAGCTGACTGCAACCAAGACAA
ILMN_1259352	Lx7	LINE	L1	50	ATTCCAACCAAGCCATGCCCCTGCAAGTTATGCTGCTGCAATGGTGGTAC
ILMN_1217619	IAPEz-int	LTR	ERVK	50	ATCTATTGACACCTGCTCTGGAATCATGTTTGCTTCTCCGTTAACCGGAG
ILMN_1243800	Lx4B	LINE	L1	50	CACTGGGGACGTGGAACCTGAAGAGCTCACCGCCAGTAGTCAGATAGGAC
ILMN_1234836	RMER1B	Other	Other	50	AGCGGTGGCTCTGCTCCTTTCTGTCTGTAGCACTGGATGACCTAGCCTGG
ILMN_1250219	RLTR21	LTR	ERVK	50	AATGCTGCCTGCCATCAGCAGAAGTCCTGGTTACCACTCTCAGTGGCAGC
ILMN_2538329	L1_Mur2	LINE	L1	50	GGAACAATGGATACAAGCATCACCAACAGAATTCAGAGGATAGAAGATGG
ILMN_1224141	MLT1G1	LTR	MaLR	50	CAATCTGCAGATGACCCTCCCTGACACCAAAACATGGCAAGTGTTGGAGC
ILMN_1259808	Lx7	LINE	L1	50	AGCATTTCTAGTGCGGGAAGGTGCTACGCTTGTGCCTGGGGGAGAAAAGG
ILMN_1218299	L1Md_F2	LINE	L1	50	CAGGTGAAGTTCTATCCAGAGCAATTAGACAACAAAAGGAGCTCAAGGGG
ILMN_2538408	IAPEY3-int	LTR	ERVK	50	GGACGAAATTCAAGACAGTCTATCAGGAGCAAACAGGAAACATGGTGCAC
ILMN_1229581	L1_Mus4	LINE	L1	50	TGTAGTAGAAGGAAAAGTGGGGAAGAGGCTCAAGCACACGGGTACAGGGG
ILMN_1237488	Lx7	LINE	L1	50	GAGGAAGAAGAGGCAGGAAGATTGTTAGAGCCAGAGGGTATAGAGAACGC
ILMN_1249362	L1Md_A	LINE	L1	50	CCCAAAGCGAGGCAACGCTGGAGATAGAAACCCTAGGAGAGATCTGGAAC
ILMN_1223149	RMER1A	Other	Other	50	TGTAGCACTCCAGAGAGCCAGCCTTGCACCTCGCCTGGGCAATAGTGGAT
ILMN_1243335	B3	SINE	B2	50	TGCTCCTGCAGATGACCCAGTTTGTCCCAAGGTCATTTCCCAGCATCTAC
ILMN_2570680	Lx9	LINE	L1	50	GCTACACCCAGGAAATGTCAACAGTATGGTCACCTGAACAGGGATACGGC
ILMN_1223193	MER20	DNA	MER1_type	50	AGGAGAAACTGAGGAAGCTGGGATGCATGAAAAAACACCCCATAGCACGG
ILMN_1246728	B4A	SINE	B4	50	CTGGGGATGTAATGACAGGAAGATCCCAGGACTCACTGCCTAGCCAAGCT
ILMN_1221713	Lx9	LINE	L1	50	CAGCAGTTGACATGCAGAGTGGAGGAGGGAAATCCCAAAAGGCTCTGCCC
ILMN_2538549	B3A	SINE	B2	50	CCAGCACTCATGTCAAGCAGTTCACGCACAACAACAGCAGTAACTCCAGC
ILMN_1230572	MERVK26-int	LTR	ERVK	50	TTGACCACGTAAAGGATGATGGACCAGGACTGAGATCCCCCTACACCCGG
ILMN_1229513	(CAGA)n	Simple_repeat	Simple_repeat	50	CATGCAGAAGGACAGCACACACATGCAGAACAGCACATACATGCAGAAGG
ILMN_2437809	L1MB3	LINE	L1	50	GTAGCAAGTACAGAAGAGAGCTCCCAACTTCATCACCACCGGGAAAATGC
ILMN_1230911	L1ME1	LINE	L1	50	CCAGCGGCTCCTAAGTGTGTCCGTTACTAAACCCACCAAGTCGTACCCTA
ILMN_1255307	MTD-int	LTR	MaLR	50	CCAGGAGAGGACACTGGTAAAGCGAAGAAACCCCAGTTGCAGTGATGGCC
ILMN_1215833	RSINE1	SINE	B4	49	AGGCTGGCAAGATGGCTCAGCAGGTAAAGCACTTGCAACCAAGCCTGGAC
ILMN_1224448	MMSAT4	Satellite	Satellite	50	CAAATGTAATCACTGTGGTAAAGCGTTGGCACGTAGTGGTAATCTCCAAG
ILMN_2449683	MMSAT4	Satellite	Satellite	50	CCATCATAATCTTCGAGAGCATAAAAGAATACACACTGGACAGAAACCCT
ILMN_1240556	MMSAT4	Satellite	Satellite	50	GTGATCACTGTGGTAAAGCCTTTGCATATCTTGGTCATCTGCGAGTACAT
ILMN_1239129	ID_B1	SINE	B4	48	CCAGCACTTGGGAGGTAGAGGGCAGGAGGACCAGGGGTTTAAGTCTAGTT
ILMN_1239635	RSINE1	SINE	B4	50	TCAGTGTGGGTAAAGGCACTCCCTGCCAAGCCTGATAACTGAGCTCCGCC
ILMN_1228992	MMTV-int	LTR	ERVK	50	GCAGTGGCTGCTTGTGAAGGCTCCCTCCTGCTGATGGCAAGACAACTGTG
ILMN_1220355	L1MC1	LINE	L1	50	GGTCCTGGGTCAATTGCTTTCCGACATACTTTCAACTAGTAAATGCGATT
ILMN_2439967	MurSatRep1	Unknown	Unknown	50	TGAAATAACACATACCAAAGAGAAACCCTATGAATGTAACCAGTGTGGCA
ILMN_1218324	MMSAT4	Satellite	Satellite	50	ATGTAACCAGTGTGGTAAAACCTTTGCACGACACAGTCAGCTTCAAACAC
ILMN_1237319	MMSAT4	Satellite	Satellite	50	AGGTACTCACATCTCCAAAGACATCAGAGAGTTCATACGGGAGAGAAACC
ILMN_1247840	MMSAT4	Satellite	Satellite	50	TAGCCAGAAACAATATTAGCTCTTATCAGAGAATGCACACAGTAGACACC
ILMN_1214239	RMER15	LTR	ERVL	50	CTTTTGGCTTTGACCACTAACTCCTTGCCCATACTCCTATGTGTAACTCC
ILMN_1233195	MMSAT4	Satellite	Satellite	49	ACAGGAGAGAGACCTTACAAATGTAGTGAATGTGACAAATGCTTTTCCCG
ILMN_1244199	MMSAT4	Satellite	Satellite	50	GTGAATGTGACAAATCTTTTGCCCTGAATGCCAGGCTCAGGTGTCATCGG
ILMN_1245206	MMSAT4	Satellite	Satellite	50	CTACACTCGAAAAAGCCATCTTATTGTTCATCAGAAAATTCATGCTGGAG
ILMN_1243624	RMER15	LTR	ERVL	50	TGGAATGCTCTTCATGCCAGTATTCCTACAGATACAGTTTGCCCTCAGTG
ILMN_2444296	Lx7	LINE	L1	50	CCCTAGGCTGGGAAGCTCCTGTCGTCAGTAGATGGTGTTTAACACACTGA
ILMN_2634083	L2c	LINE	L2	50	CATCCTGGTCTGGACTGTCTACCCTTAGCCCGCACCCCAAGAACATGTAT
ILMN_2729447	B3A	SINE	B2	50	GAGCATCTTCTGCTCCTTCCAAAGGACATTGAGTTGGCCTTTAAGAGCAT
ILMN_2524413	MMSAT4	Satellite	Satellite	50	GCATTGTGGGAAAGCCTTCACCCATTCCAGTACCCGGTATAGTCATGAAA
ILMN_2642938	MMSAT4	Satellite	Satellite	50	GTGGTAAAGCCTTCACTATACAGAGTTCTCTTCAGCGCCATGAAAGGATT
ILMN_2519789	RSINE1	SINE	B4	50	GGGCCACGCGAGATAGCTTAGCTAGTCATGGTTCTTTAGGATAGCCTGAT
ILMN_1212956	B4A	SINE	B4	50	GAAGGGCTGGGTCACAGGAGGAGAGAGGAAGATTCTGGCGATCTTGATAG
ILMN_2716891	Lx8	LINE	L1	50	GGAAATGCGGGAAATAAAAGGGCAATGGTAGGTGAATATGATAAAAGAAC
ILMN_1235641	MERVL_2A-int	LTR	ERVL	50	CCTAATTCTTTAGCCATGGGACAGCCCAGAAGACACGCCCTTCACTGATC
ILMN_2502380	L1MD	LINE	L1	50	AACAGTCTATGAAAAACTTTATCTCTCTATGCATTAGACCACTCAAATGA
ILMN_2524901	RLTR11A	LTR	ERVK	50	GAGAAGGTGAAGGGAGGAGGAAGCGGGCGTGGATTGGGTGAGTTGTGGAA
ILMN_2638923	SSU-rRNA_Hsa	rRNA	rRNA	50	CAGGACTCTTTCGAGGCCCTGTAATTGGAATGAGTCCACTTTAAATCCTT
ILMN_2450735	SSU-rRNA_Hsa	rRNA	rRNA	50	GGAATAGGACCGCGGTTCTATTTTGTTGGTTTTCGGAACTGAGGCCATGA
ILMN_1224842	SSU-rRNA_Hsa	rRNA	rRNA	50	CCTACCGTACGCCGGCAGGCGCGGGTAACCCGTTGAACCCCATTCGTGAT
ILMN_1234833	PB1D9	SINE	Alu	50	GGCTTTAACCCCAGCAGTCGGGAAGGAGGCACAGATAGATAGACCTCTGT
ILMN_2594256	MERVL_2A-int	LTR	ERVL	50	TAATTATCATTATTTAAGTTTAAGATACTAAAAGGATGTCCCCTAAAGGA
ILMN_1238783	B3A	SINE	B2	50	GAGGTTAGCGCTCCCTTCTGGCCGTGGAGGGCACTGTACTCACATGTACT
ILMN_2698719	Tigger9b	DNA	MER2_type	50	GTTTGTATATCTGAGAAGGTTTGGTCTGTTGAGTTCATATTTGCTTACAC
ILMN_1214183	RMER16	LTR	ERVK	50	CTGATTTATTGTTTGCATGTAGATAAATTGGTATAAGAGCAGCCTGCGGG
ILMN_1214025	MMSAT4	Satellite	Satellite	50	CCGACAAAAACATCCCCTAGCCATCTAAGAAATGAGGAATAACTTTCCAT
ILMN_1225356	B3	SINE	B2	50	GCTCTTGCAGAAGACCAGGGTTCAGTTCCAGGCATTCACAGGGCGACACA
ILMN_1245528	LTR45	LTR	ERV1	50	CCAAGAACCCAGCAACTGTGACAGGATAGACAGCTGGGATGTTGCAATTG
ILMN_1222565	MER67C	LTR	ERV1	50	GGCCACCCCAACAAGTCCACCATAGATGTGACAAACAGAGCCAAGTAGTC
ILMN_2555991	B3	SINE	B2	50	GCATGCACAACCATCCACCCTTCACCACTCCAGAGGATCTGATGGGCTCC
ILMN_2552541	B3	SINE	B2	50	CTGGCCTCTGTGGGCACCAGGCACACAGCCATATATCAGGCAAAACATGC
ILMN_1217808	RLTR25B	LTR	ERVK	50	GTGTGCTTGCTGTCTCCTAAGAAGTGGCTGGGGCTACACGATGCTTGTTC
ILMN_2450749	Lx8	LINE	L1	50	GTTTGGCCCCTATAGGTTGGAAGCTCCAGGGGATGACTCCACATTCAGGA
ILMN_1246660	B1_Mus2	SINE	Alu	50	ACGCCTTTAATCCCAGCAGGGAGAGTGAGGCTTTGAGTTTTAAGCCAGCC
ILMN_1221564	MLT1B	LTR	MaLR	50	CCCAAGACTATGGGTGTCCTTAGATGACAGGGAAGTAAGGACTTGTGCAG
ILMN_2475745	Arthur1	DNA	Tip100	50	CCAGAGGAATGGTTTCCTGGAAAACTCCCGCCTCCCGTGGTGATGTGGTG
ILMN_1215500	MERVL-int	LTR	ERVL	50	CACACTGGTTCCCTGGTCTGTGGTGTGAGGGCTATTATGGCTGGAAAGGC
ILMN_1257356	B1F2	SINE	Alu	50	GTTCTGTCACACAGGAGCCAAAGGCAGAGGGCGGTTTTGAGTTTGAGGCC
ILMN_2710338	MER5C	DNA	MER1_type	50	GTTGTTGTCATTTTCCATGTCTCTTGATCTTTTTCACTTCAATCTGTGAT
ILMN_1226045	RCHARR1	DNA	MER1_type	50	CAACAACACAGACACCTTGTATTAAGTGCACTGACTACAGAATGAGAGTG
ILMN_1248554	MERVK26-int	LTR	ERVK	50	CCCCCAAAGATTGGAGAGGTATTTGTCGTTCTGCCCTTCCTGGACCAATG
ILMN_1257818	MMSAT4	Satellite	Satellite	50	GCACTCAATGTGGTAAAGCTTTTGCAAGACCTAGTCAACTCCAAAACCAT
ILMN_1252735	RLTR45-int	LTR	ERVK	50	GGCTGGACATTGGTGATAACCAGGTTGCTGGAGAAGAGTCAGACGTAGAT
ILMN_1255420	B4	SINE	B4	50	TGTAATCCAGCCCAGCGAAGGTGGAGATGAGGTGCATCCATGGGGCTTGC
ILMN_1233211	RNERVK23-int	LTR	ERVK	49	CCCTGGATAATGAAGGCAAGTCAGAAGCTGACCACCTGTGGCATCCTAAG
ILMN_1243047	RLTR25B	LTR	ERVK	50	TCAATGCTCTCAAATACCCCTTCTCTCTCTCCAAGTGAAGGCTGGTTCTT
ILMN_1231986	B2_Mm1a	SINE	B2	49	GGGGCTGGAGAGATGGCTTAGTGGTTAAGAGTTCAAATCCCAGCAACCAC
ILMN_1232258	B3	SINE	B2	50	GGAGAAATGGCTACAGTTAAGAGAGCTGCTTTTCCAGAGGACCCGGGTTC
ILMN_1220981	L1VL4	LINE	L1	50	CCCACCACAGTGAGCTCTGGATACCCCAAAACACCTGACTATCAAGACGC
ILMN_1222178	Lx9	LINE	L1	50	GTGAGCAATGATGACACCAATAAACAAGCTGAACTGTGTGGGGAAAAGCC
ILMN_1239955	ID_B1	SINE	B4	50	GGCACACACCTACATCTCAGCACTCAGCAGTGGCAGGAGACCAATCAGCT
ILMN_1216390	B4A	SINE	B4	50	GCAAAGTGTCTATAAACTCAGCACTCTGGGGGGGCAGAGACCAGAGAGTC
ILMN_1234359	RodERV21-int	LTR	ERV1	50	CTGACCTTTACCTTTCCCACCATTCATTCTAAAGCCACAGCCAGACCCCC
ILMN_1220571	MTEa	LTR	MaLR	50	GGATTTGCCATGGTGATAACTGTACTTTCAAACCGTGGGGGGTGGGGGGA
ILMN_1212855	ID_B1	SINE	B4	50	TGGGCTCTGTATCATGTTCGAGGCCAGCCAGGGGTACATAAGACCCTATC
ILMN_1221612	L3	LINE	CR1	48	ACACTAAGTATTGATAGACATTCAACAAAATGCTGCACAAGTAAAATGAA
ILMN_1232279	ETnERV2-int	LTR	ERVK	50	CATTGGGAACGGCGGGAAACCACTGAGGGAATTGCTGTCTTGCATGGAGC
ILMN_1255586	B3	SINE	B2	50	GCAGTGCACCTGGGCTTAGTTCTTAGCATTCACATGGCAGCTTGCAACCA
ILMN_1225259	B1_Mur2	SINE	Alu	50	GTGGTGTGCAACTTCAATCCCAACGCACTGGAGGCAGAGACAAGCAGATC
ILMN_1234762	MLT1K	LTR	MaLR	50	TTTTCAAGCCCCAGCTGTGCAGGGCATAGAGGCAGAGAAGCATGAGGGCG
ILMN_2680182	B1F	SINE	Alu	50	TCCCATGTACCTGTAATTCAGGAGGCAGAGCCAGGAGGATCATGAGTCTG
ILMN_2472094	MIRc	SINE	MIR	50	GGCCAGGCTGATGGTTGTGGAGGAGCCTGTGAACTTGATTAAAGTGCCAT
ILMN_1221723	(CA)n	Simple_repeat	Simple_repeat	50	ACACTCACACGCGCCCGCGAGCACACACGCACGCACACAACACACTCACA
ILMN_2578812	B4A	SINE	B4	50	CCAAGCATGGGGAGTTGGTCAGGAGCAGGAAGAGCCTAGGGGTTCACTAT
ILMN_1252927	ZP3AR	Satellite	Satellite	50	AGGGCTATAGGTATGGCTCCATGGTAAAGGACTTGCCTGTCGTGTGGGGG
ILMN_1243947	RSINE1	SINE	B4	50	CTGGGTGCTTGTCACCTAGCCTGACATTCTGAGTTCAATCCCTGGGACCC
ILMN_2670625	L1MA6	LINE	L1	50	GAGAGGCAAGAAACTTGAGTAGACATTCCCAAAAGGCAGGTGGCCAGCAG
ILMN_2699942	MER82	DNA	MER2_type	50	GGTGCCTATCAAATGCTCACATCTCCATTCTGTCTTCTTGAGTGACTGGA
ILMN_1233212	L2a	LINE	L2	50	CTGTGCTTCAGCTAGACTGTGAGCTCCAGGAGAGCAAGGACTTTCTTCGT
ILMN_2497945	L2a	LINE	L2	50	GTACTTTGCTCAGCCCGTCAACCCGTCTTTTTGATACTTGTCGGTCACAG
ILMN_1243845	MER21B	LTR	ERV1	50	AAGCCATGACTAGGAAGTTGCAGTTTGGAGCCATTCTCCTGCTCCCGGGG
ILMN_1250965	PB1D10	SINE	Alu	50	CACTCAGGAGGCTGAGGCAATCATAAGCTAGAGGCCAACTAGAGTCACCG
ILMN_1236178	MIR	SINE	MIR	50	CCAAGCAAGAGTGGAGTGTTAACCACAGCGAGGACACAGCAAGGACTCAC
ILMN_2510833	ORR1D1-int	LTR	MaLR	50	GCTCACCTTTGGAATATCTGGGGGTTGCGATTAAGAGATGGCCTTGGGAT
ILMN_3161796	B3	SINE	B2	50	GGCCATGCAGGTGGTGCACAGACATACAAGCCTGCAAAGCACCCATACAC
ILMN_1245218	B4A	SINE	B4	50	GCCTGAACTCAACAAGAGCCCCTTCCTTAGCAAACAGTGGAAACTGAGTG
ILMN_1222029	PB1D10	SINE	Alu	50	CACTTACAGGCCTAGTGCTCAGGAAACAGAAGCAGGAGACTCACTAGTAC
ILMN_1220550	Lx9	LINE	L1	50	CTTTTTGTAGCACACTGCAAAGAACATCTGAGCCAAGGATGTCCCACACC
ILMN_1226148	MMVL30-int	LTR	ERV1	49	GCAAATCTTCAGCAGACCCAGAAGAGATAGGTTAACAGTGAAGAGAAGTG
ILMN_1213455	MLT1A1	LTR	MaLR	50	AACCGAGCAGATACTGGTACTACACCCTTGTTCCTCCAAAACTGCAAGCC
ILMN_1236755	ID_B1	SINE	B4	50	CACCACTGGATAAAAGTGTTGACTCGTACCTGTGACCCCAGCACTCAGGG
ILMN_1233181	MTC	LTR	MaLR	50	CAGGCCAGGGTAGGTGAGGCCAGAAGGCAGTTTTGAGCAAGTTCAGAGGG
ILMN_2550570	PB1D7	SINE	Alu	50	GCTGGGACATGAGGATTGCCGCTGTTTTCCAGGCCAGCTTGAGCCACACT
ILMN_2740337	MER58B	DNA	MER1_type	50	GACTAGTGAAAATCTCATAAAATTTAAATACGTGTGAGTAAAACACATGC
ILMN_1241282	B1F1	SINE	Alu	50	CAAGCGCTGGGGAAGCACGGACGGTAGGGTTGCTTCTTACTTAGTTCAAG
ILMN_1248659	L2b	LINE	L2	50	CCAGACTGCATTAACTTGGTATTTCTGGTGTCCTGCATAGGGCTCGGCAC
ILMN_1234871	Lx5	LINE	L1	49	GGGATCACAGAGACTGAACTGACAGCCCGGAGCCTGCATAGGACTGACCT
ILMN_1245378	B1_Mur4	SINE	Alu	50	GGAGGTCAGCCTGGAGGTCCATAGAGAGTTTCAGGACAGCAGAGCTACAC
ILMN_2690703	Lx7	LINE	L1	50	ATTAACAATATATCAGAGCATTCCTGATACTCAGTACTAGCTACCCAACA
ILMN_1244181	Lx8	LINE	L1	50	GGAGCTAGAATACAGTGATAGAAATGGTTATAGGCAAACATGGGACAGGA
ILMN_1227047	B3	SINE	B2	50	TCCAGAACCCACACAGCAGCTTACAACCATCTATACCAGGGGGTCCAGAG
ILMN_2450718	L3	LINE	CR1	50	GCTCTGGGGGAGAAGCATGGAGTTAGACATGCAGAAGACACAATAATAAG
ILMN_1232757	PB1D7	SINE	Alu	50	CTCATCACTTGAGAGGCCAAGACTGGAGGATTGCCATGAATTTGGAGGCC
ILMN_1234250	B3	SINE	B2	50	GTCTGCAACTCCAGGACATCCAACGACCTCTTTTGACCTTGGCAGGTGTC
ILMN_2625585	MLT1E1A	LTR	MaLR	50	ACCAACCATTAAGATATAGCAAGTATATAATAAATGTAATATTTGATTCT
ILMN_2674275	L1MC1	LINE	L1	49	GGTAGGGCCAGGGAGACAGTTGTGTTATTAAGGAGCCTTCCAAGCTGGGG
ILMN_1224919	B4A	SINE	B4	50	GCAGTACAGAACAGAAACAGGAGAGAGCCTACCTCAAAGGGGTGGGAGGC
ILMN_1259296	RodERV21-int	LTR	ERV1	50	AGGAGCCCCTAACTCCACAGGTAGAAGTCTTGGTGCTGGCCTTCAAGGTG
ILMN_1224164	B3	SINE	B2	50	GGTTCGCTTCCCAGAACCCACAAGGTGTCTCACAACCATCCGCTGCTCCA
ILMN_1244796	MLT1F	LTR	MaLR	50	GTACACACAACACCCTGGCACAGCTAAGGGATGCTTCAGAGGAGCCTGCC
ILMN_1241763	L1MD3	LINE	L1	50	TACAGATAAAGAAATAGTGGCAGATGTTTATGTAATGTGGATGGATTGTT
ILMN_1218883	B4	SINE	B4	50	CCTGAGAGACCACAGCTGAGATTGGCCCCCGACTATACATGCATTCACAC
ILMN_1257336	B1F	SINE	Alu	50	GGGTATGGTGGCTCATGTCGCTCTTCTCAGAAACTGAACGGTTATGGCTG
ILMN_1256908	L2a	LINE	L2	50	AGGGGATCTTCCTGGCGTCTTCGCATGTGCCATGTCCTGTGGATGGGACT
ILMN_1241016	ID_B1	SINE	B4	50	CCAGAAGGTACAGGGTCATTCTCGGCCATATTTGCGGTTTGCGGCCAGCC
ILMN_2673174	Cheshire	DNA	MER1_type	50	GTTTCTGAGTGGTTTTTAAAATCACATTTCATGATACACGAAAGTCCTAT
ILMN_1218613	B4	SINE	B4	50	CCTGAAATCCCAGAACACAAGAGGCAGAGACAGGTCCCAGGGCTTTGGCG
ILMN_3162233	B4	SINE	B4	50	GAGGAACAACATGTGTGGTTGTCCTCTGGCCTCCACATGCTTGTGCACAC
ILMN_1253627	B4	SINE	B4	50	CTACGAGGCAAGCTCTAGGCCAGTGACCACAAAAGACAGGTGGGCAACCC
ILMN_1241044	RLTR25B	LTR	ERVK	50	GGTGATACTGTGACCTTCAGGACCCCTTAAGACTGTGGGAAAGAACTCTG
ILMN_1258205	RLTR25B	LTR	ERVK	50	GTCTCTGGTGATCCTCACCAATATGGTGATACTGTGACCTTCAGGACCCC
ILMN_1222245	L1_Mus2	LINE	L1	50	TACCAGGGACAGGAAACGAGAGTGGGTGGGTTGAAGAGCAGGGTATTGGG
ILMN_2469225	Lx8	LINE	L1	50	GGAGTAAGACAAAGTAATGGAGGATAATCTGATTAAAGACATATTCAGGC
ILMN_1244227	B4A	SINE	B4	50	GCAGGAAGGCAAGAGAGAGGCACTCGGAACCCTGAATCTCATTGAACACC
ILMN_1234973	PB1D10	SINE	Alu	50	ATGGTGTACATCGCTGTGACCCTTGCTTGCACTTGGGTGATTGGTGCAGG
ILMN_1258280	B3	SINE	B2	50	GGGTATAACCTCTACCCACACATACAAACGTGGTCCACATGCAAACGTGT
ILMN_2692141	Lx8	LINE	L1	50	GGAACCTAAGATGTGATTCCTGGTATGTGGAACACACCCCAGGGTAGGCT
ILMN_1238764	Lx8	LINE	L1	50	AGGGGATGTGTAGGCTGGGGGAGGGGGAACTCATCAACAGTCTCACCAAG
ILMN_1230196	B4A	SINE	B4	50	GACCAGCCAGTCAAGTCAAAATGGCAAGTTCCAGGTTCAGCAAGAGACCC
ILMN_1235810	B4A	SINE	B4	50	GCCTGTAACCTCAGCATTGTGGGGAGTAGAGACTGGGGGACCAATGGAAC
ILMN_1229403	RSINE1	SINE	B4	50	GCCACAGATTCCTGATGTTAGACACCTGAGACCTAAAAGAGGACAGAAGC
ILMN_1213445	Lx6	LINE	L1	50	CTAATGAAACAGAAACAGGTGGAAAGCAGCTGGGAGGAGTGGAGGGAGGG
ILMN_2576059	B3	SINE	B2	50	TGTTGCCAGCACCCACAGGGCAGCTAACAGAACCTGATGCGCACACACAG
ILMN_2418565	B1_Mus2	SINE	Alu	48	ATGGCCTTAAGAGAGATAATTGAGTTGGGTGGTGATAACTGGTCACTTGA
ILMN_1233225	RLTR18	LTR	ERVK	50	GACTCCCCAAAGAAGGAAATCCATACCTGTTTCCCACCCAGAGGACTGGG
ILMN_1225372	Charlie1a	DNA	MER1_type	50	CCTGCCTTGTACCTGTTAGAGTGGGGACTGCACTGGCTGCTTTGCTTCCT
ILMN_1259492	PB1D7	SINE	Alu	50	CTCAGGAGACTGAGGTGGGATTGAGGTCTGGGCTTCAGTGTCAAACCCTG
ILMN_1232765	B3	SINE	B2	50	GGTGGGCTGACCTTCGGTGATGAAGAGAACTGGCTGATTCTCCAGAGGAC
ILMN_2545445	B3	SINE	B2	50	GAGCACTTGCTGCTCTTACAGAGGACTTCAGTTTGCTTTCCATCACCCAC
ILMN_2646658	L3	LINE	CR1	50	GTAGTGAGCTGATACTGGAACATCCGAAACAGAAGTGAGACGTGGAGGCC
ILMN_1229373	B1F1	SINE	Alu	50	GCCCAACCTAGTGTCACAGGCCTGTAGCCCCAGTATTCAAGAGTCTGAGG
ILMN_1213784	Lx5	LINE	L1	50	CCCAGAGTGGGGTACCTGCTTCACAAAGGATAAGGGGAGGGTGGAATGGG
ILMN_2470765	L2a	LINE	L2	50	CTGATCAAGGTCCTGAGAGAGGTTTCCCAGGCAATGTTCGCAGCCATCTC
ILMN_1237596	B1F	SINE	Alu	50	CCAGGCCTAGTGGGGCATGTTTGTAGTCTCAGGCACTTGGTAGGTTGAGT
ILMN_2463769	MIRc	SINE	MIR	50	ATTTAGGTCGGTTCCCTGTTTATCTTACTAGACAGTATGAGGACTGAGTG
ILMN_1217032	B1_Mur2	SINE	Alu	50	CAAGAACAGCCTACATTGTGAGCTCGAGTCAGCGCTACATAGTGAGACCC
ILMN_1247868	Lx9	LINE	L1	50	GGAGACCAAAGGCGGTAATACATGGGAGGTATGGAAAGGAATAGAAGAGG
ILMN_2652834	Lx6	LINE	L1	48	AGAGTTGAGCAAGGAGTGTCTCCTTAAGGTAGAAAAATGGCCCCAAAGGA
ILMN_1231642	PB1D7	SINE	Alu	50	GCCTGTGAAGCCAACACTTAGAAAATGAGGGTGAGATCAAGAAGACCCCC
ILMN_2669774	MTE2a	LTR	MaLR	50	TCCGGGCTATTCTTAGATATGCAGATCATCTTTGAGACACTGTCTGTGCT
ILMN_1221280	L2a	LINE	L2	50	GCGACGGGACTTGAGTTCCCTTTGTTCTCTGACGTGTGTCAAGCGCCCAG
ILMN_2775245	MER96B	DNA	hAT	49	TCCACTGTGTTAGTATTTATTTTAGTGAGATATTTGTGTTTTCTGCCATG
ILMN_2419119	RSINE1	SINE	B4	50	ACTCACATCGTGGAACAAGAGGATCAACCTGTGAGTGGTCTTCTGGCTCC
ILMN_1221827	B3A	SINE	B2	50	CTAGAGCATCTGGGGCCTTCATCTGGCGTCCACAGGCACCTTCACACATG
ILMN_1216670	ID_B1	SINE	B4	50	GCCATCTGGGAGGGAGAGAGGTAGGGAGAGCGGAAGTTGGAGATCAGTGT
ILMN_1239488	L1M5	LINE	L1	50	ATGACTTAAAACCTTCCCACAGAGAAAATCCCAGGCTCATATAGCTTCAC
ILMN_1215506	L1ME1	LINE	L1	50	CACAGTAGTAGCTCTGGTTGCCTGGGGCCACGGTTCTGGTTCTTATCGGG
ILMN_1224152	L1MB2	LINE	L1	50	CCACAAGAAGCAAGATGTGGAAGAAACCCAAGAGTCCAGAGATGGGAGAG
ILMN_1223379	L1MB3	LINE	L1	50	GATGCTTCCAGAGGATGCAGGAAGGGAGGAGGGAACGGGGTGCTGTTAAC
ILMN_1244380	URR1B	DNA	MER1_type	50	ACATCTCCTTTGGGGCTCAGATAACAATTTGCCTGGGGTCACCTAAGACC
ILMN_2456038	MLT1A0	LTR	MaLR	50	GTAGAGACATCATCCATGAGATCAGTAGATGATCAAAGGCCTGGAGCTGC
ILMN_2476441	RLTR17	LTR	ERVK	50	AGCAAGAAGTGAATCACAGGCTTTTTGGACAGGGAGAGGGAGAGGGCAAG
ILMN_1258444	RSINE1	SINE	B4	50	GTCCCAGTGTTTGCATCCATGCCTGACAGCCTGAGCTCGGTTCCTAGAAC
ILMN_1224777	ID_B1	SINE	B4	50	CGGGAGGTGACCGCAGAAGGATTGGGACTTCAGCTACAGAGTTGGTGACC
ILMN_1221334	B3	SINE	B2	50	ATTCCAGTTTCAGGGGATCTGATGCGTTCTACAGGCGTCCACAAGTCCTG
ILMN_2479485	L1_Rod	LINE	L1	50	AGCCCCTATCTGACCAGAATACCTGTCCTCTGTCCAAGCCAACTGTGTCC
ILMN_1237949	L1MDa	LINE	L1	50	CACAGACACACTGGAAACACAGCGCTTACACTCAACAGGGGGTCACGGGC
ILMN_1220648	MER21B	LTR	ERV1	50	GGGTTAGTACCTTCTGACTTCTATCCCCAGCCTCCCACAAGAGGGGTGAG
ILMN_1240292	L1MA5A	LINE	L1	50	CAGCATGGTACTCGTTCAAAGACAGACATGCAGATCAGTGACCTAGAACT
ILMN_2620096	MER63C	DNA	AcHobo	50	GTACATGGAGGAGACGGAAACTTCACTGATATCTTTATGGAAATTGGCCA
ILMN_2753279	L1MEf	LINE	L1	50	ATTAGAAAACAAATGTTAGCTAAAACACATTTAGAAAAACATTTCAAGTA
ILMN_1257131	MTC	LTR	MaLR	50	CAGCCCATTGTTGGTGGTGCTACCTCTGTGCTGGTATCAGAAAAGCAACT
ILMN_1255176	B3	SINE	B2	50	GAGCAGTTGATGCTCTCACAGAGGACCCAGGTCTGAGTGCCCAGCACGTA
ILMN_1239485	RMER19B	LTR	ERVK	50	GCCATCTGAGGCAAGACCCCTGGGAGGACACATGATGCTTGGAGAGAGTA
ILMN_1251618	RSINE1	SINE	B4	50	TTCCTAGAACCTACACGGTTGACGGGAAGAACCAGCTCCCTCAGGTGTCC
ILMN_1228802	RLTR17	LTR	ERVK	50	ACATTGTCGAGTTATGAATCAAAGTCTCCACAAGTTAAAGACAGGTCGGC
ILMN_2565218	RSINE1	SINE	B4	50	GCCAGCGAGATGGCTCGGTAGGTAGAAGCACTTGTACAAGCCTGACAAGC
ILMN_1238065	ID_B1	SINE	B4	50	TCAGACCAGAGTTCGTGCTCAGCTACATGGCTAGTTTGAGGCCAGTCTGG
ILMN_2746438	MIRb	SINE	MIR	50	AGTTTGATCTGGTTCTTCACATGTTAGCTGCACAGAGGTTGTCTATTACC
ILMN_1256245	B1_Mur3	SINE	Alu	50	TCTCAAGCCAGCCTTTAATCTCAGGAGGCAGACAGGGGAATCTCTGTGAG
ILMN_1249050	B1_Mus2	SINE	Alu	50	GTGGATCTCTGCATTTGAGGCCAGCTTGGTTTACAGGACAACAGCCAGGG
ILMN_1223091	B1F1	SINE	Alu	50	GGGGCATCCTTATAATCTCTATATTTGAGAGGCAGGCGGTGGTGCAGGAG
ILMN_2650944	Charlie1	DNA	MER1_type	50	GGGGCAGTGGTTTTAACAGTACAGGATGCATGGGTACAGCTGAGGAGCCT
ILMN_1242241	PB1D9	SINE	Alu	50	GGTGGCGTGCACCTTTAATCCTGATACTTGGTTTATGGGAGCTCCAGGAC
ILMN_1252851	L2c	LINE	L2	50	GGCATACCTGAACTATCTTCTTAGCTAGATTGTAAGCATTTGGAGGTGTG
ILMN_1241835	MLT1J	LTR	MaLR	50	TAAGACAAGTTGGAGAAGGGACACCAGTGCTACGGATGACGGAACCGAGC
ILMN_1239665	PB1	SINE	Alu	50	GAGTCAGGAAGATTGCTTGAGACTAGCCCTTTGGGGGCAGCCTGGGCAAC
ILMN_2491697	L1_Rod	LINE	L1	50	GAAGAGCTTATGGAGGATAATGCCTGAGTAAGAATTCACAAACGACGCTG
ILMN_1217258	L2c	LINE	L2	50	GGTCACCTTTTACCATCCAAGTGCCCAGAACAATCCCTGGACCCTAGTAG
ILMN_1219601	RSINE1	SINE	B4	50	GTGGGTATAGGCACTTACTGCTGTTTGATCCCCAGGGCCCACATGGTATA
ILMN_1255508	L1MC2	LINE	L1	50	GGGCAAGGTCGAGGGAATGTAGAGTAGATGAAGCACAGATGTTTGGGGGC
ILMN_1233974	B1F	SINE	Alu	50	CCCGCAGTATCTACAAGGTGAAGGGAGGAGGATTGCTGTGAGGTTGAGGC
ILMN_1253196	Lx4A	LINE	L1	50	GGCCACGAATATGAATGGAAATATACAACTTATGGGACAGAAGGAAGGGG
ILMN_1214662	MurSatRep1	Unknown	Unknown	50	CATAGTAGTCCCCACTTGGGGTAGCCTGTTTGAATGTGCTACAAGTTTAC
ILMN_1235048	Lx4B	LINE	L1	50	GTCTCTGAAACATTCTAAGGAAAACAGAGATAACAAAAATGGTGTGGGGC
ILMN_2452213	RMER15	LTR	ERVL	50	GTTGCTTTTTAATCACTTATGGCCTTGCATGTAGCCCCAAATTCTTGTAA
ILMN_1226629	Charlie15a	DNA	MER1_type	50	CATGGAGGGCATTGTAGAGGGAGTTTTGGTGCTGGGGTGGGGGTAGCCTG
ILMN_1218670	B1_Mur2	SINE	Alu	50	CAGCACTCGACAGGCAAAGGCCGTGAGTTGAAGGCCAGTTTGGTCTACAC
ILMN_1228658	ID_B1	SINE	B4	50	GCTCTCAGGAGCTGGAGGCAGGAGGATCAGACGTTCAAGACTAGCTTCGG
ILMN_1213847	MLT1B	LTR	MaLR	50	AGGAGAGAGGCCTGCGGAGAACCAATCTTCCTTTGGACTTCGTCCCCAGA
ILMN_1244184	PB1D9	SINE	Alu	49	TCATGATTGAGGCTCTGTAGCATCCTGAACTACATAAAGAAGTAGGAGGC
ILMN_2501448	MIRb	SINE	MIR	50	CAGACTGAGTTCAAGTCCCCAACCCTCTTGCTGGCTTTGAACAAGCTCCC
ILMN_1244949	B3	SINE	B2	50	GAAACTCCAACACCCTCTTTTGACCTCTTGGGGCACCAGGCACACAGTGG
ILMN_1248686	RMER17B	LTR	ERVK	50	GGGACAGAAGGCCCGTTTGCCATGCTCCCAGACATAGGCTCTTGACAGGA
ILMN_1247701	L1MB7	LINE	L1	50	CCCATGTACGAAGGGATGCGCTCAACAGGCTGCTCACTCTACAGAGCTAG
ILMN_2453939	B3	SINE	B2	50	AGATGGCTGAGGACCCTGATTCAATTCCCAGCACCCAGCAGCCACATGCG
ILMN_1240408	Lx7	LINE	L1	50	CTTGAGTGAGTAGGAAGATGGATAGGGTCCGAGAGGAATTGGAGGAGGGG
ILMN_1238627	RLTR18B	LTR	ERVK	50	CACCAGTTACTAAGTAGGGTTGAGTGGGGCTGCCTTCTTGTCTCCAGGCG
ILMN_2653936	L2a	LINE	L2	48	GAAGCAAATCAAGTTCCTTGTTCCCACAGTAACCAAGGCATCTTCCTCCT
ILMN_1225620	B3A	SINE	B2	50	GGATGAATGGCTCAGAGCACTTGCTGCTTTTGCAGAGGTCCTGGGTTTCC
ILMN_2455981	L2b	LINE	L2	50	GCCCACATCTTCTCCAAAGTTGTGTTTGTTGTATTGACCAGCACAGTGTC
ILMN_1251434	RLTR44B	LTR	ERVK	50	GAAGCTGCTGGGGGAGAGAGCTGGAAGTGAAAAAGCTGCTGCGTGAACCC
ILMN_1220229	B1_Mur1	SINE	Alu	48	TAGTGGCCTTGTTTGCCACCCCAACCCCCCAAAACCACAAGATGCAGGCA
ILMN_1215741	Lx6	LINE	L1	50	GGAGGTGTGGAGGGAGTTAAGGCTGCAGGGAAGGAAAATTGTGGTTAGGG
ILMN_2634582	ID_B1	SINE	B4	50	AGTAACACACAAAAAACAGTATTATTTTGGACAGGAGAGATGGCTCTGTG
ILMN_2497853	MT2A	LTR	ERVL	50	GTCAGCTCCCGGATTCCCAGCCTCGGTGTTGAGACTATTTCAGAGTGAGC
ILMN_1217854	L2a	LINE	L2	50	ACTGGGAAGCCATTCTCCCTGAGTGGTGTTCGTGTTCAAAGGCTCATGGC
ILMN_1226788	ID_B1	SINE	B4	50	CCCAGCGTTCAGAGGCAGAGACAGGAGGATTGAGAGTTCAAGGTCATCTC
ILMN_2639901	ID4_	SINE	ID	50	CCAAAGATGTAGTTCTGTAGTAAGAGTTTTTGCTTGGTCCATGTGGGGCC
ILMN_1223909	PB1D10	SINE	Alu	50	GTACTCAGGAAGCTAAGGAAGGGGGTGGGGAGTTTCAGGCCAATCTAGGC
ILMN_2482606	MTEa	LTR	MaLR	50	CCCCACGCCTTTCACACTTCAGAGGACTGTGTGCTCAAACCCATTAACCA
ILMN_2468293	L1M4	LINE	L1	50	CCAAGCACCAGGACTTACCGCATTCCTCCATGGAACAGGGTAGGCAGGAA
ILMN_1250281	MTA_Mm	LTR	MaLR	49	CATGAAAATAATCATACAAAGGAGATCAAGGGGATACAAGGCATGATTCT
ILMN_1247042	MMSAT4	Satellite	Satellite	50	CAGGAGACGAACCATATGAATGTAACCACTGTGTTAAAGCCTTTGCAAAA
ILMN_2427542	MurSatRep1	Unknown	Unknown	50	CTTTTATAGAAAAAGTATGTTATAAATGTGAGCCAGATAATCAATACTGT
ILMN_1216569	(TG)n	Simple_repeat	Simple_repeat	50	GTGTCTACAGACGTGCATTCATGTGAGTCTGGACATATGTGTGTGTGGGC
ILMN_1241482	RSINE1	SINE	B4	50	GGTAGGGGTGCTTGCCACAAAGCCTGACTACCTGAGTTTGATCCTGGTAC
ILMN_1256314	RSINE1	SINE	B4	50	GGAGAGGGGGAACCAACTTCTCAAAGGTGTTCTGTGATCTCTGCACGGGC
ILMN_1219379	RLTR44B	LTR	ERVK	50	GCTGTAAGAAGGAGGGGAAGAAGAAGCTGCTGGGGAGAGAGCTGTAAGAG
ILMN_1259250	RMER19B	LTR	ERVK	50	GCCGCCGCCGCCGATTTCTATGAGCTGAACTGCTGACTTCCTAACAACAC
ILMN_1231460	MMSAT4	Satellite	Satellite	50	GAGAAAAACGGTCTGAGAAGGCATCAGAGAATTCATACAGGAGAGAAACC
ILMN_1251895	RLTR31_Mm	LTR	ERVK	50	GGCATCTGAGAGGGAGAAAAAGCTGACCGAGATGGAGGCGGATGGACAGG
ILMN_1257704	RSINE1	SINE	B4	50	AGTCACTTTCCATCGAGCGGCCTGACCTGACCGATTCCCAGGCTTCGCAA
ILMN_1217363	RSINE1	SINE	B4	50	CTCCAATCCCAAGAGCCCATGGTGTAGGGAGAGAACTAGCTCCCAAAGCT
ILMN_1243425	RLTR21	LTR	ERVK	50	ACAGCAAGGTCTGCCAGTAAGAGAGCTTGGGAGACAAACACCTTGCTTGC
ILMN_2528305	MMSAT4	Satellite	Satellite	50	GCTTTTACCCAGAGGTCCAGCTTTACACGACACCAGAGGATCCACACTGG
ILMN_1225026	L1_Mur2	LINE	L1	50	CCTCAAAACCAAGCTGGTCCAAAAGATGCCTCACCAAACCACGAGGGCAC
ILMN_1221371	ID_B1	SINE	B4	50	AGCACTTAAGAGGAAGGGGTAGGCAGATAAGGAGTTCAAGGTCCCACGTG
ILMN_2694199	RMER1C	Other	Other	50	TCTGGAGTGAGGGGCTGGGCGCGGGGTGGCATGGATGTGGGCTCTGTTTT
ILMN_1240779	B1_Mur2	SINE	Alu	50	TGATGTCATGTGCCTTTAATCTCAGGACCCAGGAGGCAGAGCCTGGCAGA
ILMN_1220304	MMERVK10C-int	LTR	ERVK	50	GACTCACTCTTTGGTTTGCCCCTATTGGGTGCTGACGCTTCTTAGTTGGG
ILMN_2564635	RMER1B	Other	Other	50	CAGGGCAGAGCAGGTAGAAAGGGAAAGGGACAGGGAGATGACTGGGATTG
ILMN_1219547	Lx8	LINE	L1	50	GATGGCCCCACGGCTATGTATTTATGGACAGCACTAACTGGCTTCAATGG
ILMN_3161800	B1F	SINE	Alu	50	GATCGGGAGTAAAGGGTAGCCTGGAGTACTTGGTGAGTCTGAGGTCAGCC
ILMN_1221141	ID_B1	SINE	B4	50	GCCAGTACCCAAGAGGTGGAGTGGATCAGGTGGCAAGCATCATTCTCAGC
ILMN_2619259	MLT1A1	LTR	MaLR	50	GGTCTACAAATAACCCAGTGGTCAGCAGTCAGTATGGTGTAACACCACCA
ILMN_1255101	RLTR44-int	LTR	ERVK	50	GACTGATATCGACAGTGACGTCTGGAGTTTGAGGCGTGGTAGTCCGCCCA
ILMN_1241526	L2c	LINE	L2	50	AAGGGCAAGGTCAGCATATCAGCAACGCTCTGTAAACATGAACGTGCCTG
ILMN_1253451	B3	SINE	B2	50	GCTTCTCCAGAGGATCAGGTGTAGTTCCCAGCGCCTACATGCCAGCACAC
ILMN_3162075	RMER17C-int	LTR	ERVK	50	CTAAGACTGGGCCAACATCCCCATCTTCTCTTTGGTTTCCCAGAGCCACG
ILMN_1251158	B3	SINE	B2	50	CAGTGCTCTTCCAAAGGACCCATATTCAGTTCCCAACACCCACTGTACCT
ILMN_1216146	B3	SINE	B2	50	AGTTCTGCTGCTCTCACACTGTACCTGGTTCAGTCCAATTGCCCACAATG
ILMN_2431352	RSINE1	SINE	B4	50	GCAGGAAAATGGATCAGTATGTAGAACACTTGGGCTCAAACCTAACGAAC
ILMN_1250502	PB1D10	SINE	Alu	50	GAGCTCAAGGCCAGTTCCATGCCCCAGAGTGTCCACACAGATCCTGTCTT
ILMN_1230688	PB1D9	SINE	Alu	48	AATAGTGACGTACACCTTTAGTCCCAGCACGTGGAAGGCAGAGGCAGCCA
ILMN_2745344	B3	SINE	B2	50	GGATCTGAAGCCCTCTTCTGGTCTCCATAGCCAAAAACAGTTCCGTAGAC
ILMN_2545156	RSINE1	SINE	B4	50	AGTGGGAGGGAGAGAACTGACTCCTGCAACTTGTCCTCTGACTGTCACAC
ILMN_2521767	L2c	LINE	L2	50	CAGACTAGAACTGTCAGCTGTCTGGTCTGATTCTGTTAGCACATAAACTC
ILMN_2710380	B3A	SINE	B2	50	CCATCCAGCTCCCAGGGATCATGCCCTTTTCTGGCATGTGTGTATATCCA
ILMN_2643227	L2	LINE	L2	50	GGAGAGGCCCCATGTGCACTGCGTTACATTGCCATTCCCAGCATCTCCAA
ILMN_1231066	Charlie23a	DNA	MER1_type	50	TAAATCCATTCACTGCATGTGCATTTTCAAGTGGGTAGACACTGTTATTA
ILMN_1230882	L1MA7	LINE	L1	49	GTGGGATGGTGATATATATCAGTGGGTAGGAACACCCGACTGCTCTTCCG
ILMN_1238787	MTEb	LTR	MaLR	50	ATGGCAGATGCAAGAGGACCAGAAGCCTCACACTCCTGCCGCCATGCCTT
ILMN_1246535	Lx9	LINE	L1	50	GAGTCTCCTGGGGTCCTAGCCCTAGCAAAGAAGTACTGGCTGCCCAAGAC
ILMN_1254105	PB1D9	SINE	Alu	50	CACTTAGGTAGCAGGAGTAGTCAGATCTTGAGTTTGAGACCAGCCAAACC
ILMN_1213135	B4	SINE	B4	50	ACCTATGCCAAGAGGGGAATGAGAAACATGAGGATCACTGGAAGCTCAGG
ILMN_1256815	B3A	SINE	B2	50	CTGTGCAATCGTGTGCACAGGAATTTGGATCTCAGCACCCACGTGACAAG
ILMN_2606331	MIRm	SINE	MIR	50	ATTGCCAGGCTTTAGTTCTTGAATTGCAGAGTGTGTGCACCAGGTTCAGC
ILMN_1252340	MER46C	DNA	MER2_type	50	GCTGAGACCCTAAAGTGTTTGTTACAGGGTGAAGCCCTGGACCTTGCTGG
ILMN_1245393	B1_Mur1	SINE	Alu	50	GCTGAGCATGTGACTCCGGCAAGCCTTCAATTCCAGCTCTTGGGAGGCAG
ILMN_1236350	B1_Mur1	SINE	Alu	50	GCACCTAGGAAGCAGAGGCAGATGGATTGCTGAGTTCCGGACCAAACTGG
ILMN_1240767	MMERVK10C-int	LTR	ERVK	50	TACAGTGTCCAAGGCGGCGTCAGCGGTTACCACAAGAATTGCTATGACCA
ILMN_1252005	RSINE1	SINE	B4	50	AGTTCTAACTCTGGGACCCACCCACATGGAGGGAGTGCTGACTCTTGCAA
ILMN_1217600	B4	SINE	B4	50	ATGGGGAGGTAGGAATTGGAGACTGAAGAACCCCAAGAAGCTCTCAGGCC
ILMN_1258040	RMER16-int	LTR	ERVK	50	CCCTCCTTGTCTTGGGAATATCTTATTCCTGTACATCATGTTAAAGCTTG
ILMN_1231087	T-rich	Low_complexity	Low_complexity	49	TTGCTAGCTCTGAGCTTTTAAGTGAAATTCATAGGTCTGAAAGAGTTTGA
ILMN_1219958	MTE2a	LTR	MaLR	50	GGGACCGGGGCTGTAGAGTTCTAGCACACATGCATTAATTGACTCCTCGC
ILMN_2499122	Charlie4a	DNA	MER1_type	50	CTTTGCATGTCTTCAACTAATGATGTAGGAGATAAACACAGAGTATTAGC
ILMN_1234732	RSINE1	SINE	B4	50	AGCTGTGTGCTGAAAGGAGAGACGTACCTGCCAGAAGATGTGGGTGGTCC
ILMN_1212925	L1_Mur3	LINE	L1	50	GGGCTGGACATAATAGAAATAACAGAAATTACACACTCATGGAAACCCAG
ILMN_1231621	(CACCAT)n	Simple_repeat	Simple_repeat	48	CATTCTGGCCATTTGTTGGTCGGTTACTCGGTTTCAGTAATGGGACAGCC
ILMN_1218422	B1F	SINE	Alu	50	CCCAGTGGCTTACATCTGCTGTTCCATCACTCAGAAGGCTGAGGCAAGAG
ILMN_1230783	B1F1	SINE	Alu	50	GAGCTGGGCCTTGTGGCACATCCCTGAGATTTCACCACTTCAGGAAGCTG
ILMN_1241870	B3	SINE	B2	50	CTTGCAGAGAACCTGGGTTTGATTCCCAGCATATACAACAGTTCACAACC
ILMN_1244154	MTE-int	LTR	MaLR	50	CACAGGGAACAATTTGGACCCTCAGGGCTACCCAAGTCTTGCATATCTGG
ILMN_1237138	L1_Mur3	LINE	L1	50	GAGGCACACAGGGAACATTGAGTGGATAGGACCAGAAAAGGGACTGCCTG
ILMN_1224630	RSINE1	SINE	B4	50	GCAGTGCTTGCTGGATAAGCTGGACAGCGCAGGTTTGATCCCAAGAATCC
ILMN_1215433	Lx2B	LINE	L1	50	ACTAGAGGGGTGAGATGAGAGTTGGTGGGTGAGAGGTTTGTGGAGGGGGG
ILMN_2564977	MIRc	SINE	MIR	50	CACGTGCAGCTGGATAACCTGGATGGCTTGCTGCTCATCCCTGAGCCTCA
ILMN_1246954	LTR33	LTR	ERVL	50	CTACCTTCTCTGTCTGAGGAGCTCTGGGCCCTGTAAGCAATTTCTTAAGG
ILMN_1215915	ORR1E-int	LTR	MaLR	50	GATTTCGTCTTTGTGAATACATTGTAGACTTCGGACCAGTTTGTGGACTC
ILMN_1235898	B1F	SINE	Alu	50	GGCTAAAGCAGAAGGATCACTGTTACTTGGGGAGTGACTTCAAGGCCAGC
ILMN_1234060	RLTR45-int	LTR	ERVK	50	CTCTCTAGGGTAAGAAGTTGTATGTTGGGCTCAAGTATGCTTCCGCCGCG
ILMN_1234213	MTC	LTR	MaLR	50	GCCACCTCTGGGCACTGGTGCTATAAGACTGCAACTGAGAAGCCATGAGG
ILMN_2497536	B4A	SINE	B4	50	CCAGAGAGATGGAATCAGTAGGTAGAGCAGGGATGAGGAGCAGAACCTGC
ILMN_2453874	MARNA	DNA	Mariner	50	TATAATTCTCAGTTTGATTATCCACCTTGCTTTCTGGACTTGGTTCTGAA
ILMN_1255193	RLTR1	LTR	ERV1	50	TTGAGCCTCGGGGTCAATTCCTCTGTCTCTTGTGTGAGACACATGTCGGC
ILMN_2470755	MMERGLN-int	LTR	ERV1	50	TACTGTGCTGAGATAGTTCTGAATACCTTGAAAGCCGGTGTGCCTGGTTC
ILMN_1215161	RSINE1	SINE	B4	50	GCTCCGCAGACACCGGACAGCACAGCTCCAAAACCAGAAGAGCCTAATGG
ILMN_2421570	Lx8	LINE	L1	50	GAGTACAGCAAGACAACTACATTTATAAACTAGCTCATATGCAACAGAGT
ILMN_2518304	Lx9	LINE	L1	50	AGCAAATGAAAACCATCATAGAAAACTACAACTGAACATAATGCAAAAAT
ILMN_1231706	RMER5	LTR	ERV1	50	CCCAATCTGGCCCTAGCTTTACCCACGAATTGCCAGTCTTTGCCAACCTC
ILMN_1231848	Tigger7	DNA	MER2_type	50	GCCACCTGGTAGCAACAGACCACTGTTGTGAGGATTTACAGTGCTTCTGC
ILMN_2493449	RLTR24	LTR	ERV1	50	TGTTTCAGGAACTTGTTAGACCATTTTGCAACCATGACCATCTTACAACC
ILMN_2585651	Lx2B	LINE	L1	50	GGTGGGATTCAATGTAGCTGACCTTAGCTGAAATGCCCAACAATGGGGAG
ILMN_1255432	RMER1B	Other	Other	50	CAACTGGGACGCACAAGAGAGAAGGCCCTGGTGGAGTCAGGGCAGGATAT
ILMN_2739340	RSINE1	SINE	B4	50	CCTCATGAAGACTCTTGCTGCCAAGGACAGAAGTTTGGTCCCTGTGACAC
ILMN_1246756	RMER12	LTR	ERVK	50	GCTAAATAGCTTCTGGCCTCTGAGGAACTCAGACTGGCTGGTCAGCTGCC
ILMN_1239996	RSINE1	SINE	B4	50	AGGTTCCTGCCACTGATCCTGAAGACCCAAATTCAACGTCCAGGGCCTAC
ILMN_2656592	L1M5	LINE	L1	50	CAATATTAACTAAAGTGTATTACAAAGCAAAATTCAGCAGGATAAAAATA
ILMN_1241931	L1M5	LINE	L1	50	GTTTAATCATCTAATAACACAGCTCCAAAATATACAAAAAACAGGATCTG
ILMN_2608352	L1M5	LINE	L1	50	GTCATTGAGGGATTACAGTTCAAATCACAATGAGGTATCATTTCACACCT
ILMN_2450355	MTE-int	LTR	MaLR	50	CAGAGATACGGAAAGTTGGACAAGGAATGCTGTCTGTACTGAGCATAGCC
ILMN_1213670	ID4_	SINE	ID	50	GAGGGTGGGGGCATCTCAGTGATAGAATGCTTGCCTGGTGTGTGTGAGGC
ILMN_1254083	MMTV-int	LTR	ERVK	50	CATTGGTACCCACCTTAGTGAAAGGTACCCTCCCTAAAGGGACTACTGGA
ILMN_2537948	RLTR3_Mm	LTR	ERVK	50	GGGCAAGGACCACAGCCAACTTCCTCTTACAAGCCACACCGACTTTGTCC
ILMN_1227220	B3	SINE	B2	50	AGGAACTGGAGAGTGGGTGTGAGCACTTGTTGCTGTGGCAGAGACTCAGG
ILMN_1221711	ID_B1	SINE	B4	50	CTTGTAAATCAGTGCTCAGGGGATGGAGGCAGGAGGATCGGTGCTCAGGG
ILMN_2588054	B3	SINE	B2	50	CTGATGTCCTCTACTGGCCACCATGGGCACCAAGCATGTCTGAAGTACAT
ILMN_1377922	B3	SINE	B2	50	CAGTTCTCAGCATCCATACGGCAGCTACTTGTTCCTCCAGTTCCAGGGAA
ILMN_3162485	Lx9	LINE	L1	50	ACATGGTAGGTGTCCAGTCCTAACTGACTTACCCAAGATGCCTGAGCCTC
ILMN_1252693	L1MB3	LINE	L1	50	GAAACCGCCCGTTCCCTCGATCTAAGCCATATACACCAAAGGGCTGACAG
ILMN_2557265	B1_Mur1	SINE	Alu	50	GCCAGCCTCCTCCACATAATGAGCTCCAGGTCAGCCAACATTACATAGTC
ILMN_2700079	ORR1E	LTR	MaLR	50	GGGTTGTCGGAAGTTTTTAGCCCAGCTTCTATCTCCAGCTGCCCTCTGCT
ILMN_2518374	CYRA11_Mm	Unknown	Y-chromosome	48	GGGTTGTGTCAGCACGCTGTATCTTGCATCTACCATGGCTCCCCTGCAGA
ILMN_1214438	RodERV21-int	LTR	ERV1	50	TCAGATTCAGAGACCCCCAGGCCCCTGCTGTAGATGTGGTCAGCAAGGTC
ILMN_1213254	Lx9	LINE	L1	50	GGAGGGAGGGGGAAACTGTCTTCTGCAGGGAAGAGCCTAAATAGTTGTCC
ILMN_1259049	B3A	SINE	B2	50	CCAGCTCCAGGAGATCTGACATCATCTTATAGCCTCTGTAGGCATCCTGC
ILMN_2735393	RCHARR1	DNA	MER1_type	50	GTGGGTGCTCTTAGAGTTGATGTATAAAAATAAACATTGAACACTTGGAC
ILMN_1239942	Lx8	LINE	L1	50	TGAAGACCACTGACTCTGCATGGGAGCTATTGACGGCTGCTGGAGGAGGG
ILMN_1227579	MIRb	SINE	MIR	50	CTCGAGGACGGAAAGACCTGTGGGAACCTTTGCTCTGCCGTTTTGTAGAC
ILMN_2586640	MIR	SINE	MIR	50	GCACAGTGGGCTTGGGATCTGGTGCAGTTGGACCGGGTTGTTTGCCTTGT
ILMN_2424884	MER45B	DNA	Tip100	50	CACAGACAGCGAAGACACTGGCTCCTCTCAGTCTTTCCCTACTCCTCATT
ILMN_1250986	Lx	LINE	L1	50	GCAGGGGACAGGTGATGGGTTAGGGGATTTTGTGGGTAGAGAACTGGGAA
ILMN_1238442	B3	SINE	B2	50	CTTCAGGATATTCAGCACCTTCCTCTGGCCTTCTCAGGTACTAGGCATGC
ILMN_1244075	RodERV21-int	LTR	ERV1	50	TGCAGTGGCTCCTACCTTCAGCCCTCCCATTACCTGCTCTAAGGTCACAG
ILMN_1244170	MamGypLTR2c	LTR	Gypsy	50	GATGTGTCTGGAGCTTAGATGCTGGTCCCTGAGAAGAGGCTGAGCCCTCC
ILMN_2700214	RCHARR1	DNA	MER1_type	50	GGCCGTGGCTCATCGTGGAGATTATTCTGTGTTATGAACTGCTGCGGTGT
ILMN_1226272	LTR33	LTR	ERVL	50	CTCTAGGGAAGCCTACATCGCGGGACCTTCCTGAACCTGTCCCTCACCTT
ILMN_1249209	ID4_	SINE	ID	49	GCTCAGAGGGAGAGCACTGGCCTAGCATTTTTAAGGCCCTGGGTTCAATC
ILMN_1229834	B3	SINE	B2	50	AGCCTTGGCAGGTAGCAGGTACACACATAATACAGACACACATGCAGGCC
ILMN_2475786	MTEa	LTR	MaLR	50	GCGGTCCTCCGTCTGTTTATCCCAGTCATCTGATCACAGCGGCAAGCGAG
ILMN_2579927	B1F	SINE	Alu	50	GAGACCAATCTGGGCCACACAGAGTTCAAGGCCAGCCTGTACCCAAAGAG
ILMN_1225971	ORR1A2	LTR	MaLR	50	GTGGCATTATTGAAAGGTGTGGCCTCGTTGGAGAGGTGTGTCACTGTGGG
ILMN_1252865	MurSatRep1	Unknown	Unknown	50	GGCCATCTACCTCACTCGGGAAGAATGGAGACCTCTGGATCCTACACAGA
ILMN_1240431	RLTR15	LTR	ERVK	50	ACACCCAGTTAGGTAGTGTCCTCTTGATCCTGGAGGGGTGAGTAGGATGG
ILMN_1230538	B1_Mm	SINE	Alu	50	TGTACACTGGTAACTCCAGCACTCTGGACATGGAGGCAGGAGGGCTCAGT
ILMN_1237595	ERVL-B4-int	LTR	ERVL	50	CCTCTGTATAAAGGACATAACAGTGGGGAGCGTGGCTGCTCAGTTGCATG
ILMN_1220594	ERVL-B4-int	LTR	ERVL	50	CTGTATAAAGGACATAACAGTGGGGAGCGTGGCTGCTCAGTTGCATGATC
ILMN_1238867	B3A	SINE	B2	50	TCATGAGATCCAACACCCCCTTGGAGCCCCAGTTGGCATCAGCACACATG
ILMN_1237481	B3A	SINE	B2	50	AGGCGGATCTGACTCCTGGTCTCTGAGGGCTCTCGCGTTCAAGTGTACGA
ILMN_1251591	PB1D10	SINE	Alu	50	CAGTCATTGGGGTGAAAGCTAGAGGGTTAGGAGTCTGAGACCAGCTGGGC
ILMN_1227305	RMER1C	Other	Other	50	GGTCTGCAGTATGAGGCCTCAGTTTGAGGCCATGTCTGAGGTTACCGTGC
ILMN_2570462	B3A	SINE	B2	48	CCTGAGTCATCCCATCAACCAGGCCAAGTGTCTAACTCTAGCTCCAGGCT
ILMN_1215660	L1M2	LINE	L1	50	ATCCAAGCCAGAGTAGCCTGCCCAGCAAATCCAAGGCACATCTCTAGGAG
ILMN_1258872	MuRRS4-int	LTR	ERV1	50	CCAGCAGTGGGTCCTAATAAGATGTTGGCTGAACAAGGTCCTTCAGGGCC
ILMN_1225663	L1M5	LINE	L1	50	ATGACGGAAGGAAATTCCCACCCAGGACCACCAGGAGATGAGAAGCTGCT
ILMN_1249658	ORR1E	LTR	MaLR	50	CTGCTGTCATCCTGATGTTCTGCTCAAATGCGATGGCCAAGCAACCATGC
ILMN_1258903	BGLII_B	LTR	ERVK	50	GTTGAGTTTTGTATTGCTTGCATGGACATTTTGTGCTTGTAGATTTCCCC
ILMN_1234346	BGLII_B	LTR	ERVK	50	GGGAACGGAGGACAAAGATAGAGGAATGGGAAGATGGTGCTAGACTACGG
ILMN_1251897	B3	SINE	B2	50	GCACCCCCAAGGTGGTTCTCAGCTGTCTATAACTCTAGTCCCAGGGGATC
ILMN_1237218	B1_Mur2	SINE	Alu	50	AGGTGTGGTAGTGCTTACACTCTGGGAGGCAGCCGGAGGCAGATCTCTGA
ILMN_2471161	MTD	LTR	MaLR	50	CCACCACCTCCTATCTGGATTTAAAGATAGGGGAGCAGGCCGTAAGCAGC
ILMN_1247944	L2	LINE	L2	50	CCCAGGACTTGGCACTCACTCCTATGGTGCTATCCTATGGCCTCAAGCCT
ILMN_1227864	RSINE1	SINE	B4	50	GAGAGGGTAAGGACACCTCCCACCAATCCTGACAACCTGAGTTCCATTCC
ILMN_1251509	B1_Mus2	SINE	Alu	50	CCAGCACAGAGCCAGACAAATCTCTGAGTTAGAGTTCAGCCAGCCCAGCC
ILMN_2758984	L1_Rod	LINE	L1	50	CCAGGAGCCAGCACACACCTTAAACCAGAACCAGGAGCCAGCACACACCT
ILMN_1230781	L1_Rod	LINE	L1	50	GGGGCCACCTTAAAGCACAAGGATAGAAAAAAGTATCCCAAGCAAGTGCA
ILMN_2517937	MER34	LTR	ERV1	50	TGTGTTCCTATTTTCTTTGGTCTTCATTCCTGAAGGCTACCATGTGGAAC
ILMN_1248235	B3	SINE	B2	50	GGTGAAGATCACTGGCTCCTCTTGCGGAGGACCTGCATTCCATTCCTAGC
ILMN_3161586	MER91A	DNA	Tip100	50	CTGGGGATGAGGCAGGTGGGGAATGAAATCCTGCTGGGACTTGACACACC
ILMN_1238022	MTD	LTR	MaLR	50	GGGCAGGTAGGACTGTGCTCTGTAACAAATCTAGCAGAAAGCAAGCTAGT
ILMN_2648346	L1ME1	LINE	L1	50	CCAAGGTGGCATCTCACATAAACTTCTCAAAACTCTCAAAGCTGTGCATC
ILMN_1245807	B3A	SINE	B2	50	GGGATCCAATACCCTCTTCTGGACCTGTGGACAACTACACTAATGTGTGC
ILMN_1220120	ORR1D2	LTR	MaLR	48	AAAGTCAGCTTACAAAGAGGACGTTTATTCTGGTCAATGCTTTCCTGGGT
ILMN_2494587	MT2B	LTR	ERVL	50	TCCCAGCTTGTACAGAAGACCAGTACACCCAGCCCTGAGGGACTGAGCGA
ILMN_1216860	B3	SINE	B2	50	AGGATCTGATACCCTCATCTGGCCTCCACGAACACCAGGCACTCACGTGG
ILMN_1235636	PB1D10	SINE	Alu	50	GCATGCCTGCGAACGTCACTCAGGAGGCTGAAGGTTTCGGCTCAAGTCCA
ILMN_1227100	BC1_Mm	scRNA	scRNA	50	GTGGTAGAGTGCTTGCCCCTGGGTTCAGTCCTCAGCTCTGGTAGAAAAAA
ILMN_1226564	Lx7	LINE	L1	50	GCTGAAGAGGCTGCCTGGGGGGAAAATGGTAGCAACACATCTGATGGAGG
ILMN_1236727	RSINE1	SINE	B4	50	TCCTCCATATTTGTGTGGTAGAAGGAGAGAACCAATTCTCCCAAGTTGTC
ILMN_1221024	RSINE1	SINE	B4	50	CTGTTCTCTGACCTCCACACATCAGATAGGCTCTAAGGCATACATGTACC
ILMN_3160288	Lx2B	LINE	L1	50	TCTCCAGTAAATAGGCATGGCCCCTTATTCAGGAATGTAGCCACCCACGC
ILMN_1227118	B1_Mur2	SINE	Alu	50	CCTAGATGCTAGAGGATTGAGGCAGGAAGATCTTAAGTTCAAGGCCAGCC
ILMN_1213161	RLTR33	LTR	ERVK	50	GGCAAGGCAAGTCCTCCACCACTGTTGAACACCCCAACCAGTGAGAACTG
ILMN_2429297	RLTR19	LTR	ERVK	50	ATAAACCGTCCCTGTTTCGCTAAGATGGTTGCATGGTTTGTGGTGTGACT
ILMN_2770088	MER53	DNA	hAT	50	CCCCTCCCCCCATGAATGATTTGTCTCTGTGAAACATCTGGAACAAACTT
ILMN_3162781	MurSatRep1	Unknown	Unknown	50	GCCTTTGCACATGTGGTCTTCAAGGGCATTAAAAACCTAGAATGCAGTGA
ILMN_2649306	Lx8	LINE	L1	50	AATCCTCTGAACATTAATAATTATACTCGTGGACAAATGCCACTGAGAGG
ILMN_1224020	RodERV21-int	LTR	ERV1	50	CTGATGAATGCAGGCAAGTTTGGGAGCAGGCTAGAATGCATGCAGACGAG
ILMN_2485398	MurSatRep1	Unknown	Unknown	50	TCTTCATGTTCAAGTTGGTATGGATATGCTTATAAAGAAAAGTTAATGTG
ILMN_1232900	ORR1A4	LTR	MaLR	50	CTTGGCCCATGACAAGTGGCAGTAGTAGGGAGTGTGGCCTTTCTGGCATA
ILMN_2687845	ORR1A4	LTR	MaLR	50	CCTTGATGATAATAGACTGAACCTCTGAATCTGGACCCAATTAAATGTCC
ILMN_1251317	PB1D10	SINE	Alu	50	AGCGTCTGGGAGGCTAGGCAAGAGGAGTGTGAGTTTGAAAGAGGCCCCGG
ILMN_2577099	L1M4	LINE	L1	50	GGCCAAGCGGGTCTTATCCCAGAAACGCAAGGGTGGTTCAATATCCAAGC
ILMN_1235026	L2a	LINE	L2	50	GTCAGAGCCTGGGAATATGCTATAGAACACCTAAATGTAAGATGCTCAAT
ILMN_2566052	B3	SINE	B2	50	GACCCTCTCATTGAGGATGATCTGATGCCCTCTTCTGGCCTCGGAGTGCA
ILMN_1233268	B3	SINE	B2	50	GGGACCCTGCGCCTTCTGACCCCGCTGGCACTGCATTTACATAGTGAACA
ILMN_2560984	ID_B1	SINE	B4	50	CCAGCACTCCCAAAAGGAAAAGCTTGTGTAGAGGTCCTTTGAAGTCTGTG
ILMN_1253076	B3A	SINE	B2	50	ATCAACTGGCTCCAACTGGCTGTAACTCCAACTCTGGGGAATCCGAGGCC
ILMN_2670150	MER21B	LTR	ERV1	50	GCCGAGTGATGGAACCCGACATCCCTAGGTGCTAAGGCCCCACCAAATTC
ILMN_1237808	RMER21A	LTR	ERV1	50	CCGCAGCCTTTCCTGGATTCATCCATCCCTTCTCCTCCAGGATTCTCCCC
ILMN_1245347	RSINE1	SINE	B4	50	TTGCTGCAAGCTGGGCACCCTGAGTTCTATCCTCAGGACCTACATGGTAG
ILMN_2441186	RLTR20A2	LTR	ERVK	50	GGCGTGGACGCAGAGGGGAGAAAGGAGGATTTCCCCGACTGGAGAAGAAT
ILMN_1219634	B3	SINE	B2	50	TTAGAGTCTCAGCACCCACAGCTCACGGCTGTCTGGAACCCCACTTCCAG
ILMN_1216682	RMER6A	LTR	ERVK	50	GCCTAGGCCTAAGTTAGCAGACGGAGGCAGTGGCCAATATTTACAACAGG
ILMN_1248486	B1_Mur4	SINE	Alu	50	GGCAGGAAGATTGGGAGTTTGAGGCCAGCCTGGGGTGTATCCTGAATTCC
ILMN_2627838	B1F	SINE	Alu	50	TGCTTGAAAGGTTGCAGCAGGAAGAATTTGAACTTGAGGACAGTCTGAGT
ILMN_1258346	RSINE1	SINE	B4	50	TGTGAGCACCCGAGCCTGAGCCCACATTGGGAAGGACAGAACCAGTTCCT
ILMN_1243127	B1_Mur1	SINE	Alu	50	GAGTTCAAACCAACCAGGGTTGCATCTTGCCACCTTTTTTACAAAAATAT
ILMN_1232269	ORR1C2	LTR	MaLR	50	GGACCCCATCGGCCCATATGCTTGAATGCTTGGTCCCTAGTTAGAGGAAC
ILMN_1229311	ID_B1	SINE	B4	50	GGAGGGGTCGTGTACACTCACGTTCCCAGTACTCCTTAGAAGTGCTCAAG
ILMN_1237981	ID_B1	SINE	B4	50	CACAGGCACGGTGGCACACACTAATTCTAGCACTGGAGAAGTGGAGGCAG
ILMN_1244372	MTD	LTR	MaLR	50	GGTTTTGAATCACCAATCATACGCTGGCAAGTGAGCCAGAAAACAGCATC
ILMN_1246235	B1_Mur2	SINE	Alu	50	GCCTTTAATCCTAGCACTTGGATCACAGACCGGCAGATCTCTGTTCGAGG
ILMN_1245338	B3A	SINE	B2	50	GGATCCAATGGCATCTGCTGCATGCGTTCATGCAGAAGTGCCCACATACT
ILMN_1244476	ID_B1	SINE	B4	50	GAGCTACCCTAGCATGTTTGAAGCCTGTGGTCCCAGCACTTGCATAAGCC
ILMN_2479717	MIRb	SINE	MIR	50	CACACTTGGATTCTAGCCTTGGGTCAGCTATGTATTCAGCATGGGTGGTC
ILMN_1259705	ZP3AR	Satellite	Satellite	50	GACTCTCCCATTGAGGGGTTGTGGAGTGTGGGTAAGCTGTAGACCTCCTG
ILMN_1250901	B3	SINE	B2	50	ACGAGCATTTGCACAGGGCCCACGTTTGGTTCCTAGCACCTACAGGGTGG
ILMN_1219116	RMER15-int	LTR	ERVL	50	ATCCTGCATGTGAAGTGGGTTAGTAAAATGCTAAAGCTGTCAGACGGGAG
ILMN_3162291	PB1D9	SINE	Alu	50	GATCCCAGCACTCAGGATTCAGAGGTAGGAGGAGGGCCAGGGGTTTAAGG
ILMN_1240942	ORR1B1	LTR	MaLR	50	GCGGGCTTCAAGGTCCTATGTTCAAGCTCTGCCTAGTGTGGAAAGGAGAG
ILMN_1214712	B3	SINE	B2	48	CAGACCCAGGTTCAGTTCCCAGCACCCCAGCAGCGCAAAGCCATCTGTAA
ILMN_1217685	Lx8	LINE	L1	50	GAAGAAAGGGGGTGTGAGGATAGCAGGGAGTGAAATGATTAAAATTGGTT
ILMN_1230352	L1Md_F	LINE	L1	50	AGAGATGCCCATGATCATACAAGAAGGAACTCCAAATAGACTGGACCAGA
ILMN_1252212	MIRb	SINE	MIR	50	ATGAAGACAATGGCACCTGCCACTCAAGGCTGTTTGTGTGTCTCGGTGAG
ILMN_1258736	ID_B1	SINE	B4	50	GGCCATGCTCGGTTTACAAAGTGAAGTTGAGGCCCAGGTAACACAAACTC
ILMN_2555054	PB1D10	SINE	Alu	50	CTCAGCCAGCACTCAGGAAGCCCAGTAGGAAGATTGCAAGATGGCAGCCT
ILMN_2571134	MTEa	LTR	MaLR	50	GCTGGGCCTCCATCCTGAATGGCAAGAAGAAAGGCAGCTGGACACGAGCA
ILMN_2570487	L1MC	LINE	L1	50	CATCCGACCAGAGAGCAGCTATGGTACAGCGGAGAAATAATAGTTATTCC
ILMN_1227971	B1F2	SINE	Alu	50	CTGAGCACCTGGAAGGCAGAGATCCATTACAAATTCAAAGCCAGCTTGGC
ILMN_1215843	RLTR44-int	LTR	ERVK	50	CGTCTGTAGTCAGATGTCCTGTTGGAGTTTGAGGCATGGTAGGCCACGCA
ILMN_2557366	URR1B	DNA	MER1_type	50	CATGGTTTGGGGAGCGGGAGCGAACTGTATTAAAGGGTCGCAGCATTAGG
ILMN_1230596	RSINE1	SINE	B4	50	CAGTGGGTGAGGGCTGGCTGCTGTGTCTGGTTCCCTGCATTTGACTCTCA
ILMN_1227868	B1_Mur4	SINE	Alu	50	CCCAGTGCTATTGCTAGGGCTGTGGTTTGAGGCCAACCTGTCCTACACAG
ILMN_1259917	L1_Mur3	LINE	L1	50	GCTAGGTGTGAAGACACAGCCTGACCTCAGCATGATTGTGGTGGGTGAAG
ILMN_1231593	RMER1A	Other	Other	50	GCCAGAGCAGATGACAGACAGGAAGGAGGAGATGAGTGGGATTGGGATGC
ILMN_1259634	L1MEf	LINE	L1	50	GTGTCAGCATAAGCCAGAAACCAGTGAATGCTATCTTGAAGGTGCCAGAG
ILMN_2698834	L1ME1	LINE	L1	50	GTTACAAATAAAGTATTCTGAAATTTAGCTAATGTAGTAGTGCTTAGATT
ILMN_1255410	RLTR22_Mur	LTR	ERVK	50	ATGCATGGAGACTTGGGGAGTTGATGAAATAGGTGGTCACGAGCTGGACC
ILMN_1248096	Charlie1	DNA	MER1_type	50	GCTGAAAATTGAAGATACGAAGTAGAGCTGACTATTAAAGCCAAACTTTA
ILMN_1214355	MIRc	SINE	MIR	50	GGCTCTGACACTAGGCAGTAGCTGTGTGTCCTTGGCCAGATCACTTAACC
ILMN_1239956	Lx5	LINE	L1	49	AAAAATGTAAGTGAACCATAAAAAACTAATACATTGGTAATTCATTACAA
ILMN_1257708	L4	LINE	RTE	50	TGCGTGCAGATATGGGGCTTCCTTACACCCAGGACAGAAGCACAGTTGGT
ILMN_1224408	MER5A1	DNA	MER1_type	50	GGGGATGCTGGTTAAATGGACAGTTTTCTAGGCTCCGCCCCGGTTTTACT
ILMN_2518555	RMER5	LTR	ERV1	50	CCCTACCTACCATGTGATGGGTAAATTACTTTAATAATCCATGAGCTTCT
ILMN_1228788	RodERV21-int	LTR	ERV1	50	TGTCCCCAATCCCTGAAAATGAGACTCCACACAGGCAGCCGAGCTCTACC
ILMN_1232836	B3A	SINE	B2	50	GGAGGCTCATAGCTCCAGTGCCAGGAGGTTTTACTATGACAGATATTCAC
ILMN_1249049	RSINE1	SINE	B4	50	GCCCTTTGGCTTCTACTGCACATCCTTGCGTATGTGTACTGCAATTACAC
ILMN_1257135	L2c	LINE	L2	50	AAGCCCTTGGGTTTTTGTATTATCAACTACCTGATTTTGGCGCCTGGCCC
ILMN_2514560	MTEa	LTR	MaLR	50	CACCTCAGGCTCGTACTGGTGTATCTTCCTCATCGCCAATCGTGAGCTAC
ILMN_1215139	RMER15-int	LTR	ERVL	50	CAGTGAGAGGTAGTCACTCCAGAGACTCATAATTTCCCTGATTGCTGAGC
ILMN_2695190	RMER15-int	LTR	ERVL	50	ATTGCAGAGAATACGTGACTGATCCTTTGATATAGCCCAATATTGGGCCA
ILMN_1218118	RSINE1	SINE	B4	50	TCAGCAGATAAGGTGCTGCTACCAAACCAGATGACCTGAGTTCAGTCCCC
ILMN_1259860	PB1D10	SINE	Alu	50	AATCCCAGGGTCTGTGAAGATGGGGCAGGAGGGGCAGTAATAAGGACAGC
ILMN_1233848	PB1D7	SINE	Alu	50	CCCAGCATTTGGGAGAAACAGGAGGATGGCTGCCAGTTTGAACCTGCCTG
ILMN_1214926	B1_Mur2	SINE	Alu	50	GGCTCTCTGTGAGTGAGGCCAGCCTGGTCAACATAGTTCCAAGGCAGCCA
ILMN_1231135	PB1D9	SINE	Alu	50	CACTGTGAGTTCCCAGTCAGCCTGTGAATGAGACCCTGTCTCCAAAGGAG
ILMN_2450823	ERVL-E-int	LTR	ERVL	50	TCACACGGGTGCACAGTGACAACGTCGATTGAATTTGCAGCTCTGACAGA
ILMN_1242096	Lx5	LINE	L1	50	GGCTGTGTCATCTAGACTCAGTAGGACAAGATGCAAGATGTGATGTGCCC
ILMN_1218686	B1F	SINE	Alu	50	CCAGCACTGTGGAAGACAGAGCCACAAGGACCAACCCAGGCTCCATACTG
ILMN_1254130	B1_Mur4	SINE	Alu	48	GAGTGATGGCCCACGCCTTTAATCTCAGCCCTCAGTAGACACAGGCAGGC
ILMN_2571169	MTE2b	LTR	MaLR	50	TGTGAACTTGCCATCTAGAATTACCCAGCTTTTGGGCATGTGGATGAGTG
ILMN_1259738	Charlie4z	DNA	MER1_type	50	CAGGACAGACCCATAGCTTTCATGAGATTTTCTAAAAGGTTCTTCACCCC
ILMN_1260027	PB1D10	SINE	Alu	50	AATCCTAGCCCTTGGAAGGCTGAGACTGAGGAGGGACAGCCCAAGACCAG
ILMN_1237730	PB1D10	SINE	Alu	50	GTCTGGCATACTAGCACATGACTGGAGTCCCAGCACTCTGGAGGACTGTA
ILMN_2619869	PB1	SINE	Alu	50	CAGGTCGTAGTGAACAAATTTAAGATCTACCTAAAAGCAACAGGGCAGGA
ILMN_1249710	ID_B1	SINE	B4	50	GGGTCTAGTGCTATGCACTTGTAATTCCAGTGCTTGGAAGGGGAAGGATC
ILMN_2698625	L1MB5	LINE	L1	50	GGAAGTAGAAGGGAGTGAGTTATACAGTGGTGCGCATGTAGCAATTGAGT
ILMN_1234955	B1F	SINE	Alu	50	GCCTGGGCACTACAATGAGTTACAGGCCAGTCTTGGCTATAGAATAGGGC
ILMN_1225886	B3A	SINE	B2	50	GCGCAGCTCATACCCTCCTTCAACTCCAGCTCCAGGGAATCCAGTGTCAT
ILMN_2518975	Tigger7	DNA	MER2_type	50	GTACTTGTGTGTAAGCCATTTTTATTTTAGTTGATAATGGTCCAGAAAGG
ILMN_1221428	RodERV21-int	LTR	ERV1	50	GCACCCATCGGAGGGAATTTTATCAATGGAGATTTGAGATCCAGGAAGCC
ILMN_1235679	B3A	SINE	B2	50	GGCCATGAAAGGTAGAAAGAGGTGAGAGTCAAGGGTAGGAACTGGAGCCA
ILMN_1223268	ID_B1	SINE	B4	50	GTACTCGGGTGAAGGCAGGAAGACAATGTTCAAGGCCATACTAGGCTCAG
ILMN_1254155	L1MA5	LINE	L1	50	GGGTGGTAGAGCTTAGGTAATGGTTTGGCTGGTGTGGGGTGACAATAACG
ILMN_2419005	ID_B1	SINE	B4	50	GAAGTTCTACGTTATCTTTAGCTATATATTTATATATTGAGTTCTGGGAT
ILMN_3162585	MIRc	SINE	MIR	49	ACAACTTAGGAAGGAGTGACCTTGATGGTTGGCTTGAGAGGCCACTGTGG
ILMN_1247293	MT2B	LTR	ERVL	50	CTGCGCTGGCATTGGAACCTACTTCTTTGGGATTTCAGCAGATACAGGAG
ILMN_2653132	L1MB5	LINE	L1	50	GTGCTGAGTCCACTGAATTGTTCTCTTGAAAATGATTGGGTTTATGTCAC
ILMN_1242826	MMSAT4	Satellite	Satellite	50	CGGAACACAGACCTTAAAGTTCACTACCGAATCCATACAAGAGTGAAACC
ILMN_1217106	MMSAT4	Satellite	Satellite	50	CAGAACTCACACCTTCAAGTTCACTACAGAATCCACACAGGAGAGAAACC
ILMN_1227942	MMSAT4	Satellite	Satellite	50	CAGTACAAAGTGCTGAAAGCTCACTACAAAATCCATACAGGACAGAAACC
ILMN_1256527	MMSAT4	Satellite	Satellite	50	CAACGGAGAATCCATACTAAGAGAAACCTTACAAATGCATTGGAGGTGGC
ILMN_1249932	L1MDb	LINE	L1	50	AGCAAAGACCCCCTCAGCCTGGAAATCAACAAGGCCCACCCCCACAGGGA
ILMN_1254443	L1_Rod	LINE	L1	50	CTGGCGAGAGTGCAAGTTAATGCAGACGTTGTGGAAGGCAGTGTGAAGAC
ILMN_1223115	ORR1E	LTR	MaLR	50	GCTGGCCATCATCTGTGCACCTCTGCAATAAACTGTATTCCTTTCTACTC
ILMN_1249893	B3A	SINE	B2	48	GTGGGCTTGAGACATGGGTTTGGTCTTGAGTGCCGGATGCTCCTATAGAG
ILMN_1253360	RSINE1	SINE	B4	50	GGAAAGAACTGTTTGCCCCTCAGCCTGACAAGGTTGTTGTGATCCCTGGG
ILMN_1226358	Lx8	LINE	L1	50	GAACTCATCACTACTTGAACTCAGGGGGTTTCAGCAACGAGGAGCACCGG
ILMN_2428528	RSINE1	SINE	B4	50	CACAAGCTCACTTTCCAGGGCCTGTGTGATCGAAGGAGGTGACTGACATG
ILMN_1234623	B1F	SINE	Alu	50	CACCTGTCACTCCAAGGCTTGGTAATATACGGCAGGAAGATTCCTGCAAG
ILMN_1214158	PB1D10	SINE	Alu	50	CTCACCACTTAGGAGACTGAGGCAGCAGGTACATGAATGAGTTCAAGTCC
ILMN_1259933	L1MD3	LINE	L1	50	CGCTATGGCGCACCGGAAACATTAGTGAGAAAAAGCGCCCACATCTGCGG
ILMN_1228620	MMSAT4	Satellite	Satellite	50	GGCCTTCAGCAACAGTTCATCGCTTGCACAGCATCAGAGAAGTCACACAG
ILMN_1225710	MMSAT4	Satellite	Satellite	50	GTGGCAAAGCATTTAAGGAGAAATCCAGCCTCATTTATCATGCGCGAGTG
ILMN_1213564	Lx3B	LINE	L1	50	GGGAAGTGCTGGGCATTGGGGATGTAGGGATATCATCTTGGAGATGGCAG
ILMN_1219854	MT2B2	LTR	ERVL	50	AGAGCTTACATACGGGTTCTGACATCTATCACCTGAGACATCCTGCCTCG
ILMN_1235566	PB1D10	SINE	Alu	50	GCCGGTGGTTTTCCCGTAATTTCAGCACTTGGGAGGTGGAGGCTGGAGGA
ILMN_1258275	PB1D7	SINE	Alu	50	GGAATCCCAACGTGCAGGAGGCTAAGGTCAGAACATCTGGGTCTGAGGCC
ILMN_2475363	MMSAT4	Satellite	Satellite	50	GTGGGAAAGGCTATACTCTGAATTCAAATCTCCAAGTCCACTTGAGAGTC
ILMN_1230886	PB1D10	SINE	Alu	50	ATGGTAGCGTGCCCATGATCCAGACTCGGGGGAGACTGAGGCAGGAGGTT
ILMN_2554575	PB1D10	SINE	Alu	50	GGGAAGCAGAGACAGGAGGATTGCCATGAGTTCGAGGTTAGCTTGGGCGA
ILMN_2436894	B3	SINE	B2	50	CGGCTCAGAACTCTCTGGAACGCCAGCTCCAGGAGAATCAGCACTCTCAC
ILMN_2573940	B3A	SINE	B2	50	TCCAGCATGGTGACTGCCTGTAACTCCACTTCCCAGGGATCCAAAGCCTC
ILMN_2452426	MMSAT4	Satellite	Satellite	50	TGTTCGTAGTACAGGCCTTAGAATTCATGAAAGGATCCACACTGGTGAGA
ILMN_2708859	MurSatRep1	Unknown	Unknown	48	GAGGAGTGTGGGAAGATCTTCAACCGTGTCTCCAACCTTGTTGCACACAG
ILMN_1217583	RMER19C	LTR	ERVK	50	CTGAGGACTGGGGCTAATTAGCAGAGCCTTTTGGTTCCTGCTGGATGGGC
ILMN_1239060	ORR1A4-int	LTR	MaLR	50	CGGTAAAGAATGTGGCTGCTTTTTGCCAGCGGCGGAAGAATTGGCCTGAG
ILMN_1241263	MurERV4_19-int	LTR	ERVK	50	TTAGATCATGAACAAAGTGAAAAATTGATGTCATATATTGAAAAGATTTT
ILMN_1226498	ID_B1	SINE	B4	50	GTCGGGAGTATTAGGAGTTTACGTCATGATGAGTCCAAGCCAGCCAGGGC
ILMN_1249288	RLTR23	LTR	ERV1	50	CCTCCTAACTGACAATAAAAGCTGAGCCCAAGAATCCACTAGAAGTCTCC
ILMN_1234904	MER76	LTR	ERVL	50	CCCTGGAGGAAACTCAACAGCGGGGGCGCTGGCACTTTATCCCAAATTGC
ILMN_1228242	MMSAT4	Satellite	Satellite	49	TCGCGATGACAAGCCCCATAGCTGTACCGAATGTGGGAAGACGTTTAGTA
ILMN_2532139	MMSAT4	Satellite	Satellite	50	CCGTCGTGGTTCAGAACTTGCCCGGCATCAGAGAGCCCATTCTGGCGATA
ILMN_1233615	MMSAT4	Satellite	Satellite	50	TCTGCCAGAAGACAACCCTGACCCTCCATCAGCGGATCCACACTGGGGAG
ILMN_1232442	L1ME1	LINE	L1	50	GTGTCATGAGCAAAATGGGCTGGTATAGCATCGAGACTGTTGGGGTACTC
ILMN_2617174	RCHARR1	DNA	MER1_type	50	TACTAGATTAACTTATCTTTCCATTATACTGTAGAGTTTACCTTTAAAAG
ILMN_1253497	MurSatRep1	Unknown	Unknown	50	CCGGTCCCTTCAAAGACATGGAAAAACTCACGCTGAAGAAAAAGCCCAGG
ILMN_1221957	MMSAT4	Satellite	Satellite	50	GCCTATTCGCAACAGAGTTGTCTCCAAATGCATGAAAGAACACATACAGG
ILMN_1235195	MurSatRep1	Unknown	Unknown	50	GCAAAACCCTCCAAATGCCATCAGTGTGATGAAGCCTTTGTATGTCACAG
ILMN_1249151	MMSAT4	Satellite	Satellite	50	ACCTTTCCACAGCCCAGTTATCTTCGAATACATGAAAGAACACATACGGG
ILMN_2584142	B3A	SINE	B2	50	GGATCTAGTGCCCTCTTCTGGTCTCGGTGGGCACTGTACTCACGTGCACA
ILMN_2433984	RLTR19-int	LTR	ERVK	50	ACTCTGCTCATGTAGCCCCTGCACAGGAAGCTAGTGAGCCCTGCTGGAGA
ILMN_2430621	Charlie8	DNA	MER1_type	50	GCTAACACTGGCTAGCTCGCCCTTACGATGATGTGAACGCAGACCCCGGT
ILMN_1232634	LTR84b	LTR	ERVL	50	GCAAGCTCTGTGGGGTCCAGGAAAGCTGTTGACCACAATTGATAAATCCC
ILMN_2544126	MER44B	DNA	MER2_type	50	CAGGATTGACTATTGCAGCCCCACAGTGCCCACGCTCAAGGAGAGCAGTC
ILMN_1215870	Lx7	LINE	L1	50	CAGTACCACACCCTCCTAAGAACCAGAAAGACAACATAAACCAAGGACCC
ILMN_2656415	RLTR14-int	LTR	ERV1	50	TATGTATGGCTTTGAAAGAAACCTGTTATCTCTATGCTAATTATTCAAGA
ILMN_2471970	B3	SINE	B2	50	TGGTGATTTAACAGCCATCTTTTCTCAAGTTTCAAAGGATGCATTGTCCT
ILMN_3162921	ID_B1	SINE	B4	50	CCCAGCACTCAGGAGAATCAGAAATTTACAGTCATCCCTGGCTACATGGG
ILMN_2458611	HAL1	LINE	L1	50	AAAAGGAATCACACGGTAAAGATAGAAGCTTAGAAATTAAACAGGATGAT
ILMN_1251108	L1MD	LINE	L1	50	CATAGGTTCTAAATACCAAGGCTGGGAGGGGAGCAAAATGCAAAGGCTGC
ILMN_1254674	MER63C	DNA	AcHobo	50	CAGGCCAGCGAAGAAGTTCAGAATGGAGATTCATCACTATTTGGCCTTGC
ILMN_1227407	ID4	SINE	ID	50	GACTAGGGGTGTAGCTTCACGGCAGAGCACTTGCCTAACATATGAGCACC
ILMN_3161390	RSINE1	SINE	B4	50	CTGACTCTGATGCCTGGACCCCCAAGGTGAAAGAGGGAAGCCATCTCTGC
ILMN_2697294	ORR1C2-int	LTR	MaLR	50	AAAGGTGATACCTGATTGGAAACCTCATGGTGTTGGAGATACCAGACACA
ILMN_1242790	ORR1C2	LTR	MaLR	50	TCAGAATAAACCTCTCCACTACCGCTCCCATGCAGTGAGTGCTGCCATGC
ILMN_1215238	ORR1C2	LTR	MaLR	49	CAGAAAAAGAAGGAAGTCAGGTGCCCATCTCAAGGCCATCGTGGACACTG
ILMN_1258599	L2c	LINE	L2	50	CGTGAACAGGAAGGTCATGACAACATTCAAAAAAATGATGCGTCCTTAGA
ILMN_1259171	ORR1E	LTR	MaLR	50	TCGACTCAAGGGTGTCAACACTCAGTCCCCAGCTGCTGATCCTGTTTGGG
ILMN_2706739	RLTR23	LTR	ERV1	50	GTCCCCAGGCCCCCAGTGATGAGTTTGGAAAGCCCACAGAACTCTAGCCA
ILMN_1253609	B1_Mur2	SINE	Alu	50	TCCAGCACTAGGGTGTCAGAGGCAGGTCGATTGCAGTGTGTTAGAGCTAC
ILMN_1235788	B3	SINE	B2	50	GTAACTCCAATCCCAGGGAATCCAATACCATCCATGGGCACCAGGTGTGC
ILMN_1216259	L1_Rod	LINE	L1	50	CAACTGCTGGTGTGGGTATGGAGAGGGGGAAGCTTATGAAGAGAGAGTGA
ILMN_2446902	Lx7	LINE	L1	50	GAATGTGAGAGGCAGAGGGGATGGAGGACTAATCAACAAGGTCAAGTCAC
ILMN_1240605	RSINE1	SINE	B4	50	AGCTGGCAAAGGCTCGTGACCTGACTTCATCCCTGAGCCCTGCTTGATGG
ILMN_1228116	B4	SINE	B4	50	GACCCAAGTTCAATTTCCCAGAACCCGTGTGTGTAAAAGCTGGGGATAGC
ILMN_1229075	B3	SINE	B2	50	CCTGTCTAGTGTAGGGGATCCACTGCCCTCTTAGGACGTCCAAGTACACC
ILMN_1257265	ID_B1	SINE	B4	50	CCCACACTTGGGAGGGAGAGGAGGGGGAATCTGAAGTTTAAGGTCATCTC
ILMN_1216313	B1_Mur1	SINE	Alu	50	GGCACATGATTATTGTCCCGACACTCAAGAGGCAGAGGTAGAGGCAGGTG
ILMN_1240368	B3	SINE	B2	50	GGGAATCCAACACCCTCTCATTATTAAAGCTATATATAGAGAGAGAACTC
ILMN_2519514	Lx6	LINE	L1	50	TTGAGTACATTGACACTGGAGATAAATTTATGAATAGAATATGGATAGTA
ILMN_1235795	RMER12B	LTR	ERVK	50	CACACTTTGCAGATTGCTTCCTCCACCAAATGTGTGAGCATGTGCCTGCT
ILMN_1219297	L4	LINE	RTE	50	AGCCTAGTTAAGGGACAACACTGGTAGGAAGAATTGTTGGAAAGGCATGC
ILMN_1221892	B1_Mus1	SINE	Alu	50	TGGAGACAGAGGCAAGCAGACTGAACTTGGTACAGCTTGGTACAGCTTGG
ILMN_1228391	B4A	SINE	B4	50	GCAAAGCGAGGCCCCAGAAACCCACTTAAATGCTGGATGGGCATGGCAGC
ILMN_1258384	Charlie14a	DNA	MER1_type	50	GCCAACCAGTATCTCAATCAGAATGTCAAAAGGTTGGTACAGTACAAAGT
ILMN_1257748	MT2A	LTR	ERVL	50	CCTGAAATTTGGGCCACACCCTCTGGTGGCAGCCTAGAGAAAGGATGTGC
ILMN_1227751	(TTTC)n	Simple_repeat	Simple_repeat	50	CCTACATCTGGGTCCATGGGAAGGTCATCCTGTGCTTGTGAATCTTCATG
ILMN_1232569	ID_B1	SINE	B4	50	AAGTATCCCTGGGGCTCTGGGCTCAATCCTCAGCACTGTACAAATTGGCT
ILMN_1244727	PB1D10	SINE	Alu	50	AGCTGAGCATGGTTGTAATTCCAGCAGTCAGAGGCAGGCCAGAGGCAGAG
ILMN_2462901	MER113A	DNA	MER1_type	50	TAGAAAACTGTGTACGGGCGTGTCCACGCTCCAGATGCAGGCACTGCTGC
ILMN_1247813	Lx	LINE	L1	50	GTAGAGGACCCAGCTATACTACTCCTGGCCATATATCCAAAAGGTGCTCC
ILMN_1242795	PB1D10	SINE	Alu	50	CTACGATCCCAGCATCAGGAGGCAGTGGCAGGAGGGTTGAATTTGAGGCT
ILMN_1225288	RSINE1	SINE	B4	50	GGAAAGAGAAAGGATGTTGGAAAGTTGGCTTCTGACTTAGAACATGGCAC
ILMN_1253699	B1_Mur2	SINE	Alu	50	ACTCGGAGCAGCCTGGTTTATGTAGGGAGCTCCAGGAGAGCCAGGGCTAT
ILMN_2763498	PB1D9	SINE	Alu	50	TCCAGGTCAAGCTAAAAAGCGAGAGGGGGGGATGGGAACCAGGTAATGGT
ILMN_1231381	MTEa	LTR	MaLR	50	GCACTGTGGACAGGCAAGAATGGGACCAGGTGGAAGGAGAAACTAGCTTA
ILMN_1245129	MT2A	LTR	ERVL	50	GCACCACATTGACACAGCTGACTTTAGTCTTGTGGACAACGCCTGGATCC
ILMN_1219338	RSINE1	SINE	B4	50	GCTTGCTCAGCCTAACACCCTGAGTTTGATGCCCAGGACCCACATGGTGG
ILMN_1235940	B4	SINE	B4	50	TGGCAGTCTGGCCTATTTGGTCAAGTCGAGACTATCTCAATGGAGGTGGA
ILMN_1222044	ORR1E	LTR	MaLR	50	CTCCCACCGTGGTGATGTCGAGAACATGAATGGAACCCTCTGAGTCTGTG
ILMN_1235453	L1_Mur2	LINE	L1	50	CAGCATGATAACCACAAACCCCAGTTGTCTAGAGGCCAGCCCAGGAACAC
ILMN_1234310	Lx8	LINE	L1	50	AGATGTGGCAAGAGGAAGGGGGTGAGAGGGAGCAGGAGAGAAACCAGAGG
ILMN_1222571	MLT2D	LTR	ERVL	50	CAGAAGGAAATCTGCTAACCAACTGTCATGGGCTCTTCCCTGGACATCGG
ILMN_2424856	L4	LINE	RTE	50	GCTGAGCACTTCTGGTGTCCAAGGTGAACCCTTGGTCAAATTTCCTTGGC
ILMN_1247281	MTEa	LTR	MaLR	50	ACACACCTCTGAAGGGAAGAACCACCCCGAATGTGGGAGGCACCATCTTC
ILMN_2569290	RSINE1	SINE	B4	50	CAGAGCCCATGTGGTGGAAGGAGAAAGTGAATTGGAGATTGTCCTGTGAC
ILMN_1235095	ID_B1	SINE	B4	50	GTGATCGCAGCACTTGGGGAGCTGAGGCAAAAGGATCACAGGTGCTAGAC
ILMN_1259776	MTEa-int	LTR	MaLR	50	GCTCAGAGTGCTGGTGATGCCAGGGCGGCGAGCTATCCATCAAAGGAAGT
ILMN_1229794	B1_Mus2	SINE	Alu	50	AGCAGGGCATGGTGGCGCATCTTTAGTCCCAGGATTTGGAAGGCAGCAGC
ILMN_1257216	ID_B1	SINE	B4	50	GGATATTGCTCAGTTGGTAGAGTGCCTGGCTATCATGCAGAAGCCTTGGG
ILMN_1244390	Charlie1a	DNA	MER1_type	50	ACCAGACTCCAGGCTCTTCTTCTCCTGAACTCATCCACACAACGAGAACA
ILMN_1255546	Lx8	LINE	L1	50	AAGAAGGGGCATGGGCATAAAGTACTACTGCCAGTCTGGGAGCTATTGGC
ILMN_1236424	Lx8	LINE	L1	50	ATTTATGGGTGTGGTCCCCGATTGGTTGGCTGTGTTGCAGTGGATGGGCC
ILMN_2713265	MMAR1	DNA	Mariner	50	CTATCTGAACAGTTGGCGGTGAACAGCTCCCTGGGGGAGAAGCAGCTCCA
ILMN_1215708	B1_Mur4	SINE	Alu	50	ATCTGTTCGTGAGTTCCAGGGCAAGAGCTGCATAGGGGTAACCTGTCTCC
ILMN_1248760	RLTR28	LTR	ERVL	49	AGCAAACACATCTCCTTTGTGCTGAGAACTTGCTCTTGGAGTCCTGAGCC
ILMN_2600127	MurSatRep1	Unknown	Unknown	50	CCCAGCAGTCTCCAAATGCATAAAAGAACACATAATGGAGAGAAACTCGA
ILMN_1226315	MurSatRep1	Unknown	Unknown	50	GAGTGTGGAAAGAACTCTGTTTGTGCACATGGAGGAAGCCCCACTATGGG
ILMN_1230426	B3	SINE	B2	50	GCACAAACGTGGTGCCCAGGGAGACATGCAGGAAAAACATGGCTACATGT
ILMN_1221554	ID_B1	SINE	B4	50	TAACTGGGCATAGTGGTCTGTCACTCAGGAGGTGAGGCAGGAAGAGCAGA
ILMN_1218648	G-rich	Low_complexity	Low_complexity	48	CCGGGGAAGAGAAGTGGGAAAGGGGAGAGACTGGGGAGATGGTTGAGGAT
ILMN_2723305	L3	LINE	CR1	50	GTATTTCTTAATCAAGCTGAGTGAACATTGGGATACATGGTGCTTCTGGA
ILMN_1220574	L1MB5	LINE	L1	50	GAATGCTTCCAAACTAGATAGATATAGGCAGGGTTGCTCTGTAAATGTGC
ILMN_1250635	ID_B1	SINE	B4	50	GAGGCTGGAGGATCGGGAGTTCAAGGTCATTCCCAGCTACCCAGTTCGAG
ILMN_2582966	B1F	SINE	Alu	50	GCCAGTCTGAGCCAAGCCTGGTCCACATAGAAAGTTTCAGACCAGCTCAG
ILMN_1215582	RSINE1	SINE	B4	50	GGAAGGAGGGTACCAGCTCCCATAGTTGTCCTCCAACCTCCATGTGTGTG
ILMN_2502064	Lx9	LINE	L1	50	ACATCCTGACTTGGACGGCAAAGCTCACAAGGCCTCCACCGTATGGCAAG
ILMN_1250542	RMER19B	LTR	ERVK	50	GGCAGAGACCTGTCACCTGAGACATACTTAATGTGCTGAAGCAAAGCATG
ILMN_1236569	Lx8	LINE	L1	50	CAGCCAGGAGAGAGGATTGGACACACAGTCTCACCCACAAGACACGGAGT
ILMN_1217136	MurERV4-int	LTR	ERVK	50	CTGAAGGGTTGGAGTTGACCGTGCATGGGAGAGGTTGCGGATAGAGGTGG
ILMN_1232694	MurSatRep1	Unknown	Unknown	50	CCTTCAGTTGTCCCAGTTCCATCCAAATCCACGAAAGAACCCACACCGGG
ILMN_1252753	Lx8	LINE	L1	50	GAGAAAGAGTACACGTAGGGGGGAGGGAGATGGGGCAGGACATTAGGGAC
ILMN_1225109	B1_Mur3	SINE	Alu	50	CAGGCCAGCTTAGTCTACATAGTGAGCTCCACATCAGCCAGGCCATGCAG
ILMN_1222050	MTEa	LTR	MaLR	50	GAGGGCAGCATCCTCTCCTGAGTTGGGACCCAGATGAAATAAAAGTGGGG
ILMN_2692899	ID_B1	SINE	B4	50	GTGTGGCTTAATTTTAGTAGAGTTTCTCCTAACATGTCTGAAATCACAGG
ILMN_2550908	ORR1A4-int	LTR	MaLR	50	GACAGTGGTGCTGAGGGTGATTTGAACTGTAGGGGCCTGGTCCGTGAGGT
ILMN_2501296	L1M3e	LINE	L1	50	GCCTTTATCCATGGAGTAGTTGTAAATATACACTCCCTAGCCTACCTATG
ILMN_2638431	MERVK26-int	LTR	ERVK	50	GTAAGCTACCTACCCTAACAGTTCTGCCATACTCCATAGCCAACTTACAC
ILMN_1232237	MLT1E	LTR	MaLR	50	CCTTGTGTTACCTCCCCTCCAATTACAGCAAACCCTGAAAACCTCTGGTG
ILMN_1227706	MMTV-int	LTR	ERVK	50	CCAAAATGTTTCATGCTTTTCTTGTGTCCAACAAGGACATACAAGTTGCG
ILMN_1244473	L2c	LINE	L2	50	GTGAGGGGCGTGGGGTCTAACCAGTCACAGACATACACAAGGAGCTCTGC
ILMN_1237967	L2c	LINE	L2	50	GAGGGGCGTGGGGTCTAACCAGTCACAGACATACACAAGGAGCTCTGCAC
ILMN_1240030	B3A	SINE	B2	50	CTGATACCCATAGCCATCACAGGCACCTGCACTCATGTGCATCAACACGC
ILMN_3162446	PB1D7	SINE	Alu	50	CCAGCATTGGAGAGTTTGGGGGCCAAGAAGAGCACTGAGAATACAAGGCC
ILMN_2554288	B3	SINE	B2	50	CAGGCAGTGCACATACATGGTGAGCAGACATATTTTCAGACAAGGCACTC
ILMN_2491719	MMSAT4	Satellite	Satellite	50	TGCGAGAAAGCGTTCAGCTGTAGCTCTGACTATATTGTGCACCAGAGGAT
ILMN_1253435	ID_B1	SINE	B4	50	GGGTGTGTTCAGACCCTTTGTAATCTCAGAACTCAGAGGAGGCCATGGTC
ILMN_1237275	PB1D10	SINE	Alu	50	ATTCCAGCCCCTGAAAGGTAGCGGCATGAGGATTGGGACTAAGGCCAACC
ILMN_1234035	B2_Mm2	SINE	B2	50	CCAGAGGTCTGAGTTCACTTCCCAGCTCACAGCCATCCTTAGTGGGAGCT
ILMN_1252055	MTEa	LTR	MaLR	50	CCCTTCAATGATGGAGTGTATCTCCCAAAAGTGTAAGTCAGAATAAACAT
ILMN_1240631	PB1D10	SINE	Alu	50	GGCCTGACATCCCAGCTACTCAAGAGGGTCAAAGGCCAGCTTAGGCACCT
ILMN_1245517	ID_B1	SINE	B4	50	GTGCTCAGGAGGTAGAGTCAAGAGGATCGTGGGTTCAAGTTCACCCTGAG
ILMN_1230488	RLTR4_MM-int	LTR	ERV1	50	GCCCTGGTTCTGACTCAACAATATCATCAACTTAAGACAATAGGAGATTG
ILMN_1223509	RMER12	LTR	ERVK	50	CGGCAATGGGCAAGTGAGCTCCCTAGAGACAGCCATCCACTTGCTTGGCT
ILMN_1255816	B4	SINE	B4	50	GGACCATAGATGGTAGAGACAGGCAGAATACTGATGCTTTGCTAGCAGGC
ILMN_1217587	RLTR23	LTR	ERV1	50	AGCCACAGACCTCAGGCAGTCAATCAAAAGCTGCCCGTCATACCCCCTCC
ILMN_1230165	MLT1E	LTR	MaLR	50	GATCTATTCAGGGAAGAGGTGAACAGAGGAGCCAGATAGCCTGCAGCTGG
ILMN_1242818	Lx8	LINE	L1	50	GGAGTGGTGGGGTGGAGCTATTTTCCTAGTTATATGCCCAAAGACTGGTG
ILMN_2647544	MTA_Mm	LTR	MaLR	49	AGAACTCTCGCCAGAGGCTGTGTGAATCCGTCCTGCTAATGGTTTCCTTC
ILMN_1247694	ORR1E	LTR	MaLR	50	GGGGTGAGCCTTTAAGGATTATACAGTCTTGCTGGTCTGATCCAGTCAGG
ILMN_1228386	MurSatRep1	Unknown	Unknown	50	GTGCCAGGAGTGTGGGAAAACCTTCAGGAAGAGCTCATATCTAACCCAGC
ILMN_1247869	RodERV21-int	LTR	ERV1	50	ACTGCATCCAATTGGATCAGACACAGTGCCCGACTAGGATCCTCAATGGG
ILMN_1220196	MurSatRep1	Unknown	Unknown	50	GTTCCTCCTACCTTCATATTCATATGCGGACTCACACTGGAGAGAAGCCC
ILMN_2458344	MTE2b	LTR	MaLR	50	GCAGCCACATGACGGGTTGCATTAGCTCTTGTTGGTTTGACCTCCCTGCA
ILMN_1231100	RSINE1	SINE	B4	50	GGAGAGCCCCCACTCCTGTCAATGTTCTATACTCCAGACCCAAACTGTGG
ILMN_1233469	ID_B1	SINE	B4	50	ACTCTTGCCTTACAGGTAGCTCTGGATTCTGTCCCCAGTGCATCGCAACC
ILMN_2429498	L1MB7	LINE	L1	50	GAGGTAGTAACTGCGTGGCTTGCTAATACTGAAAAATATGAGGCTCGCAT
ILMN_2462232	L2c	LINE	L2	50	CCCTTCCAGAGGAGAGCAGGGATTCTTGGTAACATATATAGCCCCAACAC
ILMN_2564265	RSINE1	SINE	B4	50	CCTGGGACACAAGGAGAGCCAACTCCCACAGCCTGCCCTTTGAACAGTCA
ILMN_1257936	RCHARR1	DNA	MER1_type	50	TTAACCCACATAGTGCCACCCAGTGCTTCCTGAGTCACCTACCTCAGCTG
ILMN_1245791	RLTR21	LTR	ERVK	50	TTTCAGCAATGTTCACCATCCTTAAAACCTTTATTTGGAAAAACAAAGTT
ILMN_1233601	L1MA9	LINE	L1	50	GTAAGTGTTGGTGAGGATGTGGGGAGCAGACCCATGTGCACAGTTGATGG
ILMN_2749003	ID4_	SINE	ID	50	CCGAAGACATAGCTCATTTATAGCGAATTTGCTCAGGATGGGCAAGGCCA
ILMN_1253205	MYSERV-int	LTR	ERVK	50	GGAAAACCAAGATAGCAACCCTGACAAGATCCACCCCTGAGGATTCTGGG
ILMN_1233679	PB1D10	SINE	Alu	50	CCACTTGAGAGGCTGAGGAGGAAGGCTAACAAATTCAGGGGCAGCTTAGG
ILMN_2643973	RMER19B	LTR	ERVK	50	GGCCTGTGATGTTAGGCCCAGCAGACAGTGACGGAGGTTTGGTTGGGCTT
ILMN_1259129	RMER1B	Other	Other	50	TGCAGTGAATATTTGCATGTAAGGATATGTGGACAAAATGTCACACTGTG
ILMN_1235497	B1_Mur2	SINE	Alu	50	AGTTCCAGACCAGCATGTCCCACCTAGAGAACTCCCTGACAGCCTGAGCT
ILMN_1242228	GA-rich	Low_complexity	Low_complexity	50	GGAAGAAGAAGAAGGGGACGGGGAAGAAAGAAGAAGGGGAAGGGAAAGGG
ILMN_1215912	MIRm	SINE	MIR	50	CCCCACCTGTCAACGCAGGTGATGACTCTGATCTCTCCAGGAAGGTGAAG
ILMN_1226665	MIR3	SINE	MIR	50	GAGCTGTGTGCAAAGGAGAAGCTGGGGTCCACTTCCATCTTGTCTTCATC
ILMN_2496032	L2b	LINE	L2	50	CTGATTTATCCCTGGGAGCCACACCCAGCACAGGGCCAAGCACAAACACA
ILMN_1236323	PB1D7	SINE	Alu	50	ACAGACTTCCAGCTGACCTGACTCCTGCTGACTGTGATGGGTGAGGACCC
ILMN_1226245	L1MDa	LINE	L1	50	GCCTATGATGTGCAGGGTTAGCACAGAAGCAGTCACGAGAACCAAGCAGG
ILMN_2573651	MTE2a	LTR	MaLR	50	CTGTGGACATAGGGATGTAACAAGACTAGCTGCTTCCGGCTCCTGGTGCC
ILMN_1222637	L2	LINE	L2	50	CCCTGCGTCTCATTGGTACAGAACAACTGCCACTCATTTTTCTCCCGCCC
ILMN_2567282	L2b	LINE	L2	50	TGAACTCCAGAAGGAAGAGAGCATGGCCCATTTGGCTCTGAGTCCCTGGC
ILMN_2605165	MIRc	SINE	MIR	50	GGCCCTAGGTTTAAATGCTGGGACACGTGAGCTAGGCAGGGAGCTCTGGA
ILMN_2580315	B1F	SINE	Alu	50	GTGCCTTAATCCCAACACAGCCGAATCAGGATTGCTGAAAGGTGAAGGCC
ILMN_1251936	MT2A	LTR	ERVL	50	CCTCATGCATGGAAGGACCAGAGGGTCTCAGCATCTCTAGTATACAAAAG
ILMN_2693934	B3A	SINE	B2	50	GGCCACCATTGCCACTACACTTAAATGCACACACCCACACAACCATACCT
ILMN_2429274	B3A	SINE	B2	50	GCCTGTAACTTTCTGGCTTCCAGACTCCTGCACTCAGTCGCACACATAGC
ILMN_1259456	PB1D7	SINE	Alu	50	GTAATGTAGAGGCTTACAGCAGGGGGCTCACCATGAGTTTGAGGCAGGCC
ILMN_1216687	Lx6	LINE	L1	50	GGAGACCTCCAAACAACACAGGCTGATGGTAGGACAGAGAGTCACTTGCT
ILMN_2592395	RLTR14	LTR	ERV1	50	CTGTCATTCTGAATACCCAGTGTAGTCAGTTTCTGGCTAATGAACTGGCT
ILMN_1219153	Lx8	LINE	L1	50	CTGGAGTTGGTTTTTCTTAAGACCCAAAGTTGGGAGGGGGTGGATCTGAG
ILMN_1232151	B4	SINE	B4	50	CTTCAGTGCTGGGGAGAGGAGGTGCGGACAGGCAAATCTGTGGGGTTTAC
ILMN_1235152	L3	LINE	CR1	50	GATAACATAGAAGACACAGATACTGAAAATGCACAAAAAGCTGTGGATAG
ILMN_1219055	L1ME2z	LINE	L1	50	TCTAGATCTGGCAAAACCAACCAGGGTGGAGGAAAGCAGAGCAGCGGCTG
ILMN_1259233	ORR1E	LTR	MaLR	50	GCCAAGGTGAGCCCACCGTTAACGTTCCTTTTGACCAACCAGGTGTTTGG
ILMN_1236530	MLT1G1	LTR	MaLR	50	CTCCATCTTTTGAGCCACCATTGCTTTTCCTGAGTGGAGGGGGGGAGGGG
ILMN_1216644	B1_Mur4	SINE	Alu	50	GTAGTGGCACACTCCCTTTTTTGCCAGCTTGAGTGAGGCAGAGGCCGAGC
ILMN_2597584	B1F	SINE	Alu	50	CCAGGTACACGAGAGGACTCTCAGAGTACTGAGAGCTCATGGCTAGCCTG
ILMN_1230285	B3	SINE	B2	50	TGTTGGCCTTGCAGAGAACTTGGTTCAGTTCCCATCACCCACATGGTGGC
ILMN_1258589	RLTR9A	LTR	ERVK	50	CCAGGCCATGTGGACAGTATGGCATTGTGGTCTTCCCTTTATAAGGTGGA
ILMN_1214835	ID_B1	SINE	B4	50	CAGCCCTGGGGAAGCTAAGGCAGAGGATCAGAAGTGTAAAGCCAGCCTGA
ILMN_1259258	PB1D10	SINE	Alu	50	CTTGGTGTGCAAGGCAGGAAGATGAACATGAGATCAGGCCTAGCCTGGGC
ILMN_1248333	RMER2	LTR	ERV1	50	GTTCCATGATAGCTCCCCCCAACCAGATGTGTGCCAAGCTGAACACCCCC
ILMN_1224734	B4	SINE	B4	50	CAGCACTGAACTGGCAGAAACAGGTGCATCCCTGGGGTCTACTGGCAAGC
ILMN_1240809	B3	SINE	B2	50	GGACTCTGAGCACCAGGCACAGACATAGTACACAGTCATACATGCAGGTG
ILMN_1227995	B4A	SINE	B4	50	GGAAAGGGTGGGATACCTGCTGCCGTTTTGTGGTCTCTGCACACAGGCAC
ILMN_1243621	B3A	SINE	B2	50	AGGGAAATCTCACACCCTTCCTTGGCTTCCACAGGTTCTGCATCCCCAGG
ILMN_2563847	MT2A	LTR	ERVL	50	GCCTTTGGTGGGCGAGCTTGACCACAGGCTGTAAGCCATTCTAACCTCCT
ILMN_1240997	LTR33A	LTR	ERVL	50	TCCGACCACCACCAGCCAAGCAGAAGCCCCCTCAGAAGTCTAAGCAGCCA
ILMN_1223628	L2c	LINE	L2	50	CGCCCCAATGCTTTGCCTAATGTAAATCCCACGGCGGCCCCACTGATTTA
ILMN_1228390	B3A	SINE	B2	50	CCAGGAGGTCGGATGCCCTTTTATGGATTCTGTGGGTACCTGCACTCAGG
ILMN_2613175	B3A	SINE	B2	50	CTCTGGGAGTACCTGAGTTTGTGTGGCGGACATTGACCACATTCATCCAT
ILMN_2650557	L1M2	LINE	L1	50	GGCCAGCTTTCACCTCACGGGGCCCAATATTCAAATTGTACAGGGGACAA
ILMN_1232350	MMSAT4	Satellite	Satellite	50	CAGGAAGGCTCTTAATGAACACCAGAGACTCCACCGCAGAGAGAAACCTT
ILMN_1245099	MMSAT4	Satellite	Satellite	50	GGCCTTCACTTGTAGCTCATACCTACTCATTCATCAAAGAATCCATAATG
ILMN_1223393	B3	SINE	B2	50	GCTTCGCTTACGCCGATACAGTGCTGCCCTTCTGACATCTATGGCACCAG
ILMN_2718834	ID_B1	SINE	B4	50	TTTCCTAGCTTTCACAACACCCTGGGCTCTCCCCAGCAATGCATGAACCA
ILMN_2692306	L2c	LINE	L2	48	GAAATGTACAAAAGGCAAAGATTCTGATGGCTGCCTTGCCCCCTGCTTCC
ILMN_3160222	B3A	SINE	B2	50	GAAGTCTCAGGCTCAGTTCCCAGCACCCACTAACAAGACATCAAATGCCC
ILMN_1227264	MLT1F1	LTR	MaLR	50	GAGGGGACTAAAGTGACACGGAACTGTGATATACTGCCAAGAGGTACAGG
ILMN_1240330	B1_Mur1	SINE	Alu	50	ATGTTTGGAACCACCCCAACCTACATAGTGAGTTCTAGGCCAGCTTCAAC
ILMN_1231691	ID4	SINE	ID	50	GGGTACAGGGAAGTGGTAAGAACATTTGCTTAGCATGTGTGAAGCCCTAG
ILMN_1224925	MMSAT4	Satellite	Satellite	50	GCTTTCAGCCAGAAGTCGCAGCTCATTATCCATCAGAGAACACACACAGG
ILMN_1251556	Tigger10	DNA	Tigger	50	CTTTAAAACAAGCCGATTTCAAGGATATATTCAAAAAGGCAGCTGCAGGG
ILMN_2579634	ID4_	SINE	ID	50	CCCAGTGATACTGCATGCATATATGAAGTTCTGGGTTCCAGCCTCACAAC
ILMN_2611906	L3	LINE	CR1	50	GAGTTGCTTGATGAATGAGATAACCTGGAAAATAAACTTCGAGGAGTTCG
ILMN_1235069	B3	SINE	B2	50	GTATCTGACACCCTTTTCCAGCCTCTGTGGGTACTAGGCATGCATCGGTG
ILMN_2547571	L1Md_F2	LINE	L1	50	TGCAAGGAAGGGGTTCTCCGCCGAGCGCCTCGGTCCTGAAGCATGGCAGC
ILMN_2739816	B3	SINE	B2	50	GCCAGCGATGTCTTCTACACTATCCTGGGACCAATGGTGTACTCTTCGCT
ILMN_1213342	RLTR45-int	LTR	ERVK	50	GCTTTCTGGGGTAGGAAGTTGTGTGTTGGGCCCAAGTATGCTTCCACCGC
ILMN_1225969	L2c	LINE	L2	50	TCTTGTTGGTCTCTTCAACCACATTGTAAGCTCCTTGATGTCAGGGTCCT
ILMN_2540141	MamGyp-int	LTR	Gypsy	50	GAAGGCTTACCTCCCTTGTGTGCATACAAGGTGATAGGCAGGATGTTCAG
ILMN_2540151	MamGyp-int	LTR	Gypsy	50	TTAAACCAAAGTTTGATCCCCCAACAAATACCAAATAATAGGGGGTCCTG
ILMN_1229518	ID_B1	SINE	B4	50	AGAGGCCATCTTTGGCTACATAGTAATTTCAAGGCTCACTATATGACCCC
ILMN_1246488	L1MC4	LINE	L1	49	CACTAGCTAATGAGCCACACCTGGCACCAAGGTACTGGACTTCAAATAGT
ILMN_1254679	B1_Mur1	SINE	Alu	50	TGGGCTTGGTGAAGCACATCATTTAAGCCTAGCACTCGGAAGCAGGCAGA
ILMN_2476568	MIRb	SINE	MIR	50	CTTATAAAGGACATGGTTTAGGTTAGATTGCTTTTGTCATCTTTTCAGCT
ILMN_1250734	RMER12	LTR	ERVK	50	GCTGAGCCAAAGATAGTGAAGATTTGCCTTCATCAGTTCCAGTCCAAATG
ILMN_2428193	L1MC3	LINE	L1	50	CCAGGTGTTGAGGATGTTTAATCCTCTGTACCACCTTTGTAACATCTCTG
ILMN_1245788	B3	SINE	B2	50	CGCTAGGGCACCCCAGGCATTTTTGGAAAGTGTATGCACATCATGCACAG
ILMN_1215576	RSINE1	SINE	B4	50	GCTCTGTGTGCAACTGGGATTGCTGTCAACCTGATCACCTGACTTAGATC
ILMN_1247068	L1Md_Gf	LINE	L1	50	CCAGAGATTACCAGATGGCAAAAGGAATCCTACTAACAGGAACCAAGACC
ILMN_1218577	Lx4A	LINE	L1	50	CCCCAGGATGAGACACAGACCTTGGAATAAGGGAGGCGCCCAAGAATCTG
ILMN_1232346	B3	SINE	B2	50	GCAGTCCCAGGAGATCTGATGCTCTCTTTTGACCTCTGCAAAAGACAGAG
ILMN_1258851	B4	SINE	B4	50	GGGACCTGAGTTTGGATCCCCAGGGCTCATGTAAACCTAGCTGGGGTCTA
ILMN_2705006	Lx9	LINE	L1	50	GTGAATTTGAGAGGGAGTTGGGAGGAATTGGAGGAAGAGGGGTGGAAATG
ILMN_1220300	Lx9	LINE	L1	50	CCAAATACTAAACACAAATACATACGACCAATACTAAATGGACAGCAGAG
ILMN_1233772	MamRep605	Unknown	Unknown	50	CCTGCAGAAGCTTGTCATTGCACTCTTTTGTTGACACCCAGTCTTTGCTG
ILMN_2750310	ORR1D2	LTR	MaLR	50	AGTGTGATAATTAAATATCTTTTCAAGAACGGAAATGTATATGTTTGCTT
ILMN_1230316	B4	SINE	B4	50	TCTGAGGAGAAATGACACCCGAGACTGATCTCTGGCCCCCAGAAGCACAC
ILMN_2517601	RMER17A-int	LTR	ERVK	50	CCATCCTCGAATTTCATCTGACTGAAGGCTCCGGAGACATGCATTAACCC
ILMN_1256095	Lx5	LINE	L1	50	AGAGTCAATTCATGTAGACCCTGGGGGTGGGGGGTTGGTTCCCAATGCCA
