# Supplementary material for: Microarray Analysis of LTR Retrotransposon Silencing Identifies Hdac1 as a Regulator of Retrotransposon Expression in Mouse Embryonic Stem Cells
Source: PLoS Comput Biol. 2012 Apr 26;8(4):e1002486. doi: 10.1371/journal.pcbi.1002486 (PMC3343110; doi:10.1371/journal.pcbi.1002486)
Supplement: Dataset S3 — Tab-delimited text file containing complementary repeat probes in Illumina Mouse 6V2 Beadchips. (TXT) [file pcbi.1002486.s003.txt]

Probe_ID	RepName	RepClass	RepFamily	Overlap	ProbeSequence
ILMN_2530354	L1Md_A	LINE	L1	50	TGGGGCTCAGAACTGAACAAAGAATTCTCACCTGAGGAAAACCGAATGGC
ILMN_2538152	L1Md_A	LINE	L1	50	ATCCAGAAGATGCCCCAACTGGTAAGAAGGACACATGCGCCACTATGTTC
ILMN_2528846	RLTR45-int	LTR	ERVK	50	ATAAAGAAATTTCGTATCTCCACCATGGGCTGCAACAAGGAGTACCAACC
ILMN_2898958	L1Md_F2	LINE	L1	50	CGGGGCCTAGCAAACACAGAAGTGGATGCTCACAGTCAGCTATTGGATGG
ILMN_1222715	L1_Mm	LINE	L1	50	CCAGAAATGAACCCACACACCTATGGTCACTTGATCTTCGACACGGGAGC
ILMN_2537684	L1Md_T	LINE	L1	50	GAAAAAACATACAAACAGGTGATGGAAATGAACAAAACCATACTAGACCT
ILMN_2586214	BGLII_B	LTR	ERVK	50	GGTGGAAGAGGAGGTGGAAGGAAGATGGAGCAGAATCATATGGCCTGGAG
ILMN_1259069	L1Md_F2	LINE	L1	50	TAACTGTGCACCTTCCCTGAAAGAGGAGAGCTTGCCTGCAGAGACTGCTC
ILMN_2538208	L1Md_T	LINE	L1	50	GGACTTTAATAAATCACTTAAAGAAATACAGGAGAACACTGCTAAAGAGT
ILMN_1250779	B3	SINE	B2	50	GGAACTACAGTCCCACACGATCTTCCGTTCTTTGCTGGCCTCCACGGGGA
ILMN_1237209	L1Md_T	LINE	L1	50	GGTGCAGAAGATTCCATAGAGAACATCGACACAACAGTCAAAGAAAATAA
ILMN_1242047	MT2_Mm	LTR	ERVL	50	GCTCCTTCGCCTGCTTGCTGCGTGAGACTGAGTAACTGCTAGATCCTTGG
ILMN_2538531	L1Md_Gf	LINE	L1	50	ATAGGAACCAAGACCACTCACCATCATCAGAACCCAGCACTCCCACTTCG
ILMN_1258685	L1Md_Gf	LINE	L1	50	GCAGATGCTGTCATGGATGTGGAGAAAGAGGAACACTCCTCCATTGTTGG
ILMN_1224717	RLTR44B	LTR	ERVK	50	AGCAGGTGCAGCCGCATGGGCCTAGATGGTGCCCTGGCCCATTGCCAGGC
ILMN_1233982	L1Md_T	LINE	L1	50	ACCCAAAGCGAGGCAACGCTGGAGATAGAAACCCTAGGAAGGAGATCTGG
ILMN_1238117	L1Md_A	LINE	L1	50	CCACGACAAAAACAAATTCACACAATATCTTACCACGAATCCAGCCCTTC
ILMN_1244672	L1Md_A	LINE	L1	50	GGATAAGATCAAAAATTCGGGTGACAGCAGATGCTGGCGTGGATGTGGAG
ILMN_2530127	L1Md_F2	LINE	L1	50	TGCTGGCGAGGATGTGGAGAAAGGGGAACACTCCTCCATTGTTGGTGGGA
ILMN_1257127	MuRRS-int	LTR	ERV1	50	CATGGAAGAGGCCGGTGGCATATTTGTCTAAGAAGCTGGACTCAGTGGCC
ILMN_1257107	IAPEz-int	LTR	ERVK	50	CCAGAACCAGAACTGCGGGTCGCGGTAATAAAGGTTCCCGTAAAGCAGAC
ILMN_1225712	IAPEz-int	LTR	ERVK	50	CACGGGAGCAGGTCAGGGTTGCTCTGGGTAAAAGCCTGTAAGCCTAAGAG
ILMN_1255694	B3	SINE	B2	50	GGAATCCAGTGCCCTCTTCTGACCTCAGCAGCACCAGGCACATGTAGTAC
ILMN_1229004	L1Md_F2	LINE	L1	50	CCGGAGGATCCTGCAATACCTCTCCTAGGCATATATCCAGAAGATATTCC
ILMN_2572887	L1_Mus4	LINE	L1	50	CAGCCCTTCAAGGGATAGTAAATGGACAACTCCAACACAAAGAGGGAAAC
ILMN_1249795	L1Md_F2	LINE	L1	50	CACCGGAGACTATGAAAGCCAGAAGAGCCTGGACAGATGTTATACGGACA
ILMN_2782841	RLTR1C	LTR	ERV1	50	GTGAGCCTAGAGGCTGCCTGGGGCTGAGAACAAAGAAAAACAAACCCGGG
ILMN_1222924	RLTR40	LTR	ERVK	50	ACACAGGGACAGATCCACAAGACAGTGTTCAGGCAAGCACAGATTCAGAC
ILMN_1229244	IAPEY3-int	LTR	ERVK	50	ATGACCTAAGACAGGAGCCACCGCAGATGGACATGACTGCAGAGGCCTAT
ILMN_1235034	L1Md_F2	LINE	L1	50	CCATCCCAGGCTACTATACTCAGCCAAACTCTCAATTACCATAGATGGAG
ILMN_1257784	L1Md_F2	LINE	L1	50	CCATGACAAAACCAAATTCACACAATATCTTTCCACGAATCCAGCCCTTC
ILMN_1251781	L1Md_F2	LINE	L1	50	GATGCCCATGATCATACAAGAAGCATACAGAACTTCAAATAGACTGGACC
ILMN_1233336	L1Md_F2	LINE	L1	50	GACAAAACCAAGTTCACACAATATCTTTCCACGAATCCAGCCCTTCAAGG
ILMN_1219230	L1Md_F2	LINE	L1	50	ACAAAACCAAGTTCACACAATATCTTTCCACGAATCCAGCCCTTCAAAGG
ILMN_1230140	L1Md_F2	LINE	L1	50	GTTCACACAATATCTCTCCACGAATCCAGCCCTTCAAAGGATAATAGCAG
ILMN_2538597	RLTRETN_Mm	LTR	ERVK	50	TTCCTCTCTTACAGCTCGAGCGGCCTTCTCAGTCGAACCGTTCACGTTGC
ILMN_1235792	ETnERV2-int	LTR	ERVK	50	GTGCAGTTCTAAGGAGATGGTAACTGAACAGACGTTCAGGCAGGGACCCC
ILMN_2588002	IAPEz-int	LTR	ERVK	50	CAGGAAAGTGGAGACTGCTCCATGACCTCAGAGCCATTAATGAGCAAATG
ILMN_1241121	RLTR10-int	LTR	ERVK	50	AGGCCTTGAATAGACACTGTATGACGCTGTCAGATTGGGCAGGCTTAGTG
ILMN_1244922	MMERVK10C-int	LTR	ERVK	50	CCTGAGGCTTCTGATGTTCTTAGGAAAGTGGAAAAGGCGATCCAAGCAGC
ILMN_1241329	MMERVK10C-int	LTR	ERVK	50	CCTATCGAATTACCTGAAGGGGAACTGGTCGCAGGAGCTGGGAAGGTTGC
ILMN_1235173	L1Md_A	LINE	L1	50	GTTCCTAGCCAAATGGATGGACCTGGAGGGCATCATCCTGAGTGAGGTAA
ILMN_1225370	RLTR6_Mm	LTR	ERV1	50	TATAAGCCTGTGAAAAATTTTGGCTGACCGTCGATTCTCCTCTACACCAC
ILMN_2476733	RLTR6_Mm	LTR	ERV1	50	TTGATAGGACATGACTCCTTAGTTACATAGATTCCTTTGGCAGAACTCCC
ILMN_2858523	B2_Mm2	SINE	B2	50	TGGTGGCTCACAACCATCTGTAACAAGACCTGATGCCCTCTTCTGGTGTC
ILMN_1255372	MERVL-int	LTR	ERVL	50	CAGGCTCCTAGAGGGGAGGTAGAAAGTGTAGTCCATGAGGAAATTCGCTA
ILMN_1239008	MERVL-int	LTR	ERVL	50	GGGAAACTACAACAGCCTAATCCAAGCAGGATGACAAAGGACGCAGACCC
ILMN_1258858	MERVL-int	LTR	ERVL	50	GTTGGATTCCGAGGTAACAAGGGCCAGGTGGCAGCATTGAATCGCCGGAG
ILMN_1218719	RodERV21-int	LTR	ERV1	50	CTTGACTCCACAGACAGAAGAAGTCTTGGCGCTGGTCTTCAAGGTGTACC
ILMN_1252687	L1Md_A	LINE	L1	50	TACAGACACTAAGAGAACACAAATGCCAGTCCAGGCTAATATACCCGGCC
ILMN_2573793	B1F2	SINE	Alu	50	CCCGCTCTACAACTGAGTTGCAGGGGAGGCAGAGGGGCATAGCAAGACCC
ILMN_1245362	IAPEz-int	LTR	ERVK	50	ACGCCCCATCGGGAGGGTATTCAGCTAAAGCAAAAAATATCATGGCAAAG
ILMN_1240280	RLTR45	LTR	ERVK	50	AGAGGGTCAAAAGCAGGTCACCAACACACTGCTCCAAGAACAACCACAGA
ILMN_1226792	L1_Mus3	LINE	L1	50	CTGGTACAGCAAAAGCCGGGTAGATCAATGGAATAGAGTAGAAGACCCAG
ILMN_2996973	RLTR44C	LTR	ERVK	50	GGTGAGTCAGCTCAAGTAGAGAGAAGAGTTTAGCCCTTGCTGCAAGAAGG
ILMN_2578645	L1Md_F	LINE	L1	50	AAAGAGTACTCTGGCATCTGACACTCAGGAGAGAGCTGGGCTCCCAGGAC
ILMN_1236449	RodERV21-int	LTR	ERV1	50	GCAGTTCAGGTTGTGCCACTCTTGGTCACTGCAAGAATAGCCGTAGGTGC
ILMN_2811263	B1_Mm	SINE	Alu	50	TCTCAGCACTTGGGGGGCAGAAGCAGGCAGATTTCTGAGTTTGAGGCCAG
ILMN_2908933	LTRIS_Mus	LTR	ERV1	50	TGAAGCCCATTGCCAGGTGTTTGTGATATCGGTTGCTGAGAAAGAGTCAG
ILMN_1260096	B3	SINE	B2	50	GCACCCTCTTCTGGCCTCAGTGGGCACAGCATGCATATGGTACACAGACA
ILMN_1253663	RLTR45-int	LTR	ERVK	50	GACCATGCTAGCTTCCAATGTGACAGACTGACCTGTGACTTGTGAGTGCC
ILMN_2538519	L1Md_T	LINE	L1	50	AGCCAGAAGCTGGAAGGAACCCAGATGCCCCTCAACAGAGGAATGGATAC
ILMN_2720718	B2_Mm1t	SINE	B2	50	GCACCCACATGGTGGCTCACAACCATCCATAGCAAGATCTGACTCCCTCT
ILMN_1229292	RSINE1	SINE	B4	49	CCGAGTTCAGTCCCTGAGACCCACTTGGTAGAAGGAGAGTACCAGCTCTG
ILMN_1236913	PB1D7	SINE	Alu	50	CCAGGAGGATCACTGAGTTCCAGGCCACCCTGAGCTACAAAGTGAGATAC
ILMN_1218448	L1Md_F3	LINE	L1	50	GATGGGGCTCAGAGCTGAACAAAGAATTCTCCCCCGAGGAATACCGAAAG
ILMN_1228676	IAP-d-int	LTR	ERVK	49	AGGCAGGAGGCCGTGTTTTTGGAGACCCTGATGCTGCCATGCCTCTACTA
ILMN_2899599	B1_Mm	SINE	Alu	50	TGTGGCCAGCCTGTTCTGCATAGTGAGTTCCAGGACAGCTAGGGCTCTAC
ILMN_1230652	L1Md_T	LINE	L1	50	CCATGACAAAACCAAATTCACACATTATCGCTTCACGAATCCAGCCCTTC
ILMN_1238322	L1Md_T	LINE	L1	50	AAAAAACCAATACAAGAATGGGAACAACGCCCTAGAAAAAACAAGAAGGT
ILMN_2537782	L1Md_T	LINE	L1	50	TCTAGCCAAATGGATGGACCTGGAGGGCATCATCCTGAGTGAGGTAACAC
ILMN_2538446	L1Md_F2	LINE	L1	49	CAATGGAGTACTACTCAGCTAATCAAAAGAATGAATTTATGAAATTCCTT
ILMN_2538242	L1Md_T	LINE	L1	50	CGCCCACTTCGCCCAATCCAGGACACCCTAACACACCTGAAAAGGTAGAC
ILMN_1218305	L1Md_A	LINE	L1	50	ACAGAAAAGAAGCAATACAAGGACGGAAATCACGCCCTAGAACAACTAAG
ILMN_2841024	RLTR1D	LTR	ERV1	50	ATGTGAACAAAGATAAGCCCCCAGCCCACAGGAACAAAGTCCTGATGCCC
ILMN_1226111	IAPEz-int	LTR	ERVK	50	GCCTACATGGCTGTTTTTTCTTCCTCTGGTATTCCTAGAGCTGCAAGAGG
ILMN_1223966	L1Md_F	LINE	L1	50	GAAACCAAGACCACTCACCATCATCAGAACCCAGTACTCCTACTTCAGTC
ILMN_2550962	IAPEz-int	LTR	ERVK	50	CTGGGGAACGAGAGTACCAGTGAGTATGTTTGGCCTTGAATTTTTTCTGG
ILMN_1252983	L1Md_F2	LINE	L1	50	CCAACACTGTCACCTCAGCCAGTCCTGGGCACCCCAACATACCCAAAAAG
ILMN_1225291	RLTR10D	LTR	ERVK	49	CAATGGACTGCTGTTACGTGGACTGGGCTGATGGGGCGTGGTTGAGAGGT
ILMN_1246624	Lx	LINE	L1	50	GCTCAAGAAGAAGGAAGACCAAAGTGTGACTGCTTCAGTCCTTAGAAGGG
ILMN_1244099	L1Md_F	LINE	L1	50	CACTAAGAGAACACAAATGCCAGCCCAGGCTACTATACCCAGCCAAACTC
ILMN_1246770	MMVL30-int	LTR	ERV1	50	CAGCCTTGGCCTGAGAGTTTGAGCTGGTACACGGATGGCAGTAGCCTGGA
ILMN_1246748	Lx3C	LINE	L1	50	TGAATAGAATCGAAGACCTGGAAGTAAACCCACACACCTATGGACAGTTG
ILMN_2566582	L1_Mus4	LINE	L1	49	CGGAGACAATGTGTGGATCAGAGACTGAAGGAAAGGCCACCCAGAGACTA
ILMN_2538029	L1Md_F2	LINE	L1	50	ACGCAGAAGTGGATGCTCACAGTCAGCTATTGGATGGAACACAGGGCCCC
ILMN_1241812	L1Md_T	LINE	L1	50	TACACCAGATTTTTCACCAGAGACTATGAAAGCAAGAAGAGCCTGGACAG
ILMN_1240826	B1_Mus1	SINE	Alu	50	CCAGGCAGTGGTGGCACAAGCCTTTAATCCTAGTATTTGGGAGAAAGAAG
ILMN_2574431	ORR1A4	LTR	MaLR	50	CACTGTGAATGTGAGCTTTCAGAATCTCTTCCTGGCTCTGTGGAAGCCAG
ILMN_2538281	L1Md_T	LINE	L1	50	GGCATATATCCAGAAGATGCCCTAACTGGTAAGAAGGACACATGCTCCAC
ILMN_2538518	L1Md_A	LINE	L1	50	GTTACAGGCTCTTAAAGAAAAGCAGGAAAACACATCCAAACAGGTGATGG
ILMN_1226687	L1Md_F2	LINE	L1	49	CCAGAAGCTGGAAAGAACCCAGATACCCCTCAACAGAGCAATGGATACAC
ILMN_2557166	PB1D10	SINE	Alu	50	TGGAGGCTGAGATAGGGCTACCCAGGTTCTGGGCCAGCTTGGGCTACATA
ILMN_2496644	IAPEz-int	LTR	ERVK	50	AATTCAAGACAGTCTATCAGAAGTAAAGTGGAAAATAGCTTTATAAGGTA
ILMN_1221341	IAPEz-int	LTR	ERVK	50	TGCAGCCTACAAGGTCTTATTGTCCACCCTGGAGTTGTAGATCAGGATTG
ILMN_2582449	L1Md_F2	LINE	L1	50	AATGGGTCACCTGGGCACTGAGTCAGCAGACACCCCCAAGGTCCCTATAG
ILMN_2528581	RLTR10-int	LTR	ERVK	50	AGGCGGACCTTCTGTCCGGAGATTTGGCGTATTGACTCCCCAGATGGACA
ILMN_2804037	B2_Mm2	SINE	B2	50	CGTGATGGCTCACAACCATCCGTAGTGAGATCTGATGCCCTCTTCTGAGA
ILMN_2993944	RLTR12B	LTR	ERVK	50	GCCAATGACTGGGCAGAGGAGATAGGAAGGCTGAGCTACTGATGGCGGTG
ILMN_1233893	RSINE1	SINE	B4	50	GCACTTGCTGCCAAGACTGAGGACAGAAGGACAGGAGTTCTAGTGCCGAG
ILMN_2848288	ORR1D2	LTR	MaLR	50	GCAGGTGCAGCCTTGCTGGAGTATGCATGTCCCTGGGGGTGGACTTTTGA
ILMN_2890284	Lx3C	LINE	L1	50	CAGTAGCCAGATGCAGATACTCCCAACCATTGGACTGAAGTTGGGGACCC
ILMN_2572235	ORR1A4-int	LTR	MaLR	50	CAGGCTTTTGTTTGGAGGAATGTGGCTTTTGGGACTTTGGAAGGCAGTGG
ILMN_1235990	L1_Mus3	LINE	L1	50	CATAGCCATTCATTGGACAGAGCACAGGATCCCCAATGAAGGAGTTAGAG
ILMN_1236811	ORR1A4	LTR	MaLR	50	GCCTTGTTGGTTGGAGTAGGTGTGGCCTTGTTGGAGCAAGTGGGTCACTG
ILMN_2882996	Lx2	LINE	L1	50	GGCCATCCAGAGAATGTCCCACCTAGGGATCTGTCCCATCTGCTGACACC
ILMN_2946959	RLTR45-int	LTR	ERVK	50	GGGTAAGAAGTTGTGTGTTGGACCCAGGCATGCTTCGAGGCCCTTGCTAG
ILMN_2536130	RLTR45-int	LTR	ERVK	50	TCGGCTGGACGTTGGCGATAACAAGCAGGTTACTGGAAAAGAGACAGATG
ILMN_2542253	RLTR45-int	LTR	ERVK	50	CGTTGGTGATAGCAAGCAGGTTACTGGAGAAGAGTCAGACGTGGATACCG
ILMN_2757958	IAPLTR1_Mm	LTR	ERVK	50	CATCCTGTGTTTTAAGTTGGTAAACAAATAATCTGCGCATGAGCCAAGGG
ILMN_1242871	L1_Mus4	LINE	L1	50	CTGCTGGTGGGATTGCAAGCTGGTACAACCACTGTGGAAGTCAGTCTGGT
ILMN_2975312	RLTR28	LTR	ERVL	49	GTCCTAAAGCTAGCCCCCAAGGTCTATTCCCTTATTTGGCCACTTCCTCC
ILMN_2586196	L1_Mur1	LINE	L1	49	CCTACAGATTGGGAAAAATCTTCACTAACCCCACATCCAATAGAGGGCTG
ILMN_2498183	L1Md_F2	LINE	L1	48	GGTGGAACAACAGTATGAACTAACCACTACCCTCCCCGCCCCACAGAGCT
ILMN_1214026	L1Md_F2	LINE	L1	50	CCTAGGCAAATGGAATGACCTGGAGGGTATCATCCTGAGTGAGGTAACCC
ILMN_2538141	Lx	LINE	L1	50	ACTGATTACAGGATCCCCAATGGAGGAGTTTGAGAACGGACTGAAGGAGC
ILMN_1230375	MMERVK10C-int	LTR	ERVK	50	GGAACCAGAGTGGAACCAGTGACCCTCGGAGACTTTACCTCTTGGCTTAC
ILMN_2541717	MMERVK10C-int	LTR	ERVK	50	CTGGTGTTCATGCTCTGGTTGGTATGCAAGTTCAGAACCCAACAAAAACG
ILMN_1254221	L1Md_F2	LINE	L1	50	GGCAAGTGGATGGATTTGGAGGGTATCATCTTGAGTGAGGTAACCTAGTC
ILMN_1238286	B3	SINE	B2	50	CCAGAGGATCAGATGCCTTTATCTGACTTTCATGGGCACCAGGCACACAC
ILMN_2579290	Lx2	LINE	L1	50	GACCCCAGTGGAGGAGTTAGGGGAAGGACTGAATGAGCTGAAGGGGATTG
ILMN_2568058	L1Md_F3	LINE	L1	50	GGCAGACCTATCAGAATTACACCAGAGACTCTAAAACCCAGAAGATCCTG
ILMN_1247963	L1Md_T	LINE	L1	50	TGGAGCTCAGAACTGAACAAAGAATTCTCACCTGAGGAATACCGAATGGC
ILMN_1226396	PB1D7	SINE	Alu	50	CGGTGGGTTCAAGGCCAACCCGAACTACAAAGTGAGCCCCTGTCTCAGGA
ILMN_1213834	MuRRS4-int	LTR	ERV1	49	TCTGGATGGGTTGAGGCTTTCCCCACCAAGCAGGAAACAGCTACCATGGC
ILMN_1232454	IAPEz-int	LTR	ERVK	50	CGAAATTCAAGACAGTCTATCAGAAGTAAAGTGGAATATGTTTGGCCTTG
ILMN_1243623	B3	SINE	B2	50	CCCACATGGCAGCTCACAACTGACTATAACTCCAGTTCCAGGGGACCTGA
ILMN_1247996	SSU-rRNA_Hsa	rRNA	rRNA	50	TGAGCAATAACAGGTTTGTGATGCCCTTAGATGTCCGGGGCTGCACGCGC
ILMN_2864290	B1_Mus2	SINE	Alu	50	GGCATACACCTTGAATCCCAGCACTCCAGAGGCAGAAGCAGGTGAATCTC
ILMN_1224237	MMERGLN-int	LTR	ERV1	50	ATCTGGCCAAGGTAAGAGAGGTTATGCAGGGAGCGACTGAGCCCCCCTCA
ILMN_1239587	ETnERV2-int	LTR	ERVK	48	TGGGGTATTTTCAGTAATGGCCACTATACTTGCCTGCATCCCCATGCGGA
ILMN_1241612	L1Md_F2	LINE	L1	50	CCTAGCCAAATGGATCGACCTGGAGGGCATCATCCTGAGTGAGGTAACAC
ILMN_2578850	B3A	SINE	B2	50	GATCCGAGGCTCTCTTCTGGCCTCCAAGGGCACCAGGCATATAGGGAAAA
ILMN_2983093	B1_Mur2	SINE	Alu	49	CCGGTCTACCTAGCAAGTTTCAGGCCACCTAGGGCTACATAGTGAGACCC
ILMN_1232093	L1Md_A	LINE	L1	50	TGCCAGCCCAGGCTACTATACCCGGCCAACCTCTCAATTATCATAGATGG
ILMN_2795095	PB1D9	SINE	Alu	50	GAGTTCGAAGCCAGCTAGGGCTATATAGAGAAACCCTGTCTTGAAAAACC
ILMN_1222988	L1Md_F3	LINE	L1	50	CAGCATTCCCATGCCACCTAGTCCTGGGCAACCCAACACAACCCAAAAGC
ILMN_1233652	B1_Mur1	SINE	Alu	50	CAGCACATGGGAAAGGGAGGCAAGTGGATTTCTTTGAGTACAGGTCTCCC
ILMN_1254581	L1_Mus3	LINE	L1	50	GCCCAATCAGTCATCAGTGGGAGGAGAGGTCCTGTGAAGGTTCTATGTCC
ILMN_1224331	PB1D10	SINE	Alu	50	GGTCATGGGTTCACAAGGCCAGCCACACAACGAGACCCTAATTTACAAAA
ILMN_2819380	B1_Mus1	SINE	Alu	50	GGGAGGCAGAGGCAGGAGGATTTCTGAGTTCGAGGACAGCCAGATCTGCA
ILMN_1236862	PB1D10	SINE	Alu	50	GGAGCTACACAGCAGGAGGATTGCTTCAAGGGCAGCTTGGACTACACAGC
ILMN_2731550	L2c	LINE	L2	50	AGGCTACCTCTGCACCTGTAAATGCTTCTCTCGTGGCACCTATCACACCG
ILMN_2983516	B3	SINE	B2	49	CCCAGAACACCTCAAACAGAACTGCCACAACTCCATTGTCTCACTCCAGC
ILMN_2675811	B2_Mm2	SINE	B2	50	TGGGATCCCTCTTCTGGTGTGTCTGAAGACAACAACAGTGTCCTCACATA
ILMN_1217246	RLTR1D	LTR	ERV1	50	CTCGCACCCCTAACCCTTTGCTTCTTAAAAAACCCCTAGCTTCCGAGCCT
ILMN_1233738	MER31A	LTR	ERV1	50	ATCCACTTGTCTAATTGGAGTCAATTAGGTCCAATCTCTGTGTCCCGCTG
ILMN_1259641	MMERGLN-int	LTR	ERV1	50	TAGAGCGAAGGAAACGGGAACGGGATGCTCAACGGGGGTGGTTTGAGTCG
ILMN_1231088	L1Md_A	LINE	L1	50	CCACGACAAAACCAAGTTCACACAATACCTTTCCACGAATCCAGCCCTTC
ILMN_2583102	L1_Mm	LINE	L1	49	GAGAAGCACTCCTCCATTGCTGGTGGGACTGCAAGCTGGTAAAACCACTT
ILMN_2574030	MTB_Mm	LTR	MaLR	50	CAGGCTGAGAAAGCCATGAGGAGAAAGCTAGCAAGTAGCATCCCTCCATA
ILMN_2881810	L1Md_A	LINE	L1	50	CGCAAACTTTATATGCCCCAGTACAGGGGAACACCAGGGCCATAAAAGGG
ILMN_2706809	MER34A1	LTR	ERV1	50	CTGAGAACAGCATAATCTCTGCTATTACAATGAGGTGACGCCATCCCGGG
ILMN_3065816	MIRb	SINE	MIR	50	TTGTCTTCTGCAAGCGGGGACGGTAACAGAGCCCGTGTCGTAGAGTTGGG
ILMN_2560594	B1_Mur4	SINE	Alu	50	CCAATGCTTGGGAGGCAGAGGCTGGTAGATCTTTGTAAGTTCAAGGCTAG
ILMN_2577790	B3A	SINE	B2	50	CCGATGTCCTTTTGGGCGTAACCAAATGTGGAACCTGCAGACACAGGTGC
ILMN_2564539	L1MDa	LINE	L1	50	CAGAGCATCAAGGACCTCGGAGGCCATCAAAAATGGTGTGACACATGCGC
ILMN_2525077	B3	SINE	B2	50	GAGCTGCTCTTTCAGAGGCCTTGTTCCCAGAGGCTCACAGCTGTCTGCAA
ILMN_2556813	B4A	SINE	B4	50	GATGGATCCCTGGAGCCCGTTGACCGAATAGCTTAGTGGGATAAATAAGG
ILMN_3042923	RLTR9A2	LTR	ERVK	50	GTTCTGCCACCTCTGTTTCCTCCAAGATGCCACTACCTGCTGAGAGGCTG
ILMN_1231472	L1Md_A	LINE	L1	48	CAACTTCACCCAATCCTGGGCACCCCAACACACCCAAAAATCTAGACACG
ILMN_2522195	L1Md_F	LINE	L1	50	TATCAATGGACTCAATTCCTCAATAAAAAAACATGTACTAACAGACTGGC
ILMN_1255133	L1Md_F2	LINE	L1	50	GCCAGCCAGGGTACTATACCCAGCCAAAATCTCAATTTCCATAGATGGAG
ILMN_1239725	L1Md_F2	LINE	L1	50	CCTAGCCAAATGGATGGACTTGGAGGGCATCATCCTGAGTGAGGCAACAC
ILMN_1251327	Lx2B	LINE	L1	50	CCAGATACCAGGGATGTGAGAAGCTCCCAGGACCCAGTGGGGATGACCTT
ILMN_1229362	B1_Mus1	SINE	Alu	50	CTCTGAGTTTTAGGCCAGCATGGTCTCCAGAACAAGTTCCTGCCGGGGCA
ILMN_2527220	RLTR13B4	LTR	ERVK	50	GAAAGCCCTTGCACTAGGAGAGTAAAGTTCTCACACCTGGCTTCTAAGAC
ILMN_2972829	IAPLTR2a	LTR	ERVK	50	GGGTATTTTACCACTACTTGTACTCTGCCTTTCCCGTGACGTCAGCTCGG
ILMN_1245201	IAPEY3-int	LTR	ERVK	50	GGTAGGGACCATGGCATTATGGAAACTGGTGAAATCGTGCCCGGAGGATG
ILMN_1242971	L1VL4	LINE	L1	50	GGTCCTGGGCAGCTGTTATATAAACCCTAAGAGAACACAAATGGCAGCCC
ILMN_2587966	RSINE1	SINE	B4	50	CACAGTGTGGATGGAGGGAAGCAACTCCTTCAAGCTGCCCTCTGACCTTC
ILMN_1249110	SRV_MM-int	LTR	ERVK	50	GCTGAAGGAGACCTCATTACCAGCACCTCCAAGGTGGCTCCATTGGACTC
ILMN_2538301	L1Md_T	LINE	L1	50	TGGGGCTCAGAACTGAACAAAGAATTCTCACCTGAGGAATACGGAATGGC
ILMN_1251193	U6	snRNA	snRNA	50	TTGGGACAATACAGAGAAGATTAGCGTGGCCCCTGCGCAAGGATGACACG
ILMN_2562789	Lx3A	LINE	L1	49	GTAGGCCTCAGGGAGTTTAGAGGTCTGGTGGTATGGAGATGGGGACATTC
ILMN_2928599	B1_Mus1	SINE	Alu	49	GAGTGAGGTCTAGGACAGCCAGAGCTACACAGAGAAACTCTGTCTCAAAG
ILMN_1220375	ETnERV3-int	LTR	ERVK	50	ATTAGACCCTCACACAATCAGTTTGACTATGGCTGCGGCCTTGTAGGACC
ILMN_1238185	L1_Mus1	LINE	L1	50	TGCCAGCCCAGGCTACTCTACCCAGCCAAACTCTCAATTACCATACATGG
ILMN_1252541	IAPEz-int	LTR	ERVK	50	GGGGAACTTGCCGAGTCGGTCCGTAAATGTGGAATCAGTGCTGGTTTTGC
ILMN_1220964	L1Md_T	LINE	L1	50	AAAAAACCAATACAAGAACAGGAACAACGCCCTAGAAAAAACAAGAAGGT
ILMN_2584805	MMERVK10C-int	LTR	ERVK	50	GCCATTGCCTTAATTGTCATTGCCCTGGGCACGAGTGTATCTGCTGGGAA
ILMN_1221523	ETnERV2-int	LTR	ERVK	50	CACCCTTGCTACAAATGCAGAGTCCCCTTGGTTCCTCAAGCCGTGGAGAC
ILMN_1252500	MMERVK10C-int	LTR	ERVK	50	CCTGACGCGACTGACAAGGACCGTGAAAGAGCAATATGAACCCCAAGATG
ILMN_1220677	L1Md_F2	LINE	L1	50	ACATGGAAGAGAGAATCTCAGGTGCAGAAGATTCCATACAGAACACGGGC
ILMN_1245244	RLTR45-int	LTR	ERVK	49	GAAGAATCAGACGTGGATACCACTTCATCACCCTCGTCTCCTGGAGAGAC
ILMN_1232953	L1Md_A	LINE	L1	50	AAGGGGAAGTGGACACAATAAAGAAAACCCAAAGCGAGGCAACGCTGGAG
ILMN_1214492	MMSAT4	Satellite	Satellite	50	CAGATTCCTCCTCTCTTCAAGTTCAACACAGAATCCATTCTGGAGATATA
ILMN_2522884	RLTR46	LTR	ERVK	50	TAAACCTCTTTGTGCGCAGCTGGGAGAGCACAGCCAGCCAAAGTCACCAG
ILMN_1214391	PB1D10	SINE	Alu	50	CCAAGCACAGTTGTTAGAATAAGAGCAAGACCAGTGCAGAGTCCACACTG
ILMN_1226577	B1_Mur1	SINE	Alu	49	AGCACTCCAGAGGTAGGGGCAGGTGAATCTCTGTGAATTAGAGGCCAGCC
ILMN_1230534	ID_B1	SINE	B4	50	GTCAGACATGGGGACATATGGCTCTGATTGTAGCCCTCAGGTGGAAGAGG
ILMN_2595319	RSINE1	SINE	B4	50	GCGGGCCTCACCTGAAGCTTTGATAAAACGTGTTCCACGCAGGTGTCTTC
ILMN_1258452	L1Md_T	LINE	L1	50	CCTAGCAAAATGGATGGACCTGGAGGGCATCATCCTGAGTGAGGTAACAC
ILMN_2558866	Lx9	LINE	L1	50	GAAGAGAGGGCAGAAGGACTATAAAAGCTAGAGGAAGAGGGATTTTGCTG
ILMN_2971314	RMER6C	LTR	ERVK	49	AGTTTGAGGCCAAGCAGAACAACCCAGTTAGAGGCTGAGAGAAGCCAGAC
ILMN_2636964	RCHARR1	DNA	MER1_type	50	GCCTAGACGTAATTGCTTATGTAAGAAATAAGCGCATCCATCCCAGCAGC
ILMN_1238059	L1VL4	LINE	L1	49	GCTACTTGTCATCATCAGAACCCAGTTCTCCCAGCACAGTGAGTCCTGGT
ILMN_1215416	MERVL-int	LTR	ERVL	50	TCTGCTGGCCTAGAAGTTTTGGCTCCAGAGAGGGGAGTCCTCCTACCAGG
ILMN_1238327	L1MC4a	LINE	L1	50	GGCAGTATCCCCAGACTTGTGCATTTTGATGTGGCATTCCCTCTCATAGC
ILMN_1230710	Lx7	LINE	L1	50	GGGAGAATGCTGGGAAAGGGGAGAATGTATTCCCTGGTGGTGGTAGTGCA
ILMN_1222071	RLTR4_Mm	LTR	ERV1	50	CCTGATATGTGCCCATTGCTGAACCTTCATTAGACTCTTTCCTTGTACCC
ILMN_1233684	B3A	SINE	B2	50	TCTGTGACTCCAGCTGACTTAGCCACCTGTACACATGCACAGGCACGCAC
ILMN_1244825	URR1B	DNA	MER1_type	49	TGGTTGGGGGTCACCACACCTGTGTTAAAGGAGCTCAGCGTTAGGAAGGC
ILMN_2857143	B1_Mus1	SINE	Alu	49	GCCAGAGGCAGAGGCAGACGAATATCCAAGTTCCAGGACAGCCAGAGCTG
ILMN_1218905	Lx8	LINE	L1	50	CTGGACACAGGACATGAAGACATCAGTGGTATTGACGGAGAAGCTCCCGC
ILMN_1224932	MMETn-int	LTR	ERVK	50	GCTTCTGTGGGGCGGAGTCTTAAGACACAGTTTCCCCTGTTCCAGCACAG
ILMN_2607287	L2c	LINE	L2	50	GAAAGCAGGTTAAAGTCTCACTTGTTTTCTACAGCGTCAGCAAGTGTCTG
ILMN_2879858	B2_Mm2	SINE	B2	50	CAAATCCCAGCATCAACCTGGTGGCTCACAACTATCTGTAATGGGATCCG
ILMN_2951310	ETnERV3-int	LTR	ERVK	50	CCCAGAATGATTCATGTGACAGGCTGACCTGTGAGGTCCTGAGTGCCCTG
ILMN_1239957	SRV_MM-int	LTR	ERVK	50	TCCTGGGCCTTCCCATTAATCTCTGGGGCCAAGATCTGTTATCCCAGCTG
ILMN_2537818	L1_Mur1	LINE	L1	49	CACAAATGGGGGCAAACCTGGAAATGGAAAAACCTAAGAAAGAGGTCAGG
ILMN_1241341	IAPEy-int	LTR	ERVK	50	CAACGATGGTGCAGAAGATGCTGACCTCACGAGGACTGTTCCTGATCCTG
ILMN_1237290	L1_Mus2	LINE	L1	50	ATTCGGAGCTCAGATGGACGGAATGACCATCCAGAGACTGCCCCACTTGG
ILMN_1213185	MMERVK10C-int	LTR	ERVK	50	ACTTGAAGGGGAACTGGTCGCAGGAGCTGGAGAGATTGCAGACGAGACTG
ILMN_1252376	L1Md_F2	LINE	L1	50	GTCTGGCAGTTCCTTAGAAAATTGGGCATAGTACTACTGGAGGATCCAGC
ILMN_1234480	L1Md_F3	LINE	L1	50	GGCCTAGCCGGCCATCACTGGAAAGAGATGCCCATTGGACATGCAAACTG
ILMN_1252022	L1_Mus3	LINE	L1	50	GGGAGAGTCCAACACCCCACTCTCATCAACGCACAGATCATGAAAACGGA
ILMN_1258627	RLTR22_Mur	LTR	ERVK	50	CTGCAATGAGAACTCTGCCAGTCTCCCACGTGTCACCAGTTAATTGCCTC
ILMN_1256975	ORR1C1	LTR	MaLR	50	GGAGGTGGTGTTGGAAGAGGTGTGCCCTCATTGGCACAAATGTTACTGGG
ILMN_2526599	MurSatRep1	Unknown	Unknown	50	TGTGCGTGTGAACTTCACTGAGGAAGATTGGGATTTGCTGGATCCTTCCC
ILMN_1236387	RLTR10	LTR	ERVK	50	GGTGGAGATTTGCCCTTGCTGCCCTGATTAGCTGAAGCCTCGTGACTGGC
ILMN_2578165	L1_Mm	LINE	L1	49	CACCAGAGAACTCCTAAACCTGATAAACAGCTTCAATGAAGTAGCTGTAC
ILMN_2887435	Lx4A	LINE	L1	50	CCCTTGGGGCTCTCAGAGACAGAACCACCAACTACAGAACATACATGGAC
ILMN_2939583	MTB	LTR	MaLR	50	GACATTTTCTCAATTAGTGATCACAGGTGGGAGGGCCCATTGTGGATGGG
ILMN_1236266	RMER15	LTR	ERVL	50	CAGGAAGTCCCTGAAACTAACCAGATTCACTAAGACCCTCCCTGCCAGAG
ILMN_1221754	ID_B1	SINE	B4	50	ACCAGGTGTAGTAGCACAAACCTGTAATCCCAGCATTTAGGAAGGAGAGG
ILMN_1259447	RMER20A	LTR	ERVK	50	AAGAAACCTGGTCAGCAAGCACCTGAGATTCCTGGAGTGCCTCCCCGTGC
ILMN_1253702	ETnERV2-int	LTR	ERVK	50	TAACGAATGGAAGGGTCCGGATCTGGTTCTAATCTGGGGAAGGGGCTCGG
ILMN_1258094	B1F	SINE	Alu	49	GGCCAGAGTGGACTACATAGTGAGTTTGAGGCAACCCCAGGCTACATAGG
ILMN_2551152	Lx7	LINE	L1	50	GGCAGGCCCCATGCCCAGGAACAGCTGGCCAACACAAAATGAACTTAATG
ILMN_2538436	L1Md_F3	LINE	L1	50	CCTGGAGGGCATCATCTTGAGTGAGGTAACCCAATCACAAATGAACTCGC
ILMN_1217802	L1VL2	LINE	L1	49	CAGGAAGGACAGGCTCCAGTCAGATATAGCAAGGGCAAGTAGCACTAGGT
ILMN_1219179	B1_Mur2	SINE	Alu	50	GAGTTTGAGGTCAGCCTGGTCTATGTGATAAGTTTCAGGCCAGCCAGGGC
ILMN_2474182	MIRc	SINE	MIR	50	CCCCAGCTGCTTATATAATGTGAATGACACTTGTCCTGGCTGTCTCACAG
ILMN_1232740	B1_Mus2	SINE	Alu	49	GCCTGGCATGGTGGTTCATGCCTCTAATCCCAGCACTTTAGGAGGCAGAG
ILMN_1218104	ORR1E	LTR	MaLR	50	GGACACTGGCCCGCCTCTTTGCCTTTTGGCTGCTGTCAAGTGAAGAACTC
ILMN_2993779	ORR1E	LTR	MaLR	50	AAGCTGGCTCCCCAGCCCCCATGGCTCCTTTGGATGATGGTAGAACTTGG
ILMN_1250917	ID_B1	SINE	B4	50	GCTGCAAGTCTGAGGCCAGTCTGGGTTACATAGTGGAACTCTGTCGAGTC
ILMN_1218717	ETnERV3-int	LTR	ERVK	50	CTTTGGCAGTTGGCTCAATTGGGCTGTGAATACAAGATGCCTGGCCTTTG
ILMN_1218897	MTD	LTR	MaLR	50	GTAGGCAACTCTGTGGGATACATAAGAAAGCAAACCGAGCAGTGAGGAGC
ILMN_2860649	B3	SINE	B2	50	CTGTAACTGTGGTGCCAGGTGATCTGACACCCTCATACAGACATACATGC
ILMN_1258330	MMERVK10C-int	LTR	ERVK	50	ATCGAATTACCTGAAGGGGAACTGGTCGCAGGAGCTGGAGAGGTTGCAGG
ILMN_1246061	MMERVK10C-int	LTR	ERVK	50	GGGTGGGAGGGATTTTGTTTGGTGCTGCCATATGCTGTGGACTGGCATTC
ILMN_2744816	B3A	SINE	B2	50	CTCCGGTTTCAGGAGTCCAATGACCTCTTAGCCTCCTTTGACATCTGCAG
ILMN_2871881	Lx2	LINE	L1	50	GCGTAGTCCTGTGGAAGACACTGAGGAAGCTGGACACTGGAGAGGTCTGC
ILMN_2959272	U6	snRNA	snRNA	50	TAGCATGGCCCCTGCGCAAGGATGACACGCAAATTCGTGAAGCGTTCCAT
ILMN_1256907	L2a	LINE	L2	50	CGCCTGTAGATCTCCTTCCAGTTTTACTCAAGTTACCCACTAGCTAGGGC
ILMN_2525496	MT2C_Mm	LTR	ERVL	50	CTAGATCCTTGGACTTCCATTCTACAGCTGCTACTGACCGTTGTTGGGAG
ILMN_2978617	ID_B1	SINE	B4	50	GTAACTCAATGGTCGAGAACTTGCTTAGCGTGTGCAAAGGCCCCAGGGTC
ILMN_2848548	B2_Mm2	SINE	B2	50	ATCTGATGCCCTCTTCTGGCATGTAGTTGTACATGCAGACAAAGCATTCC
ILMN_2578592	Lx2B	LINE	L1	50	GACAGATGCAGGTTCTCACAGCCAACCATTGGACTAAGCCTGGAGACCCC
ILMN_1255287	RLTR4_Mm	LTR	ERV1	50	GCCTCATTTAAACTAACCAATCAGCTCGCTTCTCGCTTCTGTACCCGCGC
ILMN_1218923	MuLV-int	LTR	ERV1	50	GAACTGATCGCACTCACCCAAGCCCTGAAAATGGCAGAAGGTAAGAAGCT
ILMN_1251419	RLTR4_Mm	LTR	ERV1	50	TATTGCTGCCCAGCTCTATAAAAAGGGTAAGAACCCCACACTCGGCGCGC
ILMN_2577664	MIR	SINE	MIR	50	CACACACGGGGACCAAATTGCTGTGGTCCAAACCTCAACTCACAGCTTAC
ILMN_2946482	B1_Mus1	SINE	Alu	50	CAGCACTTGGGAGGCAGAGGCAGGCGGATTTCTGAGGCCAGCCTGGTCTA
ILMN_1218127	B1_Mur1	SINE	Alu	49	CAGCTGCACTTTCTCCCGGGCTGACCTAAATCCAGGAGCTTGCAAAATGT
ILMN_1232052	B3	SINE	B2	50	CCGGCTGCTCTTCCAGAAAACCTGGGTTCAGTTCCTAACATCCACATGGC
ILMN_2560379	Lx6	LINE	L1	50	CTTCTGGGGTAGCCTTTCTTCATTGTCTCTCCTGATTCCAAGGAGATAAA
ILMN_1245754	Lx6	LINE	L1	50	GAGTCTGGACAAATGTGCTATAAACTCTAAGAGACCCCAGAGGTCATCCC
ILMN_2740678	L2c	LINE	L2	50	GACCTCAACTTAAATACATCATCTTCTATAAAAGACCTTCCCAGTGCAGT
ILMN_2553323	RMER19C	LTR	ERVK	50	TCTTTTCCACTACCTCTGGTGGCTGGTGGGCTAGAAGGGAGGTTGAAGCA
ILMN_1215829	B1F2	SINE	Alu	50	GTGATACCTGCCTGAAATCCAAGTACTTAGGAGGCAGAAGCAGGAGGATC
ILMN_1219896	RLTR13D2	LTR	ERVK	50	AATTGTGACTAGGGTGTGAAATCCTCACCTGGCTCCTGTCAATAGCTGCC
ILMN_1221980	ETnERV2-int	LTR	ERVK	50	CCAGGAATATGTCCCCGGTGTGAGAAGGGCCGCCACTGGACAAAAGATTG
ILMN_2521893	RMER19B	LTR	ERVK	50	GCTGATCACTGCTGAGAGGAGAGGCACAACCAGGAACTTCTCAGGGCATT
ILMN_1250014	B3	SINE	B2	50	CTTCCAGAGGACCAAGGTTCAATTCCCAGCACGGCACAGCAGCTCACAAC
ILMN_2874071	ID_B1	SINE	B4	50	AAGTCCCAGGCCTTGTGAGGTGGAGGGCCCATCAGTTTAATGCCACTTTC
ILMN_2559067	PB1	SINE	Alu	50	GGGCACTCCTGCAGTCCTACTCAGAGGCCAAAAGACCATTTAAGTCCAGG
ILMN_1236308	MMERVK10C-int	LTR	ERVK	50	GTCGCAGGAGCTGGAGAGGTTGCAGGCGAGATTGCAGATGCAGATCCTGA
ILMN_1238820	MMERVK10C-int	LTR	ERVK	50	TCGCAGGAGCTGGAGAGGTTGCAGGCGAGACTGCAGATGCAGATCCTGAA
ILMN_1215711	RLTR44-int	LTR	ERVK	49	CTTGGTCAGGGCATGCTTGAGGGACGCCAGTGGAAAGTACAATGCTGAAG
ILMN_2830666	RMER12	LTR	ERVK	50	CTAGGTCAGAAATGAAGCCACTATCTGGTAACTAGGGGCCATAAACTGGG
ILMN_1240926	ID_B1	SINE	B4	49	GTACTTGGAAGGTGGAGGCAGGGGGCTGGAGAGTTCAAGGCCAGACTCAC
ILMN_1244697	PB1D9	SINE	Alu	50	TGAATCAGAGGCAGGTGGGTCTGTGAGTTTGAGGCCAGCCAGGGCTATCT
ILMN_1223521	RLTR45	LTR	ERVK	50	GGACCTTTCTCAATACATGGGGGTCTTGATACAACTTCAGAACGGTTTCC
ILMN_1213448	RLTR4_MM-int	LTR	ERV1	50	CTACGCGGACCACACTGGCGTAGTAAGAGATAGCATGGCAAAGCTAAGAG
ILMN_3162692	Lx9	LINE	L1	50	GATAACCCTAAGGGCGCAGTAGTGGCACACATATCCTGGTGGTAACCAAC
ILMN_2743541	MTEa	LTR	MaLR	50	TGCCAAGTGCCTTCCACAGTGGATTTTATCCTCTAAAACTAAATAAACTC
ILMN_1247531	MusHAL1	LINE	L1	50	CAGGAGGGACAAACCACAGTAAGAGACAGCAAGACCAGCTAACACCAGAG
ILMN_2483235	ORR1D2	LTR	MaLR	50	CCAGCTGTGAAGGACTTTTAGCCCTCGGGAAACTTAAGCTCAGTAAACTC
ILMN_2784272	B1_Mur2	SINE	Alu	50	GTGCACACCTTTACTCCTGGCACTTGGGAGGCAGAGGCAGGAGGATCTCT
ILMN_1237918	L1Md_A	LINE	L1	50	ATCCAGAAGATGCCCCAACTGGTATGAAGGACACATGCTCCACTACGTTC
ILMN_1219517	RLTR10-int	LTR	ERVK	50	GGTGGACCTTCTGTCTGGAGATTTGGAGAGGATCGAGCAGATCAGGTGTT
ILMN_2424680	L1M2	LINE	L1	50	GAACATCTGTGGATTTCTCAGCAAACAACTTAGAACAAGTAGAGACAGCT
ILMN_2555404	Lx4B	LINE	L1	50	TGTACCTAACCCTGTAGAGACTTGATGTGCCAGGGTGGGGGGATGTCCGG
ILMN_1253228	MARNA	DNA	Mariner	50	GCACCCTTGGAGTAGAGGTGTGGCTTCCCAACTCACTGCTGCTCAGAAGG
ILMN_3150205	PB1D10	SINE	Alu	49	AAGCAGGCAGATCCTGAGGTCCAGAGCAGCCCTGGCTACACAGGGAAACA
ILMN_2860932	PB1D10	SINE	Alu	50	GGAGCAGGAGGATTAGGAGTTTGAGGCCAGCCTGGGCAAGACCTTGTCCA
ILMN_2565082	B1F1	SINE	Alu	50	GGCTGCTGAGGGAGGACTGCACAAGTTGAGAGCAGACTGGGGATATGTAG
ILMN_2571699	PB1	SINE	Alu	50	GCTGAGGCTGGAGAATCGTAGCCTATGGTAGACTGTAAATCCAAGACCAG
ILMN_1250664	B1_Mur2	SINE	Alu	50	GAGTTGGAGGTAAGGTCCAGAACACCCAGAGCTTCATATTGAGACCCTGT
ILMN_2842930	RLTR31_Mm	LTR	ERVK	50	TGGGATAACTTGTCTAATCTAGGTGGGCAGCTTGTATCATCGATTGACTC
ILMN_2716643	MLT1A0	LTR	MaLR	50	GAGTGGGATTAGTGTCCTAGGAAAAGAGGCTGAAAAGAGACACCCCTCTG
ILMN_1245845	RLTR13C2	LTR	ERVK	50	TACAATGGCCTAGGGGAAAGGTCGACTAGAGTAGGAACTATGGCAAGGGC
ILMN_2565835	L1_Mus1	LINE	L1	50	CGGCCATCATTGGGAAGAGAGGCCCCTTGGTCTTGCAAACTTTATGCCCC
ILMN_2641874	L2c	LINE	L2	50	CTCCAGGCCCGTATTTCCACCTGCCTACTGGACATCTCCACCTGGATGTC
ILMN_1258982	B1_Mm	SINE	Alu	49	GAGTTCAGTTCTGAGGTCAGCCTGGTCTACAGTGAGTTCCAGGACAGCCA
ILMN_1238430	B1_Mur2	SINE	Alu	49	TAGAGATACAGGCAGGTGGAGTTCTCTGGGTCTGTGGCCAGCTTGGCTCT
ILMN_2585911	B4A	SINE	B4	50	ACACTTGGTTGACATTCAGGAGTGGGTCCCCAGGGCAAGCTGACTAGCTA
ILMN_1214043	RLTR15	LTR	ERVK	50	GGAAAGAGATAGGAACTCTGGGAGTCAGGCATGGGAGGTTTTGCCAGCCA
ILMN_3091288	Lx3C	LINE	L1	50	ATGACATGCTGCCATTCCTGGTTGCTGCTCGGATGCAATGGAAACTATGC
ILMN_2954019	L1Md_F2	LINE	L1	50	TACAGGGGAACACCAGGGCCAAAAAGTGGGAGTGGCGGGGGGAGGGTATG
ILMN_1258354	RSINE1	SINE	B4	50	GCCACACAAGCCTAACCTGAGTTTAGTCCTTAGAACTCATGTGGAGTGAG
ILMN_2580684	L1MA5A	LINE	L1	50	TGTGCAATCACTATAGAATAGAACTAACATGTGACCCAGACGAACCCCTC
ILMN_2808191	B3A	SINE	B2	50	GTGCCCATGAAGTGCCTACAACCTCCTGTAACTACAGCTTCAGGGTTTCC
ILMN_1244225	B1_Mur2	SINE	Alu	50	GGTGTACATCATGAGTTCCAGGACTGCGAGAGCTATAGAGAGCCTGTCTC
ILMN_1225715	RNERVK23-int	LTR	ERVK	50	CGTTGTCGAAGGACAATGCCAAATCATTGAGACCACCTACACCTCGGCCC
ILMN_2745665	RLTR45-int	LTR	ERVK	50	CTATTAACCAAGATATAGAAAATATAAAAAAGGGCCTAGGTGATCTTACT
ILMN_1230683	RLTR6-int	LTR	ERV1	50	TGGTTTCAAACTTTCGGTTTGCGGTCGCAACATCTCACGTCTCACGGGAG
ILMN_2713983	L1ME4a	LINE	L1	50	TATTAAGCAAGTTTTTACCTATGTTACAGAAAGAATCCCCAAATATGAAG
ILMN_2950957	MTD	LTR	MaLR	50	AGGCCTGAGGAGCATTCTCTTGATTGATGGTTGGTGGATGGGTCCAGCCC
ILMN_2523948	PB1D10	SINE	Alu	50	CCCAGCACTTGGGAGGTGAAAGCAAGAAGAACAAGAGTTCAAGGGCAGCC
ILMN_2541736	RodERV21-int	LTR	ERV1	50	CCTATCACTCGTTCTAAAGCCATGACCAAGCCCCCAAGCTCTCCTCCCCT
ILMN_1244995	RLTR46	LTR	ERVK	50	ACGTGGTAATGAGGCTCTGGGAGAGCAGCCAATCAGGTGTGGACACGCCA
ILMN_1214785	RNERVK23-int	LTR	ERVK	50	GCGATGGAGAGATCCCCTCACTGGACAATGGAAAGAACCAGATCCCGTCC
ILMN_1213147	Lx2B	LINE	L1	50	GGCATCCATTCGGTCTGAAGACACCAAACCTGGACACTGTTGCTGCTACC
ILMN_1214855	B1_Mus1	SINE	Alu	50	CCAGGCAGTGGTGGCACATGCATTTAATCCCAGCAAGGCAGAGCAGGAGG
ILMN_2690241	MER20	DNA	MER1_type	50	GGAATGGAGAGAACAGAGCTGGGATGCTGCTATTAACGGGTAGTAGACCT
ILMN_1217986	Lx7	LINE	L1	50	GCCTCTGATCAGGAATACAAGTGGCAGGCAATACTACTGTGGATGTGCAG
ILMN_2574233	RMER17A	LTR	ERVK	50	GCTTGATTCAAGAGGTTATATAGGGCAGATAACCTTCCCTCCGTCCTTCC
ILMN_2960700	B1_Mur3	SINE	Alu	50	GACAGGTGGATATCTATGAGTTCGAGGCCAGCCTGGGTCTACAGGGTCTC
ILMN_1232173	B4A	SINE	B4	50	GAACACCCGTAAGTCCCATCACTAAACCCCACCAAAGTGCTGGCTGCAGG
ILMN_3140639	RSINE1	SINE	B4	50	CCCACACAGAAGGAAAGAACCAACGTCTGCAAGCTGTCCCCTGACCTCCC
ILMN_1240114	RSINE1	SINE	B4	50	CTTGAGGTCCAGTACAGTAGAAGGAGAGAGCCAACTCCTGCAAGTTGTCC
ILMN_1247771	ID4_	SINE	ID	50	AGGTCCATGGTAGACTGCTTGCCTACTACACGGGACTGTGGGGTTAATCC
ILMN_1249436	MER5A	DNA	MER1_type	50	GCCTCTGTCGTGGGGTCCACAAAGCATTTGAACAGGGGCTTCTTCCCAGG
ILMN_1256768	B3	SINE	B2	50	TCTCTGACTCCAGTTCCGTGGGATCCAGCGTCCTCTTCTGGCCTCTTCAG
ILMN_2961747	B1_Mur4	SINE	Alu	50	GCCAGCCTGCCTGAGTTCCAGACCAGCCAGGGCTACAGGAAGAAGTCTTA
ILMN_1248556	B3A	SINE	B2	50	TTAGTGTTCTCAGCGCCAGGGTTGGGCAGCTCACGACGACCTGTAACTCC
ILMN_1258066	L1M5	LINE	L1	50	GGCTGGGCTAGCGGATACAGGGTCAATCTGTTAAAGTCAGGTGTCTGTCC
ILMN_1235456	B1_Mus1	SINE	Alu	50	GGCAGAGGCAAGTGGATTCCTGTGAGTTTGAGGCCAGACTGGTCAGTAGA
ILMN_1226193	RLTR40	LTR	ERVK	50	CCTGGACTCTTAGATTAGGTACTCTTCCCGGCCCCTCACTCAGATAATGC
ILMN_2538325	Lx3B	LINE	L1	50	CCCTGAGTGAGGTAACCCAGACCCAAAAGGATACTCAGGGTGTGTACTCA
ILMN_3129372	MurSatRep1	Unknown	Unknown	49	TCACTCAGGAAGAGTGGGCTTTGCTGGATCCTTCTCAGAAGAGTCTCTAT
ILMN_2429477	MMSAT4	Satellite	Satellite	50	AGAGAAACCCTATGAATGGAATTGAAACAGTAAAGCTTTGGCACATCAGT
ILMN_1221985	MurSatRep1	Unknown	Unknown	50	GTATGTACTCAGTGTGGTAAAGCCTTTGCACGTTGCAGTCACCTTCATGT
ILMN_2534621	MurSatRep1	Unknown	Unknown	49	TGGAGAGAAACCTCATGAGTGTAATCAGTGTGGTAAAGCCTTTGCAGTTC
ILMN_2913869	MurSatRep1	Unknown	Unknown	50	AAAGAACGCACACTGGAGAGAAGCCACATCAGTGCACTCAGTGCGGTAAG
ILMN_1253481	MurSatRep1	Unknown	Unknown	48	GTACTCATTGTAGTAAAGCTTTTGCAAGTCGTAGTTATCTCCGAATACAC
ILMN_1254729	MMSAT4	Satellite	Satellite	50	CATCTTCATAAGCACGAAAGAAGTCATACCGGGGAGAAACCTTATGGGCG
ILMN_2750493	B1_Mur1	SINE	Alu	50	CATGAGGATCTTTGTGAGTTTGAAGTTGTGAGTTCCCATTTATCCAGGGA
ILMN_2836637	B3	SINE	B2	50	CAGGGGCTCTGACATTCTCTTCTGGCCTTCACAGGCACTGGGTACACATG
ILMN_2707694	Lx8	LINE	L1	50	GCGTCATATTGAAGGAAGTTGTAGGAGTTGAAGGGGGTGTCGGGGTGCCA
ILMN_2722156	L3	LINE	CR1	50	TACATCGGCTGAAAATGAACTGGGCTGCCTTCGGAGGGCCTGAGTTCTTC
ILMN_2553783	MTE2a	LTR	MaLR	50	AAGTTAATGGGTGGGGGGAGTAAGTGGGCGCCGTTGCCTGGATTTGTACA
ILMN_1226682	B4	SINE	B4	50	CCCAGCACAGGGGAGACAGAGACAGGAGGATTCTGGGGCTTGTTGGCTAG
ILMN_2552800	B3	SINE	B2	49	GTATCCACATGGGTGTTCACAACTGTCTGCAACTTCAATCTGAGGGGATC
ILMN_2942883	LTR16A	LTR	ERVL	50	CTCCAACACTACTTTGGGGACAGCTCCAGAGCTCCCTTTGGGGCTCCTAA
ILMN_2581690	L1_Mur2	LINE	L1	50	CCGAAACCAGTAGAAGAGAAAGTGGTGAAGAGCCTCGAAGATTTGGGCAC
ILMN_3100688	MTC	LTR	MaLR	50	CTGAGCAAGCAGCACTCCTCATGGCATCAGCTCCTGCCTCTAGGTTCCTG
ILMN_1228104	(TG)n	Simple_repeat	Simple_repeat	50	ATGTGTGCTGATGGTGCGTGTATGTGTGCTGATGGTGTGTGTCTGTGTGC
ILMN_3161693	B1F	SINE	Alu	50	GGGTTACATAGCAGCTTCCAGGACACACTGGTTTATATAGATCTGCCGCA
ILMN_1215329	B1_Mus1	SINE	Alu	50	TGCCAGGTAATGCTGGCTCTCGGCTTTTTAATCCCAGTCGAAGAAGGCAG
ILMN_2506388	LTR16D1	LTR	ERVL	50	CCTGCTGAAACCGGCCAGCACAGCTACGCATCCCATCACTTCATTGTTTC
ILMN_2541877	RLTR44-int	LTR	ERVK	50	ATCTGTAGTCAGATGCCCTGCTGGAGTTTGAGGTGTGGTAGGCCGCCTGA
ILMN_2574920	B4A	SINE	B4	50	GGAAAGAGCCAGGCACAGAAGCACACAGTCGTAATCTCGGTACTCAGGAG
ILMN_2624544	Tigger1	DNA	MER2_type	50	CTGATGGTAATGCTTTTGTTATTTCGGGTGCCCTGGGACTGATCTGCAGC
ILMN_1258223	IAPEY3-int	LTR	ERVK	50	CACAGTGTTATCAGGTGGACAGATAAAAGTCGAGGTGGAGGAGGAAGGCG
ILMN_2890935	MIRc	SINE	MIR	50	ATTTAAAGCCTTGGTTTCTTGGCTGTACAATGGGCTTGGTAACACTCACC
ILMN_1214108	B3	SINE	B2	50	ACAGTAGTTCCAAGGGATTCTGGCTTCCAAGGGCGCTGCATGTGTGTGGC
ILMN_1251600	B3A	SINE	B2	50	TGCTGCAAAGGGTCGAGTTTGTTTCCCAGCCCCACCTGGAGGCATACTGC
ILMN_1250360	B1_Mur1	SINE	Alu	50	GTGGTGCAGCCCTTCATTTTAGCACTCAGGAGGAAGAGTTTGAGGCCTGG
ILMN_1255899	B3	SINE	B2	50	GTCCAGGTGATCCAACACCCACATACAGACATACATGCAGGTAAAACACC
ILMN_3028324	MLT1K	LTR	MaLR	50	GTTGAATGAGCCAGGCAGAAAATGAAGCCAGTACAGAGGGAAATGGAGCC
ILMN_2552153	MIRb	SINE	MIR	50	AGGTGAGGCCGAGCCCTCCTCCCAGAGCTATGCCATCTATGCAAACTGCT
ILMN_2632890	RLTR19	LTR	ERVK	50	TGAGGAACATACAAAATCCATGTGGTAATTTGTCATGAATTAGTTGTACA
ILMN_1215497	ID_B1	SINE	B4	50	CTGTGTAGTAACCCATACCTGTAAACCTAGCACTGGGAAGGTGGCGACAG
ILMN_1219110	RLTR45	LTR	ERVK	50	AAGGGGGTCAACAGCGGGCCATCAACTCACCGCTCCAAGAACAACTACAG
ILMN_1233487	L1Md_F	LINE	L1	50	ACCTGCAGAGTGCTCTGACCACTGGGACTGAGGAGAGAGTTGGACTCCCA
ILMN_1249498	RMER5	LTR	ERV1	50	GCAACACTGTAGTAGGGTTTTTGGGAAAGTTCAATCTATATTCCCAAGCC
ILMN_1219659	Lx2B	LINE	L1	50	TGCAGACCCTCAGAGATAACAGATACCAGCCCAGACTACCATATCCAGCC
ILMN_1255907	B1F1	SINE	Alu	50	CTGAGGCAAGAGTGCCATATAAGTAGTGAGACCAACCTCATGAGGCCTCC
ILMN_1258266	B3	SINE	B2	50	CCAGCACCCTCATTAGGTGGCTCATAACTGCCTGGGACTCCAGTTCTAGG
ILMN_1226721	L1M4	LINE	L1	50	TGCACAGTGTAGACAGACAAGTGTCTAGGAACAACAGCTAAGCCATGCTG
ILMN_2608903	RLTR9B	LTR	ERVK	50	GCCTGGCGTGGCAGGGGATGGGCCTCCTCCTTTATAAGCACAGACTCTTA
ILMN_2541970	RodERV21-int	LTR	ERV1	50	GGCATATGGGCAGCCTTCCTCTTGGACACTGGAGCCACTTGTGCAGTCCT
ILMN_1224915	B4A	SINE	B4	50	GCCTTTAACCCTGGCAGTTTGGGAGGCAGAGGTGAGTGGTTCTCTGAGTT
ILMN_1255765	B3	SINE	B2	50	TGCCAGTTCCAGGACAGTTGACTCTCCCTTCTAACCAACTCTGGCACCAG
ILMN_2789611	RLTR30	LTR	ERV1	50	GGGCAATGGTCTCATCTGTTCCTCCAGGTCATTCTGTTCCAGGCAGCCAG
ILMN_1259224	MMSAT4	Satellite	Satellite	50	GAACACACACTGGAGAGAAACTCTATCAATGTAACCAATGTGGCAAAGCC
ILMN_2573616	B4A	SINE	B4	49	GTGCAGGGGACCCTCAGAGGCTCAGTGACCATGGAGTTTATCTGACTTGC
ILMN_1259461	Tigger5	DNA	MER2_type	50	GACTTTATGATGGCATGGAAGTGATGCTTGTTAAGCACGAACTGTACGTC
ILMN_1237003	RMER4B	LTR	ERVK	50	CGGACTGTTGCAGTAGCTGACTGTGATTTGCTTCATGCCCTAGCAGAGGC
ILMN_3161532	RMER12	LTR	ERVK	50	TAGAGATGGCCCCCTGTCCTGCTCAGCTCTGATAGGAGCACTGTGGCGAG
ILMN_2496455	MTC	LTR	MaLR	50	TGCCTTTATAAGATTGGGCCATAGGCATACCTACAGGGCATTTTCCTAAT
ILMN_2443065	MMSAT4	Satellite	Satellite	50	CCTTTAGTCAAAGTACATACCTTATAGAACATCAGAGACTTCACTCCGGA
ILMN_2920059	MMSAT4	Satellite	Satellite	49	CAGCCCTTATTCAACACCAAAGAATTCATACTGGAGAGAAACCCTACAAG
ILMN_2977076	ORR1D1	LTR	MaLR	50	CCCCGCCATGACGGTTATGGAGTTATCCTCTGGAACTGTGAGCCCCCAAT
ILMN_2546542	B1_Mur1	SINE	Alu	50	GCCTGGCCTAATAGAGAGTCTTGGGCCAACCAGGCTACCTAATAAGACCC
ILMN_2572109	L1M2	LINE	L1	50	GAGTCCAAAGCTCTACACCCTCAGCCATCAGGGATGCAACTCAGGTTACT
ILMN_3001481	L2b	LINE	L2	50	GATCTGTTGGCTACTGAATTATCCCCAGCAATGTGTACAGGTCCTAGCCC
ILMN_2827535	B1_Mus2	SINE	Alu	50	GCCTACAGAGTGAGCTCCACGACAGTCAGGGATGAAGCCCTGTCTCAACA
ILMN_2587600	B4A	SINE	B4	50	GAGGTGGCTAGTGGATAAAATGCTTACTGCTCAAGCGTGGGGAACCTGAG
ILMN_1241323	L2a	LINE	L2	50	CAAGACCTTGACACTAAACTCTTAAAACTAAGGCCTATTTCACTGTCTTC
ILMN_1214573	Lx4B	LINE	L1	50	GGAGAAGATGCACATAATCCTGAAGAGACAGGATGCCCGCACACACCCTC
ILMN_1241159	ID_B1	SINE	B4	50	CGCTCAGAAATGAGTAGCAGGGGTGTCAGAAGTTCACGGTCATCCTTGGC
ILMN_1226093	RSINE1	SINE	B4	50	TGTGAGACAGCTCAGCAGGTTAGGGTGCTTGTTGCATAAGCCTGTCAGCC
ILMN_1254122	PB1D7	SINE	Alu	50	GAGAGGAAGATTGGGAATTTGAGACCAGCCTGGGCAACAGAGTGAGACCC
ILMN_2820383	MER77	LTR	ERVL	50	CCCCCAGTTAAAAGTCTAGCCCAACAGTATAGCTGGGTGAACATCTCTAG
ILMN_2820379	MER77	LTR	ERVL	50	GACTGGTAAGAGGGAGTGCTCCTGGACCCTGCTCGTGTGCCTTTTTCTAC
ILMN_1249005	L1VL4	LINE	L1	50	CACACCTGGAACTCTCAGAACACAGGAACCAAATCACATGAGGCAACAGC
ILMN_2540598	RodERV21-int	LTR	ERV1	48	TTCCAGTGATACTGCCAAGTAACCTTACCTCATCCTTTGTCAGCTGCCCC
ILMN_1227339	MER94	DNA	AcHobo	50	CCTAAGTATTAATATGGCCTTGATTCACTAAGCTGTGTCTCCCTTTGTAC
ILMN_2649654	L2c	LINE	L2	48	GGAATCCTGGATGTTGTAAGAGTTGGGGTGAGTTGCCTCCATGCCTCCTT
ILMN_1219380	B3	SINE	B2	50	GGATGGTCCACCTCTTCTGACCTCTTGCGGGTACTAGGCACGATGTGGCA
ILMN_1256618	B3	SINE	B2	50	AGGGTGGACCAGTGGTTAAGAGCACTTGCTTCTCTTGTACAGGACCCAGG
ILMN_1239637	B3A	SINE	B2	50	GAGGGTCCAAGTTAAATTCCCAGCACAAATGTCAGGCAGCTCACTGCTGC
ILMN_1229142	B1F1	SINE	Alu	50	CCCCAGTACCCCGTGAGGTAAGTTCTGATCACTGCAAGTTTGAGGTCAGC
ILMN_2580601	MIR3	SINE	MIR	50	GCTCTGTGCTGCCGTGGGCAGGGAGCTGACTTCTTTAAGCCTCTATTTCC
ILMN_1251395	RCHARR1	DNA	MER1_type	50	GCTGCTCAGGTCCCCCGTCACTGTAGACTCGGTTTGAACACAAGCATGCG
ILMN_1218456	MTD	LTR	MaLR	50	TCTTGATTAAGGCTTGATGTGGGAGGGCCCAGCCTACAGTGGGTAGTGCC
ILMN_2883500	RLTR18B	LTR	ERVK	50	CACACTGGGTCTTCCCCCGAGACCCTCACTGTGGGCTTGTCAATCTATAG
ILMN_2582563	Lx8	LINE	L1	50	GTGTGCCCACCAGTGCCACAGTGGAGTGAAGACTATGGGTATTGCAGTCA
ILMN_2879681	RMER15	LTR	ERVL	50	CCCTGAAACCCACCAGACAGACTAGGCCCCCTCTTTTCCAAGTATATTAG
ILMN_1243022	Lx2	LINE	L1	50	CTTAGAGGTAAAGGGGAGGGGGGGCTTGTGGAAGGCAAACAGGGAAGAGG
ILMN_1244042	L1_Mur2	LINE	L1	50	CTCTCAGGATGGCTAAGACCAAACCTCAAGGGATAGCACATGCTCACAAG
ILMN_3163001	B1_Mm	SINE	Alu	50	GGGCTTGGTGGCTCAAGTCTATAATCCCAGCATTCAGGAGGGCAAGGCAG
ILMN_2615439	L2a	LINE	L2	50	GCTCGTCTCTTCCGCTACCTTGAGCATATGAGGCTTGTGGGACCCTTTGA
ILMN_2781878	B1_Mus2	SINE	Alu	50	CCCAGTACTCAGGAGACAGAGGCAGGTGGCTCTCCAAGTTCTAGACTAGC
ILMN_1219494	B2_Mm1t	SINE	B2	50	AGAGCACTGACTCTTGGTTAAGGGACTGTTCTTCTGAAGGTCCTGTGTTC
ILMN_2704134	RMER4A	LTR	ERVK	50	GGGCTGGTGGCTGGGGCGATCCTGGAGACTAGAGGATAATGTGATAACAC
ILMN_2698843	L2c	LINE	L2	50	TTGGGTTCTCCCAGACTGTACGCCTCTAGATGGCAGGGCCGATTCATCTC
ILMN_2937340	Charlie8	DNA	MER1_type	50	TCAGTTCACTGGCAAATGGGACCTGCATCCTGACCTGGCTGCCTGCATCA
ILMN_1231288	Charlie8	DNA	MER1_type	50	GAAAATCAGTTCACTGGCAAATGGGACCTGCATCCTGACCTGGCTGCCTG
ILMN_1252992	B3A	SINE	B2	50	GCAGAGGACCTAAGCTTTTATCCCAGAGCTCATGTTGGGCAGCTTACAAC
ILMN_2825301	B2_Mm2	SINE	B2	50	GGCTCACAACCATCTGTAATGGTGGGTCTGAAGGGAGTGACAGTATACAC
ILMN_1216553	B4A	SINE	B4	50	GCCAGTGTGTGCTTGTCATCATCTCAGCAGTAGGGAGGCAGAGACAGGAG
ILMN_1240650	RSINE1	SINE	B4	50	CCCACAAGTCCTCTGACCTCCACATTTGCACTGGGGCACACATGCACAGC
ILMN_2801891	B1F1	SINE	Alu	50	GAGGCGGAGGAAGGACAATCGTTGCGTCTGAGGTCAGGTGGTCATCTACC
ILMN_1244609	B3	SINE	B2	50	GGGATGGCTCACAACTGTCTAACTCCAGTTCCAGAGCATGACACCCCCTT
ILMN_1255490	PB1	SINE	Alu	50	AGCTACTCGGAGGGCTGAAGGCAGGAATACTTGAGTTCGGAGCCAGCGCA
ILMN_3099265	MTC	LTR	MaLR	50	TCCACCTCGGTCCCATTGGAGTTCCTGCCTTGGCTTTCTACAGCGGACTG
ILMN_1215571	B4A	SINE	B4	50	CCAGAACTGGGAAGATAAGCTCAGAAGCCCCCCTGAAGCCCTCTGGCTAG
ILMN_2813224	B3A	SINE	B2	50	TACAAAGGACCTGTGTTCGATTCCCATGTTGGGAACTCATGTTAGGTGGC
ILMN_1218781	MurSatRep1	Unknown	Unknown	49	CACATGCTGGACAGAAACCTTATGAATGTAATCAGTGCGGTAAAGCCTTG
ILMN_1244671	MurSatRep1	Unknown	Unknown	50	GCCTTTGCACAACTCAGTAGTCTCCAACGTCATAAAAGAACACATACTGG
ILMN_1226921	MMSAT4	Satellite	Satellite	50	GAACACATACTGGAGAGAAACCCTATGAATGTAACCAGTGTGGCAGAGCC
ILMN_3066673	MurSatRep1	Unknown	Unknown	50	GATGACGTGCATGTGAACTTTACTCAGGAAGAATGGGCTTTGCTGGATCC
ILMN_1251280	B3A	SINE	B2	50	TCCGGCAGTTCACAGCCACCTATAACTCCAACTCCAGAGGACCCAATGCC
ILMN_1221035	L1MCb	LINE	L1	50	GCTCAGTTCCTGGCCACCTTAACATAAAGCCGCATGCCAAGAATCCATTC
ILMN_1252245	Lx9	LINE	L1	50	CAAGCAAGGAGGGGTATATGGGAAGGTTTGGAGGGAAGGGAGAAATGACG
ILMN_2637939	L1M4	LINE	L1	50	GTGAATGACTGGATCCTGAAAGTAGAAGATCAAAGGAATCCATCAAAAAC
ILMN_2544995	Lx8	LINE	L1	50	TTAGAAGGGACATGAAGTTAGGAAGGAGACATGTGGCCGAGAGTAGGGAG
ILMN_2581972	MER44D	DNA	MER2_type	50	GTCTATGTATGGTTTGCTGTTAGTCGGTGGCTTTGGGCATCTGCTGGGGA
ILMN_2791963	MIRm	SINE	MIR	50	ACCTCAGTGGGTAAGTCACTTACCTCTCTGTGCCTCAATTGCCTCAGTCA
ILMN_2452057	ID_B1	SINE	B4	50	GGTGACGTCTCTGATCCAAGCTTTCCCTCACTTAGGAAAGGAGGGCAAGG
ILMN_1237758	L1_Mus1	LINE	L1	50	CAGAAAATGGCCTAGTCTGCCATCATTGGGCAGAGAATCCCTTGGCCTCG
ILMN_2420341	RLTR4_Mm	LTR	ERV1	50	CCTTATTTGAATTAACCAATCAGCCTGCTTCTCGCTTCTGTTCGCGCGCT
ILMN_1244101	MurSatRep1	Unknown	Unknown	50	AGCCTTTGCATGTCACAGTCATCTCCAACGTCATGTAACTACACATACTG
ILMN_1248593	MMSAT4	Satellite	Satellite	48	GCTTTCTCACGACACAGTGGTCTCCAACTGCATAAAAGAACTCATACTGG
ILMN_1214208	MurSatRep1	Unknown	Unknown	50	GTGGGAAAGCCTTTGCACAACTCAGTAGTTTCCAACGTCATAAAAGAACA
ILMN_2557096	B4A	SINE	B4	50	GCCTATAATTTCCATGTTGGAGGGCAAAGCCAGGGTCCCTAGAGCTGGCC
ILMN_1218374	Lx7	LINE	L1	50	TCCCCTGGCCTAAAGAAGGTGATGCCTATCAATGCACAAGAAGCAAACAG
ILMN_1238850	MTC-int	LTR	MaLR	50	TAATGTTTTATATTGTGATATAAATATTAACATAACATCTTGGGGATAAA
ILMN_1212898	B3	SINE	B2	50	CTTCTGTTCCAGAGGATTTGATGCACTCTTCCGGCCTCCACAGGCACTAG
ILMN_1229554	MER20	DNA	MER1_type	50	CAACTACAGGGGTTGGGGTGTCATTGGCATCTGGTAGGTAAAGTTGCTGG
ILMN_1229908	ID_B1	SINE	B4	50	GGGCAGAGTAGCCAGTGCCTAGCACCGTAGCTTTGGGAAACAGAATCAGG
ILMN_2567267	B1_Mur1	SINE	Alu	50	CTACATAGCTAGTCCCAGGCAAGCCAGGGCTATATGGTAAGGTCCTGCCT
ILMN_2862316	B3A	SINE	B2	50	ACCCCCAGTCCCTAGGAATCCAGCATCTTCATCTGACCTCCATGGGCACC
ILMN_2578074	MTEb	LTR	MaLR	50	TGGAAGGAAGACTTGACCCCTCCTCAGATGTGGATCATTCTCTAAGCTGC
ILMN_1234249	MER21B	LTR	ERV1	50	GTGCCAGAAACAGCATGGAAGCTCCACACCCCTTCTTCATCTCTTACCCC
ILMN_3042287	(CGG)n	Simple_repeat	Simple_repeat	50	CACGCTCGCCGGGGCTGGCCGAGGCAGCCGGAGGAGCTGGTAGATGCGGC
ILMN_2587091	PB1D9	SINE	Alu	50	GACAGGCAGATCACTGAGTTCCAAGCCAGGCAGAGCTACAGAATGAGACC
ILMN_3009719	B3A	SINE	B2	50	GTCTCTGCCTTCTTAGGCAGTGCACTGACATTGTACAGACGTGTGTGTAC
ILMN_1230229	MurERV4_19-int	LTR	ERVK	50	GGAGAACGGAGTTCAGGCTTGGTGAATGAGACTGGGAAAGGACCGCACGA
ILMN_1231300	B4A	SINE	B4	50	CCTGTCCCCCAAAAGAAGATGGAGAACAGTAAAGGAAGACAGCCCTCTGC
ILMN_2557698	B1_Mur1	SINE	Alu	50	GTGAGTTCCAGGCCAGCTTGGTCTACTTAGAGTTTCAGGTCAGCCAAGAC
ILMN_1256185	RMER6A	LTR	ERVK	50	CTGACTTGAACCAGCCAGCCAGAGTTCAGAAAGAACAAGAAGGGCTGAGC
ILMN_1237692	B3	SINE	B2	50	CCCAGCACCCAGAAAGCAGTTCACAGACAGTGCAGGCAAAACACCCATAC
ILMN_1245547	PB1D10	SINE	Alu	50	CCCGGTACATAGGAGGCTGAAGCAGGAGGGTTGTAGGCCACTCTGAAAAG
ILMN_2971204	PB1D10	SINE	Alu	50	AGTACCTGGGAGGCTGAGACAAGTCCGTGACAGGGCACCATTTGCCTAGG
ILMN_2756618	Lx3B	LINE	L1	50	TGAACAGATGTCCCCACCCCCTCCAGACACTTGAGACTCCAGGGAATAGG
ILMN_1230924	Lx3C	LINE	L1	50	GAAGAAGCTGAAGGGGAGGATGACCCAATATGAACACCACCAGCCTCACC
ILMN_2546051	ORR1E	LTR	MaLR	50	CCCTTAAAGGCTCGTGTGTCAAACACCTGGGCCCCAGCTGCTGGCAATGT
ILMN_2567735	Lx7	LINE	L1	50	AAGCAGCACAGTGGCAGGGTTGGAGGGTCTTGTCTCAGGGTGCTCTGTCA
ILMN_2534803	MMTV-int	LTR	ERVK	50	GGCTCCAAAAGAGCCCCTCCTGGGCTTTGTCCCAGATGTAAGAAAGGCTA
ILMN_1222505	Tigger7	DNA	MER2_type	50	CCCCAGAATGAGAGACATCACTCTGTCTACAGTATCCACATGCAAAAGGG
ILMN_1260423	B4	SINE	B4	50	GGGAGGCAGAGAGGCAAGAGAATCCCAGAGACATGGTAGCTAATCCGTTG
ILMN_2556741	MusHAL1	LINE	L1	50	CTGAGACAATCAACAAGATAGACAAGCCCTTAGCCAGAGGGCACAGAGAC
ILMN_1233662	Tigger7	DNA	MER2_type	50	CAGTTACCCATGCTCAGCCGTGGCCCAGAGTGTCCAACGGGAAATCTCAG
ILMN_1238749	L1_Mur3	LINE	L1	50	GTGGTGAGGATGTGGGGAAAGGGGAAGAACCATTCACTCTGGAAGTGGCC
ILMN_2681030	L1_Mur2	LINE	L1	50	GCTCTGTAAGGAGGTTCCGAACTATAAGCTTATTACTCCAGCCGTGGTCT
ILMN_1252000	MTA_Mm-int	LTR	MaLR	50	GAGGATCCCGATAGAGAAAATGCTCGCAGGACACTGCAGCAAACAGGAAC
ILMN_1221215	RLTR5_Mm	LTR	ERV1	50	ATAAGCCTTAAGAGAGTTTCGGTCGGGGGTCGAACTCCTCTACCCCTGCC
ILMN_1245870	RSINE1	SINE	B4	50	TGCCACCAATCCTGACTAGATGAGTTCAATTCCAGGGACCCACATGGTGG
ILMN_1220546	RLTR40	LTR	ERVK	50	GACCCTGAGGTCACTTGTGACGTAAGATGCTATCCTACTGTGTGCTCAGC
ILMN_2560756	B1_Mur1	SINE	Alu	50	AGGCCAGCTTGGTCTCCATAGCGAGTTCCAGGCCAGGCAATGTTACGTGT
ILMN_2527100	Lx5	LINE	L1	50	ACTGGATCTGGGGCTGTTCCTGACTCTATTGCCTCAAGGGGGGAGGGAGT
ILMN_1225494	L2b	LINE	L2	50	CCTCGCCTGAATTCATTGCATCTTACACCTTGGCATGCCTTGCTCACAAT
ILMN_2552732	L1MEf	LINE	L1	50	ATCCTGACACCTCATAGCTGGTCTCCTGAAAACAATGTAATAGGAAGCCC
ILMN_1246293	RLTR14	LTR	ERV1	50	GAACTGCTTGTCCTGTGGTCTCCACTACAGCTACCGAGGGAGATGCCTTG
ILMN_1217058	MER5B	DNA	MER1_type	50	CTTCAAAAGCAGATCCCAGGCTACCCTCCAGAGTGAGTTAGTCTGTGGTG
ILMN_2530252	L1_Mus3	LINE	L1	50	GCACGTGGTGGGACATGTGGCTCTAGCTGTATATGTAGATGAGGATGGCC
ILMN_1213630	B3	SINE	B2	50	GTTTGCAGCACCAGGTCAGAGGATCTGGCTCCTTATTCTGGCCTCTGGGG
ILMN_2766149	MER2	DNA	MER2_type	50	TGGAGTCAAGCAACAGAAAACATTTGAAGACAAACAAACAAATACATCTG
ILMN_2519652	AT_rich	Low_complexity	Low_complexity	48	ATTCTCTTGGCACACTATTAAATACGTAAACTCCTTTCAGAACAGAAAAG
ILMN_1256915	L1Md_F	LINE	L1	49	ACACCAGACTTTTCACCAGAGACTATGAAAGCGAGAAGAGCCTGGAAGGG
ILMN_2767644	Kanga1	DNA	Tc2	50	GCTAATCTGAGAAGTGATGTGGAGGGGGGGACTGAGGTTACAGTTAGAGC
ILMN_2896955	Lx	LINE	L1	49	GCAGTCCTTGGTCCTCTGAAGGCTGGATAGATGCCCCAGTGTAGGAGAAC
ILMN_1233205	Lx8	LINE	L1	50	CAGCCATCAGACCCCGCCAGAGGTTTCTTTGTGCAGTGGTTGGCAGCTAC
ILMN_1249797	L1MEc	LINE	L1	50	TGTCAGTGGGAATAAAGGGGGTGAGGAACAACACCTCTTCCTATGAGGCC
ILMN_2665017	MTEb-int	LTR	MaLR	50	ATGTTACCATTTAAAAGTGACATGCTTGAGTGTCAAGTTAACAAGGGGTG
ILMN_2588094	RLTR10A	LTR	ERVK	50	CACTTGTAACTAGAGAGACTGGGGGGTTGAAGTAAGTAGCTGCCTGAGTA
ILMN_2634129	Kanga1d	DNA	Tc2	50	GAGCCAAAGACGACTCAAAAGGAAGAGTGTCAGCGGGGAAAGGGTTATGC
ILMN_1216867	RSINE1	SINE	B4	50	GGGCCGCCGATGGCTCAGCAGGTCAAAGCATTTTCCACACAAGCCTGATG
ILMN_3136397	MMSAT4	Satellite	Satellite	50	ACCATGTAAGGATACATACTGGAGAAAAACCCTACAAATGTAATCAATGT
ILMN_1253034	MMSAT4	Satellite	Satellite	50	TGGTAGCCTCCAGCCCCATAGAAGAATTCACACTGGAGAGAAACCCTAGC
ILMN_2490430	MMSAT4	Satellite	Satellite	50	AGAGAAACCTTACAAGTGTATTCAGTGTATGTAAGTCTTTTCAAAACATT
ILMN_2542129	MurSatRep1	Unknown	Unknown	50	TAAAGCCTTTGCTTTACATGCTCACAGTCATGCCCAAAGGCATGAAAGGA
ILMN_2773383	MMSAT4	Satellite	Satellite	50	AAATGTAAGGAATGTGATTAAACTTTTTCCCACCATTATAATCTACGAAG
ILMN_1252201	MMSAT4	Satellite	Satellite	50	TCGTCATCTCCAAACACATACAAGGATACATCCTGGAGAAAAACCCTACT
ILMN_2936906	MMSAT4	Satellite	Satellite	50	AACTTGGTAACCTCCAGTCACATAGACGAATTCATACTGGAGAGAAACCC
ILMN_1220078	MurSatRep1	Unknown	Unknown	50	GCTGGAGACCTACAGGAACCTCAGTGCTTTAGGTACATTTGTGAATTCCC
ILMN_2874816	PB1D9	SINE	Alu	50	CCAGGTGGAGTTCCAGGCCAGCCAATGATACACAAGGAAATCCTGTCTCA
ILMN_2542277	MurSatRep1	Unknown	Unknown	50	GACCCGCTCATCTCCAACATCATAAAAGAACCCATACTGGAGAGAAACCT
ILMN_3139986	MMSAT4	Satellite	Satellite	50	ACAAATGCTTTACTGACAAATGCACTCTGAGAAAGCATCAGAGAATTCAT
ILMN_2827267	MMSAT4	Satellite	Satellite	50	ACCCTACAAGTGTGAAGTATGTGGCAAGGCCTTCAATATCCCATCAAAAC
ILMN_2527514	MMSAT4	Satellite	Satellite	50	GGAGAGAAACCCTGCAAGTGTGATAAATGTGGCAAGGCCTTCCGCTTTCC
ILMN_1247465	RLTR33	LTR	ERVK	50	GCTGTGGCTGATGGGGTCCTGGGGTGTATGCTCAATAAACTGTCCCTGTC
ILMN_2992836	ORR1D2	LTR	MaLR	50	CTTTGTGAATAAAGAGCTCCCTCTACATCCAGTTCTCTCACTCTGCTTCC
ILMN_3021928	RMER15	LTR	ERVL	50	GGGCTGTAGTGAAATCCTAAGATGGTGTGTTGTGGGGTCCCTTTGTAGTG
ILMN_1232165	MMSAT4	Satellite	Satellite	50	CCGTACAGGTGTGAGGAATGTGGCAAGGACTTTTGTACTCGCTCAGGACG
ILMN_2510310	Tigger5	DNA	MER2_type	50	GGCAAGGATGAGCCCTTCTTTCATCATGGAAACACCAAGGTATCAGCCCA
ILMN_2798213	MMSAT4	Satellite	Satellite	50	GTGTGATCAGTGTGGTAAAGCATTTGCACATCAAACGAGTCTCCAATGCC
ILMN_1215332	(TGG)n	Simple_repeat	Simple_repeat	50	GGGTGGTGGTCGTGGAAGCGGTTTTGGTGGCAATGACAATTTTGGTTGAG
ILMN_1252875	L2c	LINE	L2	50	ACTGCGAGCGAGACTGACTGTCTTCAAGGCCAGGGTTCTGTTTACACGAG
ILMN_1221551	RNERVK23-int	LTR	ERVK	50	CTGGAACTGTCCGGCCCTTTTTAGTCGGGGGCCTTCCTGTTAATTTACTG
ILMN_1246241	Lx9	LINE	L1	49	GAGTCCTCACCCTGCATCAAGGAAACTTCTCTTTGCCGTAGATGGAGACC
ILMN_2551185	B4A	SINE	B4	50	ACTGTGCAGGGTCAGAGACTGGGATGTTGGGGTTCAACAGGGTCCAGCCC
ILMN_1239292	ID_B1	SINE	B4	50	GGGATCCAAGGCCACTTCCAGCCCCACAGCAAGTTAGAAGTCAATCTGGG
ILMN_2540840	RodERV21-int	LTR	ERV1	50	AACTGGAGAGGGGACCCCTAACTCCACAGGCAGAAGTTTTAACACTGGCC
ILMN_1257723	B1_Mur1	SINE	Alu	50	GCTAGCCTAATCGGCTTAGTGAGTTCCAGACCATGCAGGGATTCATAGTG
ILMN_1220401	PB1D10	SINE	Alu	50	GTACTGCAGAGACTAAGGCAGGAGGCTCATGAGTTTGAGGTCAACCTGGG
ILMN_2847248	ID_B1	SINE	B4	50	AATGGCGGTGAGTCCCAGCACGTGGGAGGTAAGGGTCAGGACCAGGAATT
ILMN_1240752	B1F	SINE	Alu	50	AGCAGCTTACCTGTAATCTCAGGACTTAGGAGGCTGAGGCAGGAGATGTG
ILMN_1230472	B1F1	SINE	Alu	50	CCTCATACTTGGAGGACTAAGGGAGAAGGATGGCAAGTTCAAGACCAGCC
ILMN_2543737	B4	SINE	B4	49	CACGAGGGAGGCAGGGGCAGGCAGATAATCTGTGAGTTCAAGGCCAGCCT
ILMN_1258593	PB1D10	SINE	Alu	50	CCTGGGAGATGGGGGAGGCGGAGCTAGAAGAAATGAGATCAGTGGTAGTG
ILMN_1220533	B1_Mur2	SINE	Alu	50	CACCTAGAGGTAGAGGCAGGTGGATCTCTGTGTGTTGGAGACCATCTTGG
ILMN_1238239	RMER21A	LTR	ERV1	50	GGCCGGATGCAGGGAAAGGGAAAAAACACCCACCAATCCCTGAGCTCCAC
ILMN_1247561	B2_Mm1t	SINE	B2	48	GTGTGTTGTGGTGTTTGCCTTTACTCCCAGCACTCAAAAGTCAGGCAGGG
ILMN_1249471	RSINE1	SINE	B4	50	GTCCTCTGACCACTGTCGGCCACGGAACATGCATCCCACACACACTTACA
ILMN_2561575	B3	SINE	B2	50	GGCTCTGACACCCTCTTTCAGCCTCCTAGAGCATTGCATGAGTATAGTGC
ILMN_2549145	MTD	LTR	MaLR	50	GCTTGATGTGGATGGAAGTGGCAGTGGGGGGTTCGTCTGGGTAGTATAAG
ILMN_1233128	L1MB7	LINE	L1	50	TATCCACAGGCCGTGAAGCTGGATCCCTTCCTCACACTGCATACAAATGG
ILMN_1243893	B1F2	SINE	Alu	50	TTGCGGCATCACAGTCCTGTAACACCAGAACTCCCAGGCAGAGATGGATG
ILMN_1256362	PB1D10	SINE	Alu	50	GAGCCAGGAATGGCGGTGTACATTAGAAATCCCAGTACTTTGGAGGCTGG
ILMN_1231355	B3A	SINE	B2	50	CACAGCTGCCTGTAACTTCCGTTCCAGTGGCTCCAACATCTCCATGGGCC
ILMN_1254218	PB1D7	SINE	Alu	50	GCCCATGAGTTCAAGGCCAGCCTGCTGACAAAGTGAGACCCTATCTCGAA
ILMN_2538499	IAPEY3-int	LTR	ERVK	49	AGATCAGTGGAGGTTTCTGGGAGAAAGGAACTTATACCCGCCACTAGATG
ILMN_2796798	ID4	SINE	ID	50	GGCTAAGAAACAGCTCAGTGGTGGAGCATTTACCTAACATGCACATGGCC
ILMN_1212934	B3A	SINE	B2	50	AGCACTTGCTGCTCTCACAGAAGACTGTCCAGTGCCCAACAGCTGCCGGT
ILMN_1260276	ORR1E	LTR	MaLR	50	CTCCCTTACACTGTTGGCAGGTGGTCTGTCCAGCAGCTGAGAAAAGAGAT
ILMN_1257426	RSINE1	SINE	B4	50	TTGACCACCTGAAGTTGTGCTCTGACCCACACAAGCACACCACCAAATGC
ILMN_1220112	PB1	SINE	Alu	50	GGAGCAGTCCCTCCAAAGGCTGAAGCAGGAGGAATACTTGAGACCAGGAG
ILMN_1232411	B3	SINE	B2	50	CTTCACTTCCAGAGGATCTGATGCCTTCTTTTGACCTCCTTGGGTACCAG
ILMN_2549473	RLTR9C	LTR	ERVK	50	GGCTGTGCTGATGACATCAAGAAACTTGGTGTGACTCGGGAGGGGTTTCC
ILMN_2416361	MTD	LTR	MaLR	50	CTTGTAGTTGTAAGAAAAAGCTCTGAAGACAACATGGAAGTAAAGCCAGT
ILMN_2440838	MTD	LTR	MaLR	50	CATTTTGACCTGTGGTTATGTGTTTAAGCCATGTGTTTAATTAATGATTA
ILMN_2481916	MTD	LTR	MaLR	50	CTTCCAAGTTCATGCCTTGACTTTATTCAATGTTCTATGACAAAGGTAGA
ILMN_2779636	PB1D9	SINE	Alu	50	GAGGCAGGTTGGATCTCTGGGCTTGAAGTTAGCCAGGATTACCTAGTGAG
ILMN_2551387	B1F2	SINE	Alu	50	TGGGCCACCCAGGTCTACAGGGAGGTCAAGGCCAGCTAAGGCTTCCTGAG
ILMN_1215663	B3	SINE	B2	50	GGGCTGCTCCCAACCCAGTTGTATGGATCTGACTGATACCCTCTTCAGGC
ILMN_2572919	B1F	SINE	Alu	50	CTCATCCCAGCACTTGGAAGGCAAGGACAGGCCAATCTGAGTTTGAGGCC
ILMN_2556572	PB1	SINE	Alu	50	CCACCTGTTAAGGAGGCTAAGGCAGGAGAATTACAAATTCAGGGTCTGCC
ILMN_1256365	ID_B1	SINE	B4	50	GGAAGCCCTGAGTTCAAGCCCCAGCACCACACAAAACTAGGAGTGGAGGC
ILMN_1230369	B1_Mus1	SINE	Alu	50	GGGGCACACACCTTTAATCTCAGCCCTTGGGAGGAAGAAGTGGACAGAGC
ILMN_1246563	MIR3	SINE	MIR	50	GAGAAGGAGGCCCTGTGTGTGTTCTGCCACATACCTGCTTGCCTTTGGGC
ILMN_1244617	B3	SINE	B2	50	TGCTGACATCATCTTCTGACCTCTCTGGGCACCAGCACACATGGAGTGTT
ILMN_2457556	MTEb	LTR	MaLR	50	GGACACTCACCTCTGTCCATATGGGACAGAGAATTGATATGTGGGACAAT
ILMN_1240137	B3	SINE	B2	50	GGTGGCAGCTTCAGGGGATCCAGTGGCCTCCACAAAAGAGCTGACATACA
ILMN_2553758	B1_Mus1	SINE	Alu	50	AGAGGCCAGCAAATTCCAGACATGCCAAGGATACAGAGAGAAGCCCCGTC
ILMN_2569449	Lx4B	LINE	L1	50	GAGGAGGTGACTAATCCTGTAGAGACGTAATGCCCCAGGGGAGGTGGGTA
ILMN_2738790	Charlie1b	DNA	MER1_type	50	TTAACATGTACCTGGTTTTTACTATATGGTCAATAAACTTCCCTAACTTT
ILMN_1237804	L1MB3	LINE	L1	50	GTTCCAGCAGTGGAGCGGGGAGAAGCAGACATCCACGTGCAAGAGAAGGA
ILMN_3161906	RLTR19A	LTR	ERVK	50	GGCTTGCGTCAGAACTGACCACCTGACAGCACTTCCTTCACCTGCATATG
ILMN_2598144	L1MEf	LINE	L1	50	GGACTCTATAACCAGTGGAAGTATTTATCAAGAATGACAAAATAACAAAG
ILMN_2565539	ORR1C1-int	LTR	MaLR	50	GCTGTGACAGGCCTGACCATGCTTCTTGTTGGTGGAATATGTGCTCTTTG
ILMN_1218079	L1_Mus1	LINE	L1	49	CAACGGAAACCAAGACCACTCACCATCATCAGAACACAGCACTCCAACCC
ILMN_1233685	L1_Mur3	LINE	L1	49	CTCAGAGTCAGCACCCTATAATCACCCCAAACCCAGATGCCTAGATGCCA
ILMN_1236701	ORR1E	LTR	MaLR	50	GGCTTGCTGGAGAAGTATGTCGCTGGGAGCTGGGTTTGGGTGTTTACAGC
ILMN_1236453	B3A	SINE	B2	50	TGGTTTTGCAGAGGGCCCAAGTTCAGTTCCCACTACCTGAGTGAGATGGC
ILMN_2938307	B4	SINE	B4	50	TAGAAACCCTGACTCCAAAACTGACGAACCACAGCAAGGTGGCCCTCTGG
ILMN_1214839	B3	SINE	B2	50	CTGGCAGACTCAACACCCTCTCCTGACCTAGACACAGAGCACACTTACGT
ILMN_2983631	B3	SINE	B2	50	GGCAGACTCAACACCCTCTCCTGACCTAGACACAGAGCACACTTACGTTC
ILMN_1224881	MYSERV16_I-int	LTR	ERVK	50	CCCTTTTGGGTCCCCAAACAGGAATTCCTCATCAATATTCAGTAAGAAGC
ILMN_1245693	L1_Mus4	LINE	L1	50	CTTCTGGGAGAATCACCATTCCTGTTCCAAGCAGTTCTATAGAGCAGTCA
ILMN_1243133	RSINE1	SINE	B4	50	CTGCCTCAGCTATAAGGTGGGAGAGAACAGAGTCCCCAAAAGGTGTCCTT
ILMN_2981935	PB1D9	SINE	Alu	50	AGTCCAGCACTTGGGGAAGCAGTGGCAGGCGGCTCTTTAGAACTCACTGA
ILMN_1239271	Lx8	LINE	L1	50	GGCAGAAAAAACATGCACTCCAGGAAAGGCAGCATCTCCAACAAATCTCC
ILMN_2538297	Lx2B	LINE	L1	49	GGGCCAAATATGGATCAGAGACTGAAGGAATTGCCGACCAGTGACCAGCC
ILMN_1250920	L1Md_F3	LINE	L1	49	GCTGCCTTAAAAAATGGGGCTCAGAGCTGAACAAAGAATTCTCACTCGAG
ILMN_1232944	Lx8	LINE	L1	50	TCACAGAAGAGTGGGTGGGAAGAAGGGGAGAGACAGGGAAAGGAGAGGAG
ILMN_1217319	MER2	DNA	MER2_type	50	TACACTGCATTAATTACTGTACATAATCTAGGGATGGATTAACCACACAA
ILMN_1225464	L1_Mur3	LINE	L1	50	GCAACAAGACAGGGCTCCTCACTGTCTTCACAACCTACTCAACAAATTGC
ILMN_1256991	L3	LINE	CR1	50	AGAGGTTTCTCGTTGTATGTTATAGAGCCTGGGCCTCAGCCTTGGCCTGC
ILMN_2528835	RodERV21-int	LTR	ERV1	50	ACACGATAACTGCCCAACAACGTAAGAGGGCGGTTCAGGTCGTGCCACTC
ILMN_2595299	RMER17C-int	LTR	ERVK	50	CCGTGGTGTCCTGGTCTTCTTACTGATGCTTCGTTCTCGGACCTCTACCC
ILMN_2855123	B3	SINE	B2	49	GTCCTAGGTTCCAGACCCAGGGCCCACACTATAGCTCACAACCATCTGTT
ILMN_1226415	(CAAA)n	Simple_repeat	Simple_repeat	50	CGACGGCAGTAGTCAGTCTGATGAGTCTATATTTTTACACAACACTAACA
ILMN_1239262	RMER19C	LTR	ERVK	50	GGCTTTGCTGAGGCTGGGATTTGCTGACAACACTCTTGCATTGGTTCACC
ILMN_2529046	RodERV21-int	LTR	ERV1	50	GGGCAAGTTTGTGAACAAGCGAGAGCAAGCACATGCAGACGAAATTAATC
ILMN_1242211	RCHARR1	DNA	MER1_type	50	GAAGTTTCACTTGGGGTTAAGATAGGATTCCCTACAGCTTCTGAAATGGC
ILMN_1225072	B4A	SINE	B4	50	GGACGGGTGGATCCCTGAAGCTGGCTACGTTAGTTGGACCAGTGAAGTCC
ILMN_1250557	B3	SINE	B2	50	CTTGCTGCTTCTAGAGGACCCAGGCTTAGTTCTGACATCCATACGGTGGC
ILMN_2960243	RLTR11A	LTR	ERVK	48	ACAGTCAGGTAAGCTAGTGTTGGCACGGAGCAGACATTCCAAGGAGGCTG
ILMN_2536572	Lx5	LINE	L1	50	GACAACTTTCCTACCACATCAGACCCTGAATACTCCGACACAGCTGAAGC
ILMN_1242164	B4A	SINE	B4	50	CCCAGTAGTGTGGAAGTAGAGACATAAGGTCTCCCTGGGCTTTGCTGGCC
ILMN_1244229	Lx7	LINE	L1	50	CTAGGCACAAAATGTCCAGGAAATCTGGGACACTGTGAAAAGACCAGATC
ILMN_3065373	C-rich	Low_complexity	Low_complexity	48	CACGCTGCTATGCTTGCCTTAGTGCTGTCAAGGGGAAAGCTGCAACCCGT
ILMN_2915833	RMER1B	Other	Other	50	AGGAGTATACTGTGGAGCCCACTGTGGCACATCAGACCTACCATGTTGAG
ILMN_2915835	RMER1B	Other	Other	50	TGGAGGGATGGCGATATGAGTGGAACTGAAGTGCATGTTGGGAAATTCAC
ILMN_3139168	B3	SINE	B2	50	TTCCTGGATACCTGATACCCTCTTCTGGCCTCTGGGCATGCATATCTGCC
ILMN_3158200	B3	SINE	B2	50	GCTGTCTGTAACTCCTGTTCCAGGGACTCTGACACCCTCAGGCAGACATA
ILMN_3009521	B1F1	SINE	Alu	50	CGGTGTCCTAGCATTAGGGTGGCCAGGGCAGGAGAACTGAGGTTTAAAGC
ILMN_3063650	MIRc	SINE	MIR	50	GGAAAGTTCCAGAAGCAAGAGTTCAAGCCCTGCTGCCCACTGGCTGTACA
ILMN_1258893	B3	SINE	B2	50	ACCTGGGTAGCTCACAACCACCCTCACTACACTTCTAGGTGATCCAACTC
ILMN_1239165	MLT1F	LTR	MaLR	50	CTGAGGCCGTGCCAGAACCACCTGGACAAGATACCCCTAGATTCCTGGAC
ILMN_1234082	ID_B1	SINE	B4	50	GCAGGCAGAAGGTGCAAAAGTTCAAGGTCATCCTCAGCTACATAGGGGCC
ILMN_1246542	PB1D10	SINE	Alu	50	GAACTTGAGCCAGGAAGAGCGTAAGTTAGAGGCTGCTTGGGCTACCTTGC
ILMN_1215426	RLTR25B	LTR	ERVK	50	GAGGCAGCCGCACTATGTGCCAGCTTGTCTGAAAGGTACAGTCAGGCAGA
ILMN_1223989	B3A	SINE	B2	50	TTTGGAACACTTCCTGTTCTTCCAGATGGCCCAAGTTCAGTCCCCAGCGC
ILMN_2812164	RMER15-int	LTR	ERVL	50	TGGTAGACATGGTAGGCCCCCTTGCTGTATATTGATTGTACTGCTCCCGC
ILMN_1252214	MER45B	DNA	Tip100	50	CCTCACTGGGGCTGACACTTTCCGTTCAGAGTGGAGCGACTTGCTGAATG
ILMN_2902605	MTEa	LTR	MaLR	50	CTGAGGTTGGGAAATCCACACTACAAGTAGGCAGGACCATTCCTGGTTCC
ILMN_1241919	RMER17A-int	LTR	ERVK	50	GCCAACGCAACTGACTGCTGAGCTTTGGGGAAAGTACCATGACAGTGAGG
ILMN_2991019	B1_Mur4	SINE	Alu	50	GAGTGGTTGGTGGCAGAGCCTCAATCCCAGCTCTCAGGTGGCAGAGGTAG
ILMN_2637254	PB1D10	SINE	Alu	50	CCAGAAGGCTGAGACAGGAAGTTCATGAATTCAAGCCCATCCTGAGAGAC
ILMN_2568407	RSINE1	SINE	B4	50	TCTGTCCTCGGGACCTACATGGTAGAAGGAGAGAACCAACCAACTCCGGA
ILMN_1216171	RMER13B	LTR	ERVK	50	GACCTGGCAAGAGCAGTGGTGTGGGGTAAGCGTGGTCAACTTCCTGTGTC
ILMN_1250129	Lx	LINE	L1	50	TCCAGCCTCATAGGTGGCAGAAGATGGCTTTCGTGGATATCAGTGAGAGG
ILMN_1259041	GA-rich	Low_complexity	Low_complexity	50	AGGAGAGGCAGAAGGTGATGATGACGATGACGAAGAGAAGGAGGGGTTGG
ILMN_3111421	B1_Mus1	SINE	Alu	50	CGTGGGTGGAGGATCTCTGAGTTCAAGGCCACCGTGGTTCCAGACAACTA
ILMN_2537678	MERVK26-int	LTR	ERVK	49	TCAGCGATCCATGGGATGAATGTTGGCGAACCCGGAGTCATGGGTAAACT
ILMN_1257653	L1MC1	LINE	L1	50	CTACTGTTGGCTGTGGGCTATGAGTGACAATGGTGTGTCAGTGAAGGGCC
ILMN_2563884	PB1D10	SINE	Alu	48	CAGGGGAACCTGCTGTGTGCTGGTGTATGAATGATCAGATGCCTTCTAGC
ILMN_2608967	MIR	SINE	MIR	49	GCCATGCCTCTGATTATTGCTTGCTGTCTGTGCTAAAGTTAATGGAAGAA
ILMN_2574865	MTC-int	LTR	MaLR	50	GGTCCTGGGGGAATTGTTGAGACAGGCTTAACCAGGAGTTTTGGGGAGGA
ILMN_1256573	Lx5	LINE	L1	50	TCCAGGGTACCAGGAGAACATGGCCCACATGAACAACTAAGCTTTGGCTC
ILMN_1218624	RMER1A	Other	Other	50	TTGCCTGCCTTTGGGCAGCAGGTGCAGAGATCCACCCCCAGCAATCATGA
ILMN_2901112	B3A	SINE	B2	50	ATAACTCCAACTTCAGGGGAACCCAATGCCTCTGACCTCCGTGGGCACCC
ILMN_1231553	Charlie16a	DNA	MER1_type	48	GCGCAGGTGGGTGGCCCTAAACCTCAGGGCCAATATGGTGCTTCTATCTA
ILMN_2537746	Lx8	LINE	L1	50	AGACGTCACCAGAGAAGTTTCTCTGTGCGGTGGACAATGGCTGATGAAGA
ILMN_2537778	Lx5	LINE	L1	50	TGCTTCAATCCACAGACCCAGAGAAGCTAATAACAAGAAAAGCTCAAGGG
ILMN_1234403	B4	SINE	B4	50	TGCAGCCACAGAGCAAGGATGGGGTAGGGTCGTAGAGACGGGCAGATCCT
ILMN_2977903	B1F2	SINE	Alu	50	CAGCACTCAGGAGGCAGGGTCAGGAGGATTACAGGTTCAAAGCCAGTCTG
ILMN_2553561	PB1D10	SINE	Alu	50	GGCAAGAGAATTGCAAGATCAAGGCCAGCCCAGCCAACCTTACAGGGTCC
ILMN_2613923	MIRb	SINE	MIR	50	CATCCTTTATGGGTTGCAGGACATTGCCAGGTTTACACGGCCTCTGAGCC
ILMN_3128351	MIRb	SINE	MIR	50	GTGAGCTGATTGGGTAGAGCACCTATGACAGGACATGGCGTCCTGCAAGC
ILMN_1253866	RLTR44-int	LTR	ERVK	50	GCAGTGGCATTTGAGGAGGCTAAGGAGATTGCTTTTCAGGTTAGCAGCAG
ILMN_1218030	MIRc	SINE	MIR	49	CGAGTCTCAGGTTCATCTGTATGGGGGCTTCTGCTGCCTGGCTACCTCAC
ILMN_1239931	Lx	LINE	L1	50	CCTCATAGATGCAGGAGAAAGGAGAATGGAAGAGGGTATTCTGGAGGGGA
ILMN_2673675	RMER5	LTR	ERV1	50	CAGTTACCTAGTGTCCTACCAATATATTTCCTAGTAAAAGTTCACGTGCC
ILMN_2579504	MER68	LTR	ERVL	49	TTCCTTTGCTCACTCTGCTTTGGATCCGTTCACTCTAATAAATCAGTAGC
ILMN_1243072	L1Md_F2	LINE	L1	50	CAGAAGATGGAAAGATCTCCCATACTCATGGATAGGCAGGATCGCTCTAG
ILMN_1222208	Lx3_Mus	LINE	L1	50	CAGGAAAGTCAGAAGAGAGAAGAACAAAGATTCCCAGATCAAAGGACCTG
ILMN_1242148	ID_B1	SINE	B4	50	GTGATGCACACCTATGATGTAGCTCTCCAGGTGAAGCAGGGGACTGAAGT
ILMN_2665841	ID_B1	SINE	B4	50	GATGCACACCTATGATGTAGCTCTCCAGGTGAAGCAGGGGACTGAAGTTC
ILMN_1260543	RMER17A-int	LTR	ERVK	50	GCAGATGCTGACAGCCTTGGGACCTTCCAGTGACAGATAAACTCTCTTGC
ILMN_1250905	MTD	LTR	MaLR	50	CGAGGTGAGTTGTGGTAGGGACAGCAAGCCAAATAATCCCTCTTGTCCCC
ILMN_1220381	Lx7	LINE	L1	50	GCGGCATGAGCTCCCATCCCTAAGCAAGGACCTATCTCCAAATGGCAATT
ILMN_2538161	RLTR20B3	LTR	ERVK	50	AGTGCATAGCAACAGGGCTGCCCAACTGGGTCCAGGGTGGCCAACATAGA
ILMN_2538125	Lx2	LINE	L1	50	GGGCATCCATGACTCCAACTGGATATGTAGCAAGGTATTGTCTTACCTGG
ILMN_1259352	Lx7	LINE	L1	50	ATTCCAACCAAGCCATGCCCCTGCAAGTTATGCTGCTGCAATGGTGGTAC
ILMN_1217619	IAPEz-int	LTR	ERVK	50	ATCTATTGACACCTGCTCTGGAATCATGTTTGCTTCTCCGTTAACCGGAG
ILMN_1250219	RLTR21	LTR	ERVK	50	AATGCTGCCTGCCATCAGCAGAAGTCCTGGTTACCACTCTCAGTGGCAGC
ILMN_1224141	MLT1G1	LTR	MaLR	50	CAATCTGCAGATGACCCTCCCTGACACCAAAACATGGCAAGTGTTGGAGC
ILMN_1259808	Lx7	LINE	L1	50	AGCATTTCTAGTGCGGGAAGGTGCTACGCTTGTGCCTGGGGGAGAAAAGG
ILMN_1236256	B1_Mur3	SINE	Alu	50	CATCCCAGGAGTTGGGAAGCAGAGACAGGAGGATTGCCATGAGTTCGAGG
ILMN_1218299	L1Md_F2	LINE	L1	50	CAGGTGAAGTTCTATCCAGAGCAATTAGACAACAAAAGGAGCTCAAGGGG
ILMN_2538408	IAPEY3-int	LTR	ERVK	50	GGACGAAATTCAAGACAGTCTATCAGGAGCAAACAGGAAACATGGTGCAC
ILMN_1229581	L1_Mus4	LINE	L1	50	TGTAGTAGAAGGAAAAGTGGGGAAGAGGCTCAAGCACACGGGTACAGGGG
ILMN_1237488	Lx7	LINE	L1	50	GAGGAAGAAGAGGCAGGAAGATTGTTAGAGCCAGAGGGTATAGAGAACGC
ILMN_1249362	L1Md_A	LINE	L1	50	CCCAAAGCGAGGCAACGCTGGAGATAGAAACCCTAGGAGAGATCTGGAAC
ILMN_1223149	RMER1A	Other	Other	50	TGTAGCACTCCAGAGAGCCAGCCTTGCACCTCGCCTGGGCAATAGTGGAT
ILMN_2570680	Lx9	LINE	L1	50	GCTACACCCAGGAAATGTCAACAGTATGGTCACCTGAACAGGGATACGGC
ILMN_1246728	B4A	SINE	B4	50	CTGGGGATGTAATGACAGGAAGATCCCAGGACTCACTGCCTAGCCAAGCT
ILMN_1221713	Lx9	LINE	L1	50	CAGCAGTTGACATGCAGAGTGGAGGAGGGAAATCCCAAAAGGCTCTGCCC
ILMN_2538549	B3A	SINE	B2	50	CCAGCACTCATGTCAAGCAGTTCACGCACAACAACAGCAGTAACTCCAGC
ILMN_1230572	MERVK26-int	LTR	ERVK	50	TTGACCACGTAAAGGATGATGGACCAGGACTGAGATCCCCCTACACCCGG
ILMN_1229513	(CAGA)n	Simple_repeat	Simple_repeat	50	CATGCAGAAGGACAGCACACACATGCAGAACAGCACATACATGCAGAAGG
ILMN_1230911	L1ME1	LINE	L1	50	CCAGCGGCTCCTAAGTGTGTCCGTTACTAAACCCACCAAGTCGTACCCTA
ILMN_1255307	MTD-int	LTR	MaLR	50	CCAGGAGAGGACACTGGTAAAGCGAAGAAACCCCAGTTGCAGTGATGGCC
ILMN_2534713	MurSatRep1	Unknown	Unknown	50	ATCGTAGTACTCTCCGTGTACATAAAAGAACACATACTGGAGAGAAGCCC
ILMN_1240556	MMSAT4	Satellite	Satellite	50	GTGATCACTGTGGTAAAGCCTTTGCATATCTTGGTCATCTGCGAGTACAT
ILMN_1239129	ID_B1	SINE	B4	48	CCAGCACTTGGGAGGTAGAGGGCAGGAGGACCAGGGGTTTAAGTCTAGTT
ILMN_2584195	B1_Mur2	SINE	Alu	50	CTGCATAGCGGGTTCTAGGACAGCCAGAGCTATGTTAGCGAGACCGTGTC
ILMN_1228992	MMTV-int	LTR	ERVK	50	GCAGTGGCTGCTTGTGAAGGCTCCCTCCTGCTGATGGCAAGACAACTGTG
ILMN_2439967	MurSatRep1	Unknown	Unknown	50	TGAAATAACACATACCAAAGAGAAACCCTATGAATGTAACCAGTGTGGCA
ILMN_3145782	MMSAT4	Satellite	Satellite	50	TGAATGTAACCAGTGTGGTAAAACCTTTGCACGACACAGTCAGCTTCAAA
ILMN_1218324	MMSAT4	Satellite	Satellite	50	ATGTAACCAGTGTGGTAAAACCTTTGCACGACACAGTCAGCTTCAAACAC
ILMN_2530489	RLTR45	LTR	ERVK	50	GACGGCCACTAATGCACCACTCCAAGAACAACCACAGAATGTTCCAGCCC
ILMN_2838139	PB1D9	SINE	Alu	50	CAGAGATCACTGTGAATCCAGTTCCAGGACTTCCCGAACTACATAGACCC
ILMN_1247840	MMSAT4	Satellite	Satellite	50	TAGCCAGAAACAATATTAGCTCTTATCAGAGAATGCACACAGTAGACACC
ILMN_1214239	RMER15	LTR	ERVL	50	CTTTTGGCTTTGACCACTAACTCCTTGCCCATACTCCTATGTGTAACTCC
ILMN_1233195	MMSAT4	Satellite	Satellite	49	ACAGGAGAGAGACCTTACAAATGTAGTGAATGTGACAAATGCTTTTCCCG
ILMN_1244199	MMSAT4	Satellite	Satellite	50	GTGAATGTGACAAATCTTTTGCCCTGAATGCCAGGCTCAGGTGTCATCGG
ILMN_1245206	MMSAT4	Satellite	Satellite	50	CTACACTCGAAAAAGCCATCTTATTGTTCATCAGAAAATTCATGCTGGAG
ILMN_2786125	RMER15	LTR	ERVL	50	GATGCTCTTTATCCTATAGATATGCCTACTGATAAGCAGTTTGCTCCAAG
ILMN_2877464	PB1D9	SINE	Alu	50	TGGATCTCTTCTAAGTTCAAGGCCAGCCAGGGCTACACATGGTGAGACCC
ILMN_2634083	L2c	LINE	L2	50	CATCCTGGTCTGGACTGTCTACCCTTAGCCCGCACCCCAAGAACATGTAT
ILMN_2729447	B3A	SINE	B2	50	GAGCATCTTCTGCTCCTTCCAAAGGACATTGAGTTGGCCTTTAAGAGCAT
ILMN_2642938	MMSAT4	Satellite	Satellite	50	GTGGTAAAGCCTTCACTATACAGAGTTCTCTTCAGCGCCATGAAAGGATT
ILMN_2519789	RSINE1	SINE	B4	50	GGGCCACGCGAGATAGCTTAGCTAGTCATGGTTCTTTAGGATAGCCTGAT
ILMN_2565791	BC1_Mm	scRNA	scRNA	48	GGAGCTCAGTGGTAGAGTGTTTGTTTGCCTTGCATGCAGAAGGCCTTAGC
ILMN_2948014	MERVL_2A-int	LTR	ERVL	50	AATGCAGTGGGTTTAATTCTCAACAGCGCCCAATTGCCAAAGGCAGGGTG
ILMN_2783997	MIR3	SINE	MIR	50	GCCTCGAGACCTGGATTCCAGGTGAAGCCCTGTAATCAACCAGCTGTGTG
ILMN_2862338	MLT1F2	LTR	MaLR	50	CCACAGTCCTCACCCTCATGTTCAGGTACTTGTAACTTTGTCCTCTGGAG
ILMN_2912111	MurSatRep1	Unknown	Unknown	50	ATGTAATCAGTGTGGTAAAGCCTTTTCGGAACCCAGCAGTCTCCAAATGC
ILMN_2638923	SSU-rRNA_Hsa	rRNA	rRNA	50	CAGGACTCTTTCGAGGCCCTGTAATTGGAATGAGTCCACTTTAAATCCTT
ILMN_2450735	SSU-rRNA_Hsa	rRNA	rRNA	50	GGAATAGGACCGCGGTTCTATTTTGTTGGTTTTCGGAACTGAGGCCATGA
ILMN_1224842	SSU-rRNA_Hsa	rRNA	rRNA	50	CCTACCGTACGCCGGCAGGCGCGGGTAACCCGTTGAACCCCATTCGTGAT
ILMN_1234833	PB1D9	SINE	Alu	50	GGCTTTAACCCCAGCAGTCGGGAAGGAGGCACAGATAGATAGACCTCTGT
ILMN_2594256	MERVL_2A-int	LTR	ERVL	50	TAATTATCATTATTTAAGTTTAAGATACTAAAAGGATGTCCCCTAAAGGA
ILMN_1238783	B3A	SINE	B2	50	GAGGTTAGCGCTCCCTTCTGGCCGTGGAGGGCACTGTACTCACATGTACT
ILMN_2698719	Tigger9b	DNA	MER2_type	50	GTTTGTATATCTGAGAAGGTTTGGTCTGTTGAGTTCATATTTGCTTACAC
ILMN_1214183	RMER16	LTR	ERVK	50	CTGATTTATTGTTTGCATGTAGATAAATTGGTATAAGAGCAGCCTGCGGG
ILMN_2871945	MTE2a	LTR	MaLR	50	GATCAGAAGCAGGCAGACCCCAAGGGTCCAGTTTATCCTCTGCTCTTGAC
ILMN_2857422	Lx9	LINE	L1	50	CCCAGGGGAGGGCACATTAATTGGTTATCTAATACAAAATGTTCAGCCCC
ILMN_1214025	MMSAT4	Satellite	Satellite	50	CCGACAAAAACATCCCCTAGCCATCTAAGAAATGAGGAATAACTTTCCAT
ILMN_2858666	RSINE1	SINE	B4	50	CCTGGGAATCCACACGGTGGCAGCCGAGAGCTGCAAGTCGTTCTCTGATT
ILMN_1225356	B3	SINE	B2	50	GCTCTTGCAGAAGACCAGGGTTCAGTTCCAGGCATTCACAGGGCGACACA
ILMN_1245528	LTR45	LTR	ERV1	50	CCAAGAACCCAGCAACTGTGACAGGATAGACAGCTGGGATGTTGCAATTG
ILMN_2851576	B4A	SINE	B4	50	GAATCCCTGGTACCCATATAAAGACACAGATGCGGTGATGGGCACTTGTG
ILMN_1222565	MER67C	LTR	ERV1	50	GGCCACCCCAACAAGTCCACCATAGATGTGACAAACAGAGCCAAGTAGTC
ILMN_2555991	B3	SINE	B2	50	GCATGCACAACCATCCACCCTTCACCACTCCAGAGGATCTGATGGGCTCC
ILMN_2552541	B3	SINE	B2	50	CTGGCCTCTGTGGGCACCAGGCACACAGCCATATATCAGGCAAAACATGC
ILMN_2576431	RLTR25B	LTR	ERVK	50	TAAGAACGGGACGTTTGCTCTGCTTGAGATGAGCTCGCAGAAAGCAGTAG
ILMN_1246660	B1_Mus2	SINE	Alu	50	ACGCCTTTAATCCCAGCAGGGAGAGTGAGGCTTTGAGTTTTAAGCCAGCC
ILMN_1221564	MLT1B	LTR	MaLR	50	CCCAAGACTATGGGTGTCCTTAGATGACAGGGAAGTAAGGACTTGTGCAG
ILMN_1215500	MERVL-int	LTR	ERVL	50	CACACTGGTTCCCTGGTCTGTGGTGTGAGGGCTATTATGGCTGGAAAGGC
ILMN_1257356	B1F2	SINE	Alu	50	GTTCTGTCACACAGGAGCCAAAGGCAGAGGGCGGTTTTGAGTTTGAGGCC
ILMN_2710338	MER5C	DNA	MER1_type	50	GTTGTTGTCATTTTCCATGTCTCTTGATCTTTTTCACTTCAATCTGTGAT
ILMN_1248554	MERVK26-int	LTR	ERVK	50	CCCCCAAAGATTGGAGAGGTATTTGTCGTTCTGCCCTTCCTGGACCAATG
ILMN_1252735	RLTR45-int	LTR	ERVK	50	GGCTGGACATTGGTGATAACCAGGTTGCTGGAGAAGAGTCAGACGTAGAT
ILMN_2569440	B4	SINE	B4	50	GAGCTGAGGACAGAACAGTGGTAGATGTGATGGGCTCATCAGTTGGCTGG
ILMN_1233211	RNERVK23-int	LTR	ERVK	49	CCCTGGATAATGAAGGCAAGTCAGAAGCTGACCACCTGTGGCATCCTAAG
ILMN_1243047	RLTR25B	LTR	ERVK	50	TCAATGCTCTCAAATACCCCTTCTCTCTCTCCAAGTGAAGGCTGGTTCTT
ILMN_1231986	B2_Mm1a	SINE	B2	49	GGGGCTGGAGAGATGGCTTAGTGGTTAAGAGTTCAAATCCCAGCAACCAC
ILMN_1232258	B3	SINE	B2	50	GGAGAAATGGCTACAGTTAAGAGAGCTGCTTTTCCAGAGGACCCGGGTTC
ILMN_1220981	L1VL4	LINE	L1	50	CCCACCACAGTGAGCTCTGGATACCCCAAAACACCTGACTATCAAGACGC
ILMN_1239955	ID_B1	SINE	B4	50	GGCACACACCTACATCTCAGCACTCAGCAGTGGCAGGAGACCAATCAGCT
ILMN_1216390	B4A	SINE	B4	50	GCAAAGTGTCTATAAACTCAGCACTCTGGGGGGGCAGAGACCAGAGAGTC
ILMN_1234359	RodERV21-int	LTR	ERV1	50	CTGACCTTTACCTTTCCCACCATTCATTCTAAAGCCACAGCCAGACCCCC
ILMN_2553938	MTEa	LTR	MaLR	50	CTGCGGGTGTTTCCAGAACGTTTCAACTAAGGAAGGAAAACACACTCCAG
ILMN_2563435	ID_B1	SINE	B4	50	GGGACTGTAGCTCACTTGGTAGAGTGCCTGCTTAGCATGCTGGAAGCTGC
ILMN_1232279	ETnERV2-int	LTR	ERVK	50	CATTGGGAACGGCGGGAAACCACTGAGGGAATTGCTGTCTTGCATGGAGC
ILMN_1255586	B3	SINE	B2	50	GCAGTGCACCTGGGCTTAGTTCTTAGCATTCACATGGCAGCTTGCAACCA
ILMN_2903796	URR1B	DNA	MER1_type	50	GGTCGAAGGACTCTCTCGCCACGCTCACCTAAGACCCTCAGAAAACTCAG
ILMN_1225259	B1_Mur2	SINE	Alu	50	GTGGTGTGCAACTTCAATCCCAACGCACTGGAGGCAGAGACAAGCAGATC
ILMN_1234762	MLT1K	LTR	MaLR	50	TTTTCAAGCCCCAGCTGTGCAGGGCATAGAGGCAGAGAAGCATGAGGGCG
ILMN_2815383	RSINE1	SINE	B4	50	GCCCGATGGCCTGAGTTTGACCCCTGTGATTCCCTTGGTATGAGGGCAGA
ILMN_1240438	RSINE1	SINE	B4	50	GCCTGACAGCTTGAGTCTGACCTGGGACCCACAGGATGGAAAGAGACATC
ILMN_2904001	B4	SINE	B4	50	GTGAGATGGGAGGCATAACGAGAAATATTTTGGGAGATCATGGGGCCAGG
ILMN_2472093	MIRc	SINE	MIR	50	TGGCCAGGCTGATGGTTGTGGAGGAGCCTGTGAACTTGATTAAAGTGCCA
ILMN_1221723	(CA)n	Simple_repeat	Simple_repeat	50	ACACTCACACGCGCCCGCGAGCACACACGCACGCACACAACACACTCACA
ILMN_1252927	ZP3AR	Satellite	Satellite	50	AGGGCTATAGGTATGGCTCCATGGTAAAGGACTTGCCTGTCGTGTGGGGG
ILMN_1243947	RSINE1	SINE	B4	50	CTGGGTGCTTGTCACCTAGCCTGACATTCTGAGTTCAATCCCTGGGACCC
ILMN_2670625	L1MA6	LINE	L1	50	GAGAGGCAAGAAACTTGAGTAGACATTCCCAAAAGGCAGGTGGCCAGCAG
ILMN_2699942	MER82	DNA	MER2_type	50	GGTGCCTATCAAATGCTCACATCTCCATTCTGTCTTCTTGAGTGACTGGA
ILMN_2497945	L2a	LINE	L2	50	GTACTTTGCTCAGCCCGTCAACCCGTCTTTTTGATACTTGTCGGTCACAG
ILMN_1243845	MER21B	LTR	ERV1	50	AAGCCATGACTAGGAAGTTGCAGTTTGGAGCCATTCTCCTGCTCCCGGGG
ILMN_1250965	PB1D10	SINE	Alu	50	CACTCAGGAGGCTGAGGCAATCATAAGCTAGAGGCCAACTAGAGTCACCG
ILMN_1236178	MIR	SINE	MIR	50	CCAAGCAAGAGTGGAGTGTTAACCACAGCGAGGACACAGCAAGGACTCAC
ILMN_1222029	PB1D10	SINE	Alu	50	CACTTACAGGCCTAGTGCTCAGGAAACAGAAGCAGGAGACTCACTAGTAC
ILMN_1220550	Lx9	LINE	L1	50	CTTTTTGTAGCACACTGCAAAGAACATCTGAGCCAAGGATGTCCCACACC
ILMN_2862386	MIR	SINE	MIR	50	TAAGACCTTGAGGAAGTTCTAGGCCTCAGCCTTTCATCTGTAAAATGGCC
ILMN_1213455	MLT1A1	LTR	MaLR	50	AACCGAGCAGATACTGGTACTACACCCTTGTTCCTCCAAAACTGCAAGCC
ILMN_1236755	ID_B1	SINE	B4	50	CACCACTGGATAAAAGTGTTGACTCGTACCTGTGACCCCAGCACTCAGGG
ILMN_2881686	MLT1J	LTR	MaLR	50	GGCAGTGACCCCAGCCAAAGGCAACATTCTACACTCCCTTGCATGGATAG
ILMN_2550570	PB1D7	SINE	Alu	50	GCTGGGACATGAGGATTGCCGCTGTTTTCCAGGCCAGCTTGAGCCACACT
ILMN_2740337	MER58B	DNA	MER1_type	50	GACTAGTGAAAATCTCATAAAATTTAAATACGTGTGAGTAAAACACATGC
ILMN_1241282	B1F1	SINE	Alu	50	CAAGCGCTGGGGAAGCACGGACGGTAGGGTTGCTTCTTACTTAGTTCAAG
ILMN_1248659	L2b	LINE	L2	50	CCAGACTGCATTAACTTGGTATTTCTGGTGTCCTGCATAGGGCTCGGCAC
ILMN_1234871	Lx5	LINE	L1	49	GGGATCACAGAGACTGAACTGACAGCCCGGAGCCTGCATAGGACTGACCT
ILMN_2571195	B1_Mur1	SINE	Alu	50	CCTGGGCTGCAGAGTTCCAGGCCAAGTAGGACTGACTACCTACCCAGTGA
ILMN_1221140	ID2	SINE	ID	50	GCACAGTGGTAGAACACTCACAAGTGTAAGGCCCTGGGTTGGAGCCCCAG
ILMN_2690703	Lx7	LINE	L1	50	ATTAACAATATATCAGAGCATTCCTGATACTCAGTACTAGCTACCCAACA
ILMN_2891065	Lx4A	LINE	L1	50	ATGGAGAAGGAGTGGGGAAAGATTGTGGGAGGTGTGACGAGGAGAGGGGC
ILMN_2860915	RSINE1	SINE	B4	50	AAATGTGCTTGCAGCCAAGCCTGGAAACCTGAATGTGATTCCTGGGACCC
ILMN_1227047	B3	SINE	B2	50	TCCAGAACCCACACAGCAGCTTACAACCATCTATACCAGGGGGTCCAGAG
ILMN_2450718	L3	LINE	CR1	50	GCTCTGGGGGAGAAGCATGGAGTTAGACATGCAGAAGACACAATAATAAG
ILMN_2784402	L2b	LINE	L2	50	CCTTGTCCAGATTGGCAACTAGTCCCAGTCACTCTCCTAACCGCATTCCT
ILMN_1232757	PB1D7	SINE	Alu	50	CTCATCACTTGAGAGGCCAAGACTGGAGGATTGCCATGAATTTGGAGGCC
ILMN_1234250	B3	SINE	B2	50	GTCTGCAACTCCAGGACATCCAACGACCTCTTTTGACCTTGGCAGGTGTC
ILMN_2964420	MLT1E1A	LTR	MaLR	50	ATGAGGAAGTTCACATAGCAAGTGACAGTGGATGGTTTCTCAGAGCTGAG
ILMN_2625585	MLT1E1A	LTR	MaLR	50	ACCAACCATTAAGATATAGCAAGTATATAATAAATGTAATATTTGATTCT
ILMN_2674275	L1MC1	LINE	L1	49	GGTAGGGCCAGGGAGACAGTTGTGTTATTAAGGAGCCTTCCAAGCTGGGG
ILMN_2821730	MLT1G3	LTR	MaLR	50	GCAAATTGGAACACTTGCCTGCAGAGCCCAGAACATCTGCATAAGAAGTC
ILMN_1259296	RodERV21-int	LTR	ERV1	50	AGGAGCCCCTAACTCCACAGGTAGAAGTCTTGGTGCTGGCCTTCAAGGTG
ILMN_1224164	B3	SINE	B2	50	GGTTCGCTTCCCAGAACCCACAAGGTGTCTCACAACCATCCGCTGCTCCA
ILMN_1244796	MLT1F	LTR	MaLR	50	GTACACACAACACCCTGGCACAGCTAAGGGATGCTTCAGAGGAGCCTGCC
ILMN_2573027	B4	SINE	B4	50	TAGTGACGGAGTGACCAAAGGTAGAGACAGGTTCATTCCTAGAGCTGGCC
ILMN_1257336	B1F	SINE	Alu	50	GGGTATGGTGGCTCATGTCGCTCTTCTCAGAAACTGAACGGTTATGGCTG
ILMN_2569774	RSINE1	SINE	B4	50	AACCTGAGTTTGATCGCTAAGAGTCCCACAGTGGAAGGAGGACTGACGTC
ILMN_1256908	L2a	LINE	L2	50	AGGGGATCTTCCTGGCGTCTTCGCATGTGCCATGTCCTGTGGATGGGACT
ILMN_1241016	ID_B1	SINE	B4	50	CCAGAAGGTACAGGGTCATTCTCGGCCATATTTGCGGTTTGCGGCCAGCC
ILMN_2673174	Cheshire	DNA	MER1_type	50	GTTTCTGAGTGGTTTTTAAAATCACATTTCATGATACACGAAAGTCCTAT
ILMN_1218613	B4	SINE	B4	50	CCTGAAATCCCAGAACACAAGAGGCAGAGACAGGTCCCAGGGCTTTGGCG
ILMN_1253627	B4	SINE	B4	50	CTACGAGGCAAGCTCTAGGCCAGTGACCACAAAAGACAGGTGGGCAACCC
ILMN_2557452	ORR1E	LTR	MaLR	50	GAGGGGAAGAGCTACATACTCCCATCACCATGATGTTCTTGCCCCAACAC
ILMN_1241044	RLTR25B	LTR	ERVK	50	GGTGATACTGTGACCTTCAGGACCCCTTAAGACTGTGGGAAAGAACTCTG
ILMN_1258205	RLTR25B	LTR	ERVK	50	GTCTCTGGTGATCCTCACCAATATGGTGATACTGTGACCTTCAGGACCCC
ILMN_1222245	L1_Mus2	LINE	L1	50	TACCAGGGACAGGAAACGAGAGTGGGTGGGTTGAAGAGCAGGGTATTGGG
ILMN_2859539	Lx8	LINE	L1	50	GCAGAGGGAAGAGGGGTGGGTTTTCTTTGGGAGACTTTGCCACCAATAGG
ILMN_1244227	B4A	SINE	B4	50	GCAGGAAGGCAAGAGAGAGGCACTCGGAACCCTGAATCTCATTGAACACC
ILMN_1234973	PB1D10	SINE	Alu	50	ATGGTGTACATCGCTGTGACCCTTGCTTGCACTTGGGTGATTGGTGCAGG
ILMN_1258280	B3	SINE	B2	50	GGGTATAACCTCTACCCACACATACAAACGTGGTCCACATGCAAACGTGT
ILMN_2806258	Lx8	LINE	L1	50	GGTATGTGGAACACACCCCAGGGTAGGCTTATACTCAAGAGTATTTGAGG
ILMN_2692141	Lx8	LINE	L1	50	GGAACCTAAGATGTGATTCCTGGTATGTGGAACACACCCCAGGGTAGGCT
ILMN_1238764	Lx8	LINE	L1	50	AGGGGATGTGTAGGCTGGGGGAGGGGGAACTCATCAACAGTCTCACCAAG
ILMN_1230196	B4A	SINE	B4	50	GACCAGCCAGTCAAGTCAAAATGGCAAGTTCCAGGTTCAGCAAGAGACCC
ILMN_1235810	B4A	SINE	B4	50	GCCTGTAACCTCAGCATTGTGGGGAGTAGAGACTGGGGGACCAATGGAAC
ILMN_1229403	RSINE1	SINE	B4	50	GCCACAGATTCCTGATGTTAGACACCTGAGACCTAAAAGAGGACAGAAGC
ILMN_1213445	Lx6	LINE	L1	50	CTAATGAAACAGAAACAGGTGGAAAGCAGCTGGGAGGAGTGGAGGGAGGG
ILMN_2576059	B3	SINE	B2	50	TGTTGCCAGCACCCACAGGGCAGCTAACAGAACCTGATGCGCACACACAG
ILMN_1233225	RLTR18	LTR	ERVK	50	GACTCCCCAAAGAAGGAAATCCATACCTGTTTCCCACCCAGAGGACTGGG
ILMN_1225372	Charlie1a	DNA	MER1_type	50	CCTGCCTTGTACCTGTTAGAGTGGGGACTGCACTGGCTGCTTTGCTTCCT
ILMN_2881591	MTEb	LTR	MaLR	50	TGCTGGGGTTGGGGGTGGAGATCCAGGGTAGGAAAAAGATGAACACAAGC
ILMN_1259492	PB1D7	SINE	Alu	50	CTCAGGAGACTGAGGTGGGATTGAGGTCTGGGCTTCAGTGTCAAACCCTG
ILMN_2545445	B3	SINE	B2	50	GAGCACTTGCTGCTCTTACAGAGGACTTCAGTTTGCTTTCCATCACCCAC
ILMN_1240103	L3	LINE	CR1	50	GGTAGTGAGCTGATACTGGAACATCCGAAACAGAAGTGAGACGTGGAGGC
ILMN_1229373	B1F1	SINE	Alu	50	GCCCAACCTAGTGTCACAGGCCTGTAGCCCCAGTATTCAAGAGTCTGAGG
ILMN_1213784	Lx5	LINE	L1	50	CCCAGAGTGGGGTACCTGCTTCACAAAGGATAAGGGGAGGGTGGAATGGG
ILMN_2470764	L2a	LINE	L2	50	GCTGATCAAGGTCCTGAGAGAGGTTTCCCAGGCAATGTTCGCAGCCATCT
ILMN_1237596	B1F	SINE	Alu	50	CCAGGCCTAGTGGGGCATGTTTGTAGTCTCAGGCACTTGGTAGGTTGAGT
ILMN_3061848	MER2	DNA	MER2_type	50	CCAGTCTAGAGGTTGTCTCTGTGAGGTAGTATGCACACAGGTTCTACACA
ILMN_1217032	B1_Mur2	SINE	Alu	50	CAAGAACAGCCTACATTGTGAGCTCGAGTCAGCGCTACATAGTGAGACCC
ILMN_1236511	B1_Mus2	SINE	Alu	50	TGTGGGGGCCAAGGCATGCACATCTCTCTGGTGGAGGCCAGCATAGTATA
ILMN_1247868	Lx9	LINE	L1	50	GGAGACCAAAGGCGGTAATACATGGGAGGTATGGAAAGGAATAGAAGAGG
ILMN_2652834	Lx6	LINE	L1	48	AGAGTTGAGCAAGGAGTGTCTCCTTAAGGTAGAAAAATGGCCCCAAAGGA
ILMN_2901180	MER34A1	LTR	ERV1	50	ATCATCCCAAACCATGCCTCTTTGAGGTAACATTTGTGAGCTGAAAACAG
ILMN_2572840	B1_Mur1	SINE	Alu	50	GACAGGTGAATCTCTGTGAGTTCCAAAGCCAGTCTAGTTCATGTAGAGAG
ILMN_1231642	PB1D7	SINE	Alu	50	GCCTGTGAAGCCAACACTTAGAAAATGAGGGTGAGATCAAGAAGACCCCC
ILMN_2669774	MTE2a	LTR	MaLR	50	TCCGGGCTATTCTTAGATATGCAGATCATCTTTGAGACACTGTCTGTGCT
ILMN_1221280	L2a	LINE	L2	50	GCGACGGGACTTGAGTTCCCTTTGTTCTCTGACGTGTGTCAAGCGCCCAG
ILMN_2419119	RSINE1	SINE	B4	50	ACTCACATCGTGGAACAAGAGGATCAACCTGTGAGTGGTCTTCTGGCTCC
ILMN_1221827	B3A	SINE	B2	50	CTAGAGCATCTGGGGCCTTCATCTGGCGTCCACAGGCACCTTCACACATG
ILMN_1216670	ID_B1	SINE	B4	50	GCCATCTGGGAGGGAGAGAGGTAGGGAGAGCGGAAGTTGGAGATCAGTGT
ILMN_2641449	L1ME1	LINE	L1	50	GCTCTGGTTGCCTGGGGCCACGGTTCTGGTTCTTATCGGGTTAAATGCAG
ILMN_1224152	L1MB2	LINE	L1	50	CCACAAGAAGCAAGATGTGGAAGAAACCCAAGAGTCCAGAGATGGGAGAG
ILMN_2991166	L1MB3	LINE	L1	50	GATGCTTCCAGAGGATGCAGGAAGGGAGGAGGGAACGGGGTGCTGTTAAC
ILMN_2687437	(CCGGG)n	Simple_repeat	Simple_repeat	49	GCAAAGCTCGACAGGGAGGCTCTGGGCGGAGGGTAGTGGAAGGCGGTAGC
ILMN_2557585	MIR	SINE	MIR	50	CCCTTGCGTCCTGGGTCTGTAGTGTGTGGCTGAACATCCTTGGCTTACTC
ILMN_1221334	B3	SINE	B2	50	ATTCCAGTTTCAGGGGATCTGATGCGTTCTACAGGCGTCCACAAGTCCTG
ILMN_2560631	ID_B1	SINE	B4	50	CCTTAGCTGCGTAGTAAGGTCCAGGCCAGCTGGGTTACATGAAACTCTGC
ILMN_3097221	MMSAT4	Satellite	Satellite	49	ACTGTGGGAAGGCGTTTAGAGTTCGACAGCAGCTAACGCTCCATCAGAGG
ILMN_1237949	L1MDa	LINE	L1	50	CACAGACACACTGGAAACACAGCGCTTACACTCAACAGGGGGTCACGGGC
ILMN_1220648	MER21B	LTR	ERV1	50	GGGTTAGTACCTTCTGACTTCTATCCCCAGCCTCCCACAAGAGGGGTGAG
ILMN_1240292	L1MA5A	LINE	L1	50	CAGCATGGTACTCGTTCAAAGACAGACATGCAGATCAGTGACCTAGAACT
ILMN_1221788	MER63C	DNA	AcHobo	50	TGTACATGGAGGAGACGGAAACTTCACTGATATCTTTATGGAAATTGGCC
ILMN_2753279	L1MEf	LINE	L1	50	ATTAGAAAACAAATGTTAGCTAAAACACATTTAGAAAAACATTTCAAGTA
ILMN_1257131	MTC	LTR	MaLR	50	CAGCCCATTGTTGGTGGTGCTACCTCTGTGCTGGTATCAGAAAAGCAACT
ILMN_1255176	B3	SINE	B2	50	GAGCAGTTGATGCTCTCACAGAGGACCCAGGTCTGAGTGCCCAGCACGTA
ILMN_1239485	RMER19B	LTR	ERVK	50	GCCATCTGAGGCAAGACCCCTGGGAGGACACATGATGCTTGGAGAGAGTA
ILMN_1251618	RSINE1	SINE	B4	50	TTCCTAGAACCTACACGGTTGACGGGAAGAACCAGCTCCCTCAGGTGTCC
ILMN_2565218	RSINE1	SINE	B4	50	GCCAGCGAGATGGCTCGGTAGGTAGAAGCACTTGTACAAGCCTGACAAGC
ILMN_1238065	ID_B1	SINE	B4	50	TCAGACCAGAGTTCGTGCTCAGCTACATGGCTAGTTTGAGGCCAGTCTGG
ILMN_2746438	MIRb	SINE	MIR	50	AGTTTGATCTGGTTCTTCACATGTTAGCTGCACAGAGGTTGTCTATTACC
ILMN_1256245	B1_Mur3	SINE	Alu	50	TCTCAAGCCAGCCTTTAATCTCAGGAGGCAGACAGGGGAATCTCTGTGAG
ILMN_2791355	MER96B	DNA	hAT	50	GGGCTGGGACTAGAATAGCACAGGGATTGGCACTTGTCTTAGGCACGACC
ILMN_2948663	MTD	LTR	MaLR	50	GGTTCTGGGTGGAAAGCAAAGGAAATGGAACAAGGCACGAGGAGCAAGCC
ILMN_2569039	RSINE1	SINE	B4	50	GGAAAGACTCCTGAATGTGTCCTCTGACCAACGTACTCGGCATACGCATG
ILMN_2550631	B1F1	SINE	Alu	50	GGCCAGCCGGGTTTACATAGTGAGTTACAGGTTAGCCAGAACTGCTGGTA
ILMN_1218843	Charlie1	DNA	MER1_type	50	TGGGGCAGTGGTTTTAACAGTACAGGATGCATGGGTACAGCTGAGGAGCC
ILMN_1242241	PB1D9	SINE	Alu	50	GGTGGCGTGCACCTTTAATCCTGATACTTGGTTTATGGGAGCTCCAGGAC
ILMN_1252851	L2c	LINE	L2	50	GGCATACCTGAACTATCTTCTTAGCTAGATTGTAAGCATTTGGAGGTGTG
ILMN_1239665	PB1	SINE	Alu	50	GAGTCAGGAAGATTGCTTGAGACTAGCCCTTTGGGGGCAGCCTGGGCAAC
ILMN_2951596	B3	SINE	B2	50	GGGTCTCCAACACCCTCCTCTACCTCCATAAACTCCAGGACTGCATGTGG
ILMN_1219601	RSINE1	SINE	B4	50	GTGGGTATAGGCACTTACTGCTGTTTGATCCCCAGGGCCCACATGGTATA
ILMN_2764690	L1MC2	LINE	L1	50	CAAGGTCGAGGGAATGTAGAGTAGATGAAGCACAGATGTTTGGGGGCAGC
ILMN_2782402	B1F	SINE	Alu	50	CCCGCAGTATCTACAAGGTGAAGGGAGGAGGATTGCTGTGAGGTTGAGGC
ILMN_3065805	MurSatRep1	Unknown	Unknown	50	AAAGGCCATAATATTTCTGAAGGACATTTTCAAAATTCTAGAAGAAACGG
ILMN_1253196	Lx4A	LINE	L1	50	GGCCACGAATATGAATGGAAATATACAACTTATGGGACAGAAGGAAGGGG
ILMN_1214662	MurSatRep1	Unknown	Unknown	50	CATAGTAGTCCCCACTTGGGGTAGCCTGTTTGAATGTGCTACAAGTTTAC
ILMN_2553429	MIRb	SINE	MIR	50	CCTTGCCCTCGGGGTTCTATAGGGAGGAATAAAGGAGCCAGTGCATGTAG
ILMN_2584574	Charlie15a	DNA	MER1_type	50	GCAGCTTGAGGTTTTCGCATAAGGCTTTGTTTGAGGATGGCTTCTGCTGC
ILMN_1218670	B1_Mur2	SINE	Alu	50	CAGCACTCGACAGGCAAAGGCCGTGAGTTGAAGGCCAGTTTGGTCTACAC
ILMN_1228658	ID_B1	SINE	B4	50	GCTCTCAGGAGCTGGAGGCAGGAGGATCAGACGTTCAAGACTAGCTTCGG
ILMN_3026635	LTR16B1	LTR	ERVL	50	TGTGGGGCAAACTGTCAAGCATTTCTTCCACCAGACTCCCCTGTGGTCCC
ILMN_3132204	RMER19A	LTR	ERVK	50	ACTCTTCCATTACCCGTGCCGGGGGGTGGGCTAGAAGAGAGATTGAACCC
ILMN_1244949	B3	SINE	B2	50	GAAACTCCAACACCCTCTTTTGACCTCTTGGGGCACCAGGCACACAGTGG
ILMN_1248686	RMER17B	LTR	ERVK	50	GGGACAGAAGGCCCGTTTGCCATGCTCCCAGACATAGGCTCTTGACAGGA
ILMN_2586669	L1M4	LINE	L1	50	GCACGTGGCTTCCCTGGTGATTTCTGCCACACATTTACAGGAAATCCCAC
ILMN_2571414	RSINE1	SINE	B4	50	GTAAGCCTTGTAACCCGAGGTCAGTCCCTGGAACCTGCATAAGATACAGG
ILMN_1232707	B3	SINE	B2	50	GGAGAGATGGCTGAGGACCCTGATTCAATTCCCAGCACCCAGCAGCCACA
ILMN_1240408	Lx7	LINE	L1	50	CTTGAGTGAGTAGGAAGATGGATAGGGTCCGAGAGGAATTGGAGGAGGGG
ILMN_1238627	RLTR18B	LTR	ERVK	50	CACCAGTTACTAAGTAGGGTTGAGTGGGGCTGCCTTCTTGTCTCCAGGCG
ILMN_2952098	RLTR18B	LTR	ERVK	50	CTAAGTAGGGTTGAGTGGGGCTGCCTTCTTGTCTCCAGGCGAATCATTAC
ILMN_2653936	L2a	LINE	L2	48	GAAGCAAATCAAGTTCCTTGTTCCCACAGTAACCAAGGCATCTTCCTCCT
ILMN_2575287	ID_B1	SINE	B4	50	GTGGTGGCAGATACCTATAACTGCAGCATTGGAGAGGCGAATGAAGAGGG
ILMN_1225620	B3A	SINE	B2	50	GGATGAATGGCTCAGAGCACTTGCTGCTTTTGCAGAGGTCCTGGGTTTCC
ILMN_2948296	MLT1A0	LTR	MaLR	50	GGATCTCTGGGCACCTTGATCTTGGACTCCCCAACCTCCAGAACTCTGAG
ILMN_1251434	RLTR44B	LTR	ERVK	50	GAAGCTGCTGGGGGAGAGAGCTGGAAGTGAAAAAGCTGCTGCGTGAACCC
ILMN_3115796	RSINE1	SINE	B4	50	GAGGGTTGTCATTTGACCTCCATGTGTGCTCTGTGGTAATGTACCCCGTG
ILMN_3021415	RSINE1	SINE	B4	50	GGGCTCAATGTTAAAAGCCCCTGCTCCACATGCCTCGTGACCTCTGTTTG
ILMN_1220229	B1_Mur1	SINE	Alu	48	TAGTGGCCTTGTTTGCCACCCCAACCCCCCAAAACCACAAGATGCAGGCA
ILMN_2851455	B3A	SINE	B2	50	TTCCAAAGGACTCCAGTGTGGTTTCCAGCACCCAGCTGAGGGACCCAGTG
ILMN_2956726	MER63D	DNA	AcHobo	50	CTGACTGCCACGCAGTTGGGACTTCTACAGACTGGTTGCTAAGCACTGGC
ILMN_2634582	ID_B1	SINE	B4	50	AGTAACACACAAAAAACAGTATTATTTTGGACAGGAGAGATGGCTCTGTG
ILMN_2497853	MT2A	LTR	ERVL	50	GTCAGCTCCCGGATTCCCAGCCTCGGTGTTGAGACTATTTCAGAGTGAGC
ILMN_1226788	ID_B1	SINE	B4	50	CCCAGCGTTCAGAGGCAGAGACAGGAGGATTGAGAGTTCAAGGTCATCTC
ILMN_2639900	ID4_	SINE	ID	50	GCCAAAGATGTAGTTCTGTAGTAAGAGTTTTTGCTTGGTCCATGTGGGGC
ILMN_3061615	PB1D10	SINE	Alu	50	GTACTCAGGAAGCTAAGGAAGGGGGTGGGGAGTTTCAGGCCAATCTAGGC
ILMN_2845974	PB1D7	SINE	Alu	50	CCAAGCAGTCAGAAGACTGAGGCAGGAGGATCGCCGAGATGTCAGAGCTG
ILMN_1250281	MTA_Mm	LTR	MaLR	49	CATGAAAATAATCATACAAAGGAGATCAAGGGGATACAAGGCATGATTCT
ILMN_3144820	MMSAT4	Satellite	Satellite	50	ACCCTATGAATGTAACCAATGTGGTAAAGCCTTTGCAAGAAGTGGTGACC
ILMN_1247042	MMSAT4	Satellite	Satellite	50	CAGGAGACGAACCATATGAATGTAACCACTGTGTTAAAGCCTTTGCAAAA
ILMN_2427542	MurSatRep1	Unknown	Unknown	50	CTTTTATAGAAAAAGTATGTTATAAATGTGAGCCAGATAATCAATACTGT
ILMN_1216569	(TG)n	Simple_repeat	Simple_repeat	50	GTGTCTACAGACGTGCATTCATGTGAGTCTGGACATATGTGTGTGTGGGC
ILMN_1241482	RSINE1	SINE	B4	50	GGTAGGGGTGCTTGCCACAAAGCCTGACTACCTGAGTTTGATCCTGGTAC
ILMN_1256314	RSINE1	SINE	B4	50	GGAGAGGGGGAACCAACTTCTCAAAGGTGTTCTGTGATCTCTGCACGGGC
ILMN_1219379	RLTR44B	LTR	ERVK	50	GCTGTAAGAAGGAGGGGAAGAAGAAGCTGCTGGGGAGAGAGCTGTAAGAG
ILMN_2548379	RMER19B	LTR	ERVK	50	GTTGGTGTCTCATGCTGATTTGGTGGAGGCCTGGCTGTGTGGCGTTTGCT
ILMN_3095859	MMSAT4	Satellite	Satellite	50	ACCTTACAGAAGTAGTAAAAGTGACAAATGCTTTACCCATCAGATCCATC
ILMN_3103876	MMSAT4	Satellite	Satellite	49	GGAGAGAAACCTTACAAATGCAGTGAATGTGACAAATGCTTTACCAAACC
ILMN_1231460	MMSAT4	Satellite	Satellite	50	GAGAAAAACGGTCTGAGAAGGCATCAGAGAATTCATACAGGAGAGAAACC
ILMN_2536159	ETnERV2-int	LTR	ERVK	50	GTGGCACCCCAAGAGCAATGAAGGACTCACACTGAGTCAAGTATCAGGCC
ILMN_1257704	RSINE1	SINE	B4	50	AGTCACTTTCCATCGAGCGGCCTGACCTGACCGATTCCCAGGCTTCGCAA
ILMN_1217363	RSINE1	SINE	B4	50	CTCCAATCCCAAGAGCCCATGGTGTAGGGAGAGAACTAGCTCCCAAAGCT
ILMN_2782842	RLTR1C	LTR	ERV1	50	GTCGTCAAATCCACTGTCTCCTGCGATACATTTTGACAAGGAGCTCCGCC
ILMN_1243425	RLTR21	LTR	ERVK	50	ACAGCAAGGTCTGCCAGTAAGAGAGCTTGGGAGACAAACACCTTGCTTGC
ILMN_2528305	MMSAT4	Satellite	Satellite	50	GCTTTTACCCAGAGGTCCAGCTTTACACGACACCAGAGGATCCACACTGG
ILMN_1225026	L1_Mur2	LINE	L1	50	CCTCAAAACCAAGCTGGTCCAAAAGATGCCTCACCAAACCACGAGGGCAC
ILMN_1221371	ID_B1	SINE	B4	50	AGCACTTAAGAGGAAGGGGTAGGCAGATAAGGAGTTCAAGGTCCCACGTG
ILMN_2694199	RMER1C	Other	Other	50	TCTGGAGTGAGGGGCTGGGCGCGGGGTGGCATGGATGTGGGCTCTGTTTT
ILMN_1240779	B1_Mur2	SINE	Alu	50	TGATGTCATGTGCCTTTAATCTCAGGACCCAGGAGGCAGAGCCTGGCAGA
ILMN_2564635	RMER1B	Other	Other	50	CAGGGCAGAGCAGGTAGAAAGGGAAAGGGACAGGGAGATGACTGGGATTG
ILMN_1219547	Lx8	LINE	L1	50	GATGGCCCCACGGCTATGTATTTATGGACAGCACTAACTGGCTTCAATGG
ILMN_1221141	ID_B1	SINE	B4	50	GCCAGTACCCAAGAGGTGGAGTGGATCAGGTGGCAAGCATCATTCTCAGC
ILMN_1255101	RLTR44-int	LTR	ERVK	50	GACTGATATCGACAGTGACGTCTGGAGTTTGAGGCGTGGTAGTCCGCCCA
ILMN_1241526	L2c	LINE	L2	50	AAGGGCAAGGTCAGCATATCAGCAACGCTCTGTAAACATGAACGTGCCTG
ILMN_2580585	B3	SINE	B2	50	GATCTACCACCCTCTTCTGGCCTCTGAAGCCACAGCATGCACATTCAGGC
ILMN_3162075	RMER17C-int	LTR	ERVK	50	CTAAGACTGGGCCAACATCCCCATCTTCTCTTTGGTTTCCCAGAGCCACG
ILMN_2996667	PB1D10	SINE	Alu	50	CTCAGCATAATGGTCTGTAATCTCAGGACTCTGGAGGCCAAGGCAGGGAG
ILMN_1251158	B3	SINE	B2	50	CAGTGCTCTTCCAAAGGACCCATATTCAGTTCCCAACACCCACTGTACCT
ILMN_1250502	PB1D10	SINE	Alu	50	GAGCTCAAGGCCAGTTCCATGCCCCAGAGTGTCCACACAGATCCTGTCTT
ILMN_1230688	PB1D9	SINE	Alu	48	AATAGTGACGTACACCTTTAGTCCCAGCACGTGGAAGGCAGAGGCAGCCA
ILMN_3071908	Lx4B	LINE	L1	50	GAGGAAAGGGCTAAAGGGGACAGATTATCAGCGGTGAACTGCCAGGAGGG
ILMN_2745344	B3	SINE	B2	50	GGATCTGAAGCCCTCTTCTGGTCTCCATAGCCAAAAACAGTTCCGTAGAC
ILMN_2894763	ORR1B1	LTR	MaLR	50	ATCAAGGTGCTCAGTTCCTCCTCCAACATCATGTCAGCTTGGACACTGTC
ILMN_2545156	RSINE1	SINE	B4	50	AGTGGGAGGGAGAGAACTGACTCCTGCAACTTGTCCTCTGACTGTCACAC
ILMN_2710380	B3A	SINE	B2	50	CCATCCAGCTCCCAGGGATCATGCCCTTTTCTGGCATGTGTGTATATCCA
ILMN_2643227	L2	LINE	L2	50	GGAGAGGCCCCATGTGCACTGCGTTACATTGCCATTCCCAGCATCTCCAA
ILMN_1231066	Charlie23a	DNA	MER1_type	50	TAAATCCATTCACTGCATGTGCATTTTCAAGTGGGTAGACACTGTTATTA
ILMN_2890895	Lx5	LINE	L1	50	GAAGAAGAGGTGAGAGGGAGCGACTGGTAGGCGAGGAGGGAGAGGGAATT
ILMN_1230882	L1MA7	LINE	L1	49	GTGGGATGGTGATATATATCAGTGGGTAGGAACACCCGACTGCTCTTCCG
ILMN_1238787	MTEb	LTR	MaLR	50	ATGGCAGATGCAAGAGGACCAGAAGCCTCACACTCCTGCCGCCATGCCTT
ILMN_2983641	L2b	LINE	L2	50	GTATTGTCTTACATCTGCTGTACTGGACTCTGAGCTCCGCGAGGGCAGGG
ILMN_2584381	Lx9	LINE	L1	50	GAGGCCATTAGTGTAAGAAAGAGTCGAGGGTGCATGGGAGAGGCTAAAGG
ILMN_2579533	Lx9	LINE	L1	49	ACGGGCAATTTAGGAAAGCTGAGAGCAGGAGAAATAGTCTTTCCCATGGC
ILMN_1254105	PB1D9	SINE	Alu	50	CACTTAGGTAGCAGGAGTAGTCAGATCTTGAGTTTGAGACCAGCCAAACC
ILMN_1213135	B4	SINE	B4	50	ACCTATGCCAAGAGGGGAATGAGAAACATGAGGATCACTGGAAGCTCAGG
ILMN_3127932	RSINE1	SINE	B4	48	CAGCTGATGACATTGTTCAGTAGTGTAAATTACTTGCTGCTAACCCTGAC
ILMN_2606331	MIRm	SINE	MIR	50	ATTGCCAGGCTTTAGTTCTTGAATTGCAGAGTGTGTGCACCAGGTTCAGC
ILMN_1245393	B1_Mur1	SINE	Alu	50	GCTGAGCATGTGACTCCGGCAAGCCTTCAATTCCAGCTCTTGGGAGGCAG
ILMN_2850792	RLTR21	LTR	ERVK	50	CCTTCGTAAGTGCAAATTGCTGCCTGAGAGTAAGAGGAGCTGGCTGAGAA
ILMN_1240767	MMERVK10C-int	LTR	ERVK	50	TACAGTGTCCAAGGCGGCGTCAGCGGTTACCACAAGAATTGCTATGACCA
ILMN_1252005	RSINE1	SINE	B4	50	AGTTCTAACTCTGGGACCCACCCACATGGAGGGAGTGCTGACTCTTGCAA
ILMN_2579086	B3	SINE	B2	50	CACTTCCAGAGGATTTGATGCTGTATTCTGGCCTCCATGGGTACAGGCAC
ILMN_1217600	B4	SINE	B4	50	ATGGGGAGGTAGGAATTGGAGACTGAAGAACCCCAAGAAGCTCTCAGGCC
ILMN_1231087	T-rich	Low_complexity	Low_complexity	49	TTGCTAGCTCTGAGCTTTTAAGTGAAATTCATAGGTCTGAAAGAGTTTGA
ILMN_1219958	MTE2a	LTR	MaLR	50	GGGACCGGGGCTGTAGAGTTCTAGCACACATGCATTAATTGACTCCTCGC
ILMN_2557110	ORR1E	LTR	MaLR	50	GCAGGCGTGGTGGCGCCTTCTGTTCCTTTTGCTGCTTTATTTGCATGAGG
ILMN_2499122	Charlie4a	DNA	MER1_type	50	CTTTGCATGTCTTCAACTAATGATGTAGGAGATAAACACAGAGTATTAGC
ILMN_1231621	(CACCAT)n	Simple_repeat	Simple_repeat	48	CATTCTGGCCATTTGTTGGTCGGTTACTCGGTTTCAGTAATGGGACAGCC
ILMN_1218422	B1F	SINE	Alu	50	CCCAGTGGCTTACATCTGCTGTTCCATCACTCAGAAGGCTGAGGCAAGAG
ILMN_2860645	Lx6	LINE	L1	50	GAGGCCCACAGCCAGACACTGTACAGAGAGAGAATGAGAGTCTTGGGAAC
ILMN_1230783	B1F1	SINE	Alu	50	GAGCTGGGCCTTGTGGCACATCCCTGAGATTTCACCACTTCAGGAAGCTG
ILMN_1241870	B3	SINE	B2	50	CTTGCAGAGAACCTGGGTTTGATTCCCAGCATATACAACAGTTCACAACC
ILMN_3021192	GA-rich	Low_complexity	Low_complexity	50	GAAAGGCGTGTTGGAAGTGAAGCAGGAGGCGGATAGTAGCCTGGTGGTGA
ILMN_2822643	Lx8	LINE	L1	50	GAGAAAGAACATGAAGTTGGGTGAGTGAGAAAGACTTGGGATAAACTGGG
ILMN_1237138	L1_Mur3	LINE	L1	50	GAGGCACACAGGGAACATTGAGTGGATAGGACCAGAAAAGGGACTGCCTG
ILMN_1224630	RSINE1	SINE	B4	50	GCAGTGCTTGCTGGATAAGCTGGACAGCGCAGGTTTGATCCCAAGAATCC
ILMN_3120797	RMER1A	Other	Other	50	CCAGGTCCAGGGCTCTGAATTTGTCCATCCCCAAAATCCATACCATCTGC
ILMN_2564977	MIRc	SINE	MIR	50	CACGTGCAGCTGGATAACCTGGATGGCTTGCTGCTCATCCCTGAGCCTCA
ILMN_1246954	LTR33	LTR	ERVL	50	CTACCTTCTCTGTCTGAGGAGCTCTGGGCCCTGTAAGCAATTTCTTAAGG
ILMN_1234060	RLTR45-int	LTR	ERVK	50	CTCTCTAGGGTAAGAAGTTGTATGTTGGGCTCAAGTATGCTTCCGCCGCG
ILMN_1234213	MTC	LTR	MaLR	50	GCCACCTCTGGGCACTGGTGCTATAAGACTGCAACTGAGAAGCCATGAGG
ILMN_2453874	MARNA	DNA	Mariner	50	TATAATTCTCAGTTTGATTATCCACCTTGCTTTCTGGACTTGGTTCTGAA
ILMN_1255193	RLTR1	LTR	ERV1	50	TTGAGCCTCGGGGTCAATTCCTCTGTCTCTTGTGTGAGACACATGTCGGC
ILMN_2936153	MER33	DNA	MER1_type	50	ATGTGGCTTGTCTGAATGCAGATATGCTATAAATGTGCAAACATGTTGGG
ILMN_2549714	RMER5	LTR	ERV1	50	CTGGCCCTAGCTTTACCCACGAATTGCCAGTCTTTGCCAACCTCCCCATA
ILMN_1231706	RMER5	LTR	ERV1	50	CCCAATCTGGCCCTAGCTTTACCCACGAATTGCCAGTCTTTGCCAACCTC
ILMN_2973097	ORR1D1	LTR	MaLR	50	GGTGGTTTCAATGAGAATGTTCCCCGTAGGCTTGTATGTTTAAATTCTTG
ILMN_2973089	ORR1D1	LTR	MaLR	50	TGGGAGATATGATCTTGGTGGATGTGTGTCACTGGTGGTGGGATCTGAGG
ILMN_2493449	RLTR24	LTR	ERV1	50	TGTTTCAGGAACTTGTTAGACCATTTTGCAACCATGACCATCTTACAACC
ILMN_2585651	Lx2B	LINE	L1	50	GGTGGGATTCAATGTAGCTGACCTTAGCTGAAATGCCCAACAATGGGGAG
ILMN_2739340	RSINE1	SINE	B4	50	CCTCATGAAGACTCTTGCTGCCAAGGACAGAAGTTTGGTCCCTGTGACAC
ILMN_2953888	B1F1	SINE	Alu	50	GCCAGATAGGTAGCACATGCCTGTCACCTCAGCAGCACTCAGGAAGCTGA
ILMN_1246756	RMER12	LTR	ERVK	50	GCTAAATAGCTTCTGGCCTCTGAGGAACTCAGACTGGCTGGTCAGCTGCC
ILMN_2800446	B1F	SINE	Alu	50	GGCTGAGGGATAAGGCATGGGATTTGCATTGGATCAAAACCAGTCTGTGC
ILMN_2656592	L1M5	LINE	L1	50	CAATATTAACTAAAGTGTATTACAAAGCAAAATTCAGCAGGATAAAAATA
ILMN_1241931	L1M5	LINE	L1	50	GTTTAATCATCTAATAACACAGCTCCAAAATATACAAAAAACAGGATCTG
ILMN_2608351	L1M5	LINE	L1	50	AGTCATTGAGGGATTACAGTTCAAATCACAATGAGGTATCATTTCACACC
ILMN_2549807	RLTR18	LTR	ERVK	50	CATGCACTTTGCAAGGGAGTTTAGATATAACCGTGTCCTAAGCTTTGTGG
ILMN_2537948	RLTR3_Mm	LTR	ERVK	50	GGGCAAGGACCACAGCCAACTTCCTCTTACAAGCCACACCGACTTTGTCC
ILMN_1227220	B3	SINE	B2	50	AGGAACTGGAGAGTGGGTGTGAGCACTTGTTGCTGTGGCAGAGACTCAGG
ILMN_1221711	ID_B1	SINE	B4	50	CTTGTAAATCAGTGCTCAGGGGATGGAGGCAGGAGGATCGGTGCTCAGGG
ILMN_2588054	B3	SINE	B2	50	CTGATGTCCTCTACTGGCCACCATGGGCACCAAGCATGTCTGAAGTACAT
ILMN_1377922	B3	SINE	B2	50	CAGTTCTCAGCATCCATACGGCAGCTACTTGTTCCTCCAGTTCCAGGGAA
ILMN_1252693	L1MB3	LINE	L1	50	GAAACCGCCCGTTCCCTCGATCTAAGCCATATACACCAAAGGGCTGACAG
ILMN_2983565	ID_B1	SINE	B4	50	GGACTCGGATGAAGCCTTGAGTGAATCCATTGCTGGGGTCACGGGTGGGT
ILMN_2557265	B1_Mur1	SINE	Alu	50	GCCAGCCTCCTCCACATAATGAGCTCCAGGTCAGCCAACATTACATAGTC
ILMN_2700079	ORR1E	LTR	MaLR	50	GGGTTGTCGGAAGTTTTTAGCCCAGCTTCTATCTCCAGCTGCCCTCTGCT
ILMN_1214438	RodERV21-int	LTR	ERV1	50	TCAGATTCAGAGACCCCCAGGCCCCTGCTGTAGATGTGGTCAGCAAGGTC
ILMN_2567119	B3	SINE	B2	50	GTGGCAGTTCTCAGTGGTCTATAACTCCAGTTCCAGGGCCTCTTCTGACC
ILMN_1259049	B3A	SINE	B2	50	CCAGCTCCAGGAGATCTGACATCATCTTATAGCCTCTGTAGGCATCCTGC
ILMN_3119954	PB1D9	SINE	Alu	50	AGTCAGGGAGCTCTCCAGTGCTCAAGGTTAGCCTGGAACAGGAGGACTAC
ILMN_2735393	RCHARR1	DNA	MER1_type	50	GTGGGTGCTCTTAGAGTTGATGTATAAAAATAAACATTGAACACTTGGAC
ILMN_1227579	MIRb	SINE	MIR	50	CTCGAGGACGGAAAGACCTGTGGGAACCTTTGCTCTGCCGTTTTGTAGAC
ILMN_2799351	ID_B1	SINE	B4	50	CAGGAGGTTCAGGGCTTCCTTCATCCCCAGATACATAGCAAGTGCAGGGC
ILMN_2869524	PB1D9	SINE	Alu	50	TTGGTCTTAGATTTGGAGACAGAGACGGGTGATCTCTTGAGTTGGAGGCC
ILMN_1238442	B3	SINE	B2	50	CTTCAGGATATTCAGCACCTTCCTCTGGCCTTCTCAGGTACTAGGCATGC
ILMN_2957589	B1F	SINE	Alu	50	GGCTTGTGTTGGTCATTCCAGGAACCTAAGGGCTAAGGCAGGAGGACTGT
ILMN_1244075	RodERV21-int	LTR	ERV1	50	TGCAGTGGCTCCTACCTTCAGCCCTCCCATTACCTGCTCTAAGGTCACAG
ILMN_2933756	MIRc	SINE	MIR	50	CCTGGGCAGGTCAGTTAATGGTTTGGAGATTCACTATCCTCATCTGTACC
ILMN_2700214	RCHARR1	DNA	MER1_type	50	GGCCGTGGCTCATCGTGGAGATTATTCTGTGTTATGAACTGCTGCGGTGT
ILMN_2549225	LTR33	LTR	ERVL	50	TCTAGGGAAGCCTACATCGCGGGACCTTCCTGAACCTGTCCCTCACCTTT
ILMN_3107467	L3	LINE	CR1	48	GCGCCCCATTCTGAAGAAGGCACAAGTACATGGGAGAGTCCTGCCTTACT
ILMN_1249209	ID4_	SINE	ID	49	GCTCAGAGGGAGAGCACTGGCCTAGCATTTTTAAGGCCCTGGGTTCAATC
ILMN_1229834	B3	SINE	B2	50	AGCCTTGGCAGGTAGCAGGTACACACATAATACAGACACACATGCAGGCC
ILMN_2562780	B1_Mur2	SINE	Alu	50	CTAGTGCCTGGGAAGTAGAGGCAGATGGATCTCTGTAGTTCTAGCCTGGC
ILMN_2579927	B1F	SINE	Alu	50	GAGACCAATCTGGGCCACACAGAGTTCAAGGCCAGCCTGTACCCAAAGAG
ILMN_2794526	ID_B1	SINE	B4	50	CTGTAGCTGTAAGTTCGAAGCCAGCCTGAGCTAGTTGAGACCCCCTTACC
ILMN_1252865	MurSatRep1	Unknown	Unknown	50	GGCCATCTACCTCACTCGGGAAGAATGGAGACCTCTGGATCCTACACAGA
ILMN_1240431	RLTR15	LTR	ERVK	50	ACACCCAGTTAGGTAGTGTCCTCTTGATCCTGGAGGGGTGAGTAGGATGG
ILMN_2837671	RSINE1	SINE	B4	50	AGCTGGTAGAGGTGCTGGCTTCCAAGTCTGATGGCCGGAGTCCTGTCTCT
ILMN_2904930	MMSAT4	Satellite	Satellite	50	GACAAACGCAATCTGAGAAGGCATCAGAAAATTCATACAGGAGAGAAACC
ILMN_1237595	ERVL-B4-int	LTR	ERVL	50	CCTCTGTATAAAGGACATAACAGTGGGGAGCGTGGCTGCTCAGTTGCATG
ILMN_1220594	ERVL-B4-int	LTR	ERVL	50	CTGTATAAAGGACATAACAGTGGGGAGCGTGGCTGCTCAGTTGCATGATC
ILMN_2550725	ID	SINE	ID	50	GCAGAGCGCCTGCCTAGCATGTGCTGGCTCAACTCCGTATCACAGAGAAA
ILMN_2822825	L2a	LINE	L2	50	CTGGATCCCGCGCTCCTAGCATTGTGCCTGCCTCAAAGTGGGCACTCAAT
ILMN_1238867	B3A	SINE	B2	50	TCATGAGATCCAACACCCCCTTGGAGCCCCAGTTGGCATCAGCACACATG
ILMN_1237481	B3A	SINE	B2	50	AGGCGGATCTGACTCCTGGTCTCTGAGGGCTCTCGCGTTCAAGTGTACGA
ILMN_1251591	PB1D10	SINE	Alu	50	CAGTCATTGGGGTGAAAGCTAGAGGGTTAGGAGTCTGAGACCAGCTGGGC
ILMN_2806479	MLT1A0	LTR	MaLR	50	ACTTCAGCCCACCCATGTACGAGTACGGAGTCGGGGAGTGCCACCTACAA
ILMN_1227305	RMER1C	Other	Other	50	GGTCTGCAGTATGAGGCCTCAGTTTGAGGCCATGTCTGAGGTTACCGTGC
ILMN_2570461	B3A	SINE	B2	50	ACCTGAGTCATCCCATCAACCAGGCCAAGTGTCTAACTCTAGCTCCAGGC
ILMN_1215660	L1M2	LINE	L1	50	ATCCAAGCCAGAGTAGCCTGCCCAGCAAATCCAAGGCACATCTCTAGGAG
ILMN_2559524	RMER1B	Other	Other	50	TGGTACAGTAGAACTGGCCCTGGAGGTGGGAGGGGGGCATGGGTGAGCTA
ILMN_1225663	L1M5	LINE	L1	50	ATGACGGAAGGAAATTCCCACCCAGGACCACCAGGAGATGAGAAGCTGCT
ILMN_1249658	ORR1E	LTR	MaLR	50	CTGCTGTCATCCTGATGTTCTGCTCAAATGCGATGGCCAAGCAACCATGC
ILMN_1258903	BGLII_B	LTR	ERVK	50	GTTGAGTTTTGTATTGCTTGCATGGACATTTTGTGCTTGTAGATTTCCCC
ILMN_1251897	B3	SINE	B2	50	GCACCCCCAAGGTGGTTCTCAGCTGTCTATAACTCTAGTCCCAGGGGATC
ILMN_1237218	B1_Mur2	SINE	Alu	50	AGGTGTGGTAGTGCTTACACTCTGGGAGGCAGCCGGAGGCAGATCTCTGA
ILMN_2471161	MTD	LTR	MaLR	50	CCACCACCTCCTATCTGGATTTAAAGATAGGGGAGCAGGCCGTAAGCAGC
ILMN_1247944	L2	LINE	L2	50	CCCAGGACTTGGCACTCACTCCTATGGTGCTATCCTATGGCCTCAAGCCT
ILMN_1227864	RSINE1	SINE	B4	50	GAGAGGGTAAGGACACCTCCCACCAATCCTGACAACCTGAGTTCCATTCC
ILMN_1251509	B1_Mus2	SINE	Alu	50	CCAGCACAGAGCCAGACAAATCTCTGAGTTAGAGTTCAGCCAGCCCAGCC
ILMN_2758990	L1_Rod	LINE	L1	50	GCCAGCACACACCTTAAACCAGAACCAGGAGCCAGCACACACCTTAAACC
ILMN_2561986	MIRb	SINE	MIR	49	GACACACTGATGGGTGTATGACAAACCCTAGGTAGTGGCAGCGCCTGGGT
ILMN_1248235	B3	SINE	B2	50	GGTGAAGATCACTGGCTCCTCTTGCGGAGGACCTGCATTCCATTCCTAGC
ILMN_2563382	B3A	SINE	B2	50	CCCTCTTCTAACCTCCATGGAAATGTGGACATACCCCCACACAGACACAC
ILMN_2648346	L1ME1	LINE	L1	50	CCAAGGTGGCATCTCACATAAACTTCTCAAAACTCTCAAAGCTGTGCATC
ILMN_1245807	B3A	SINE	B2	50	GGGATCCAATACCCTCTTCTGGACCTGTGGACAACTACACTAATGTGTGC
ILMN_1220120	ORR1D2	LTR	MaLR	48	AAAGTCAGCTTACAAAGAGGACGTTTATTCTGGTCAATGCTTTCCTGGGT
ILMN_2494587	MT2B	LTR	ERVL	50	TCCCAGCTTGTACAGAAGACCAGTACACCCAGCCCTGAGGGACTGAGCGA
ILMN_1216860	B3	SINE	B2	50	AGGATCTGATACCCTCATCTGGCCTCCACGAACACCAGGCACTCACGTGG
ILMN_1235636	PB1D10	SINE	Alu	50	GCATGCCTGCGAACGTCACTCAGGAGGCTGAAGGTTTCGGCTCAAGTCCA
ILMN_1227100	BC1_Mm	scRNA	scRNA	50	GTGGTAGAGTGCTTGCCCCTGGGTTCAGTCCTCAGCTCTGGTAGAAAAAA
ILMN_1226564	Lx7	LINE	L1	50	GCTGAAGAGGCTGCCTGGGGGGAAAATGGTAGCAACACATCTGATGGAGG
ILMN_1236727	RSINE1	SINE	B4	50	TCCTCCATATTTGTGTGGTAGAAGGAGAGAACCAATTCTCCCAAGTTGTC
ILMN_2955850	L1MD1	LINE	L1	50	CATTCTTGACATGAGAAAATTGTTGAAGTGGACAGCTAGTTAATGGTAAC
ILMN_1221024	RSINE1	SINE	B4	50	CTGTTCTCTGACCTCCACACATCAGATAGGCTCTAAGGCATACATGTACC
ILMN_1227118	B1_Mur2	SINE	Alu	50	CCTAGATGCTAGAGGATTGAGGCAGGAAGATCTTAAGTTCAAGGCCAGCC
ILMN_1213161	RLTR33	LTR	ERVK	50	GGCAAGGCAAGTCCTCCACCACTGTTGAACACCCCAACCAGTGAGAACTG
ILMN_2908022	B4	SINE	B4	50	CGGAAGACACCTGATATCAATCTCTGGCCTTCATAAACTCCTGTGCACAC
ILMN_3063340	MER53	DNA	hAT	49	CAACCCCTGCCCCCCATGAATGATTTGTCTCTGTGAAACATCTGGAACAA
ILMN_2770088	MER53	DNA	hAT	50	CCCCTCCCCCCATGAATGATTTGTCTCTGTGAAACATCTGGAACAAACTT
ILMN_3162781	MurSatRep1	Unknown	Unknown	50	GCCTTTGCACATGTGGTCTTCAAGGGCATTAAAAACCTAGAATGCAGTGA
ILMN_2649306	Lx8	LINE	L1	50	AATCCTCTGAACATTAATAATTATACTCGTGGACAAATGCCACTGAGAGG
ILMN_2837493	MTE2b	LTR	MaLR	50	CTCCAACCTTGACAGAATGTATCATCATGATTCATGGACCACAACAAACC
ILMN_1224020	RodERV21-int	LTR	ERV1	50	CTGATGAATGCAGGCAAGTTTGGGAGCAGGCTAGAATGCATGCAGACGAG
ILMN_1232900	ORR1A4	LTR	MaLR	50	CTTGGCCCATGACAAGTGGCAGTAGTAGGGAGTGTGGCCTTTCTGGCATA
ILMN_2687845	ORR1A4	LTR	MaLR	50	CCTTGATGATAATAGACTGAACCTCTGAATCTGGACCCAATTAAATGTCC
ILMN_2525018	MIR	SINE	MIR	50	GCTGCCTTCTTGGCCTGTCACAGAATTAAATGGCAAAGGGTTCCGAGGAC
ILMN_1251317	PB1D10	SINE	Alu	50	AGCGTCTGGGAGGCTAGGCAAGAGGAGTGTGAGTTTGAAAGAGGCCCCGG
ILMN_2940369	MTE2a	LTR	MaLR	50	CATGATGGACTGTGCCCTGGAACTGTGAACTAGAAGAGAGCCCTTCCCCC
ILMN_1248514	B1F	SINE	Alu	50	GGGCCCAGTGCTCCAGAGGTAGAGGCAGGAGAATCAGAGGTTCAAAGTTA
ILMN_2566052	B3	SINE	B2	50	GACCCTCTCATTGAGGATGATCTGATGCCCTCTTCTGGCCTCGGAGTGCA
ILMN_2807665	B3A	SINE	B2	50	AGCTCCACAGGGGTTGATGCTGTCTTTCTGGCCTCTGTAGGCACTAACAC
ILMN_1233268	B3	SINE	B2	50	GGGACCCTGCGCCTTCTGACCCCGCTGGCACTGCATTTACATAGTGAACA
ILMN_2560983	ID_B1	SINE	B4	50	CAAAGCCCTTGGGAGGTGAAGGCAGGGGGATTAGGAATTCAAAGTCATCC
ILMN_1253076	B3A	SINE	B2	50	ATCAACTGGCTCCAACTGGCTGTAACTCCAACTCTGGGGAATCCGAGGCC
ILMN_1253685	B1_Mur2	SINE	Alu	50	GGCTCACTTCTTTAACTCCAGCCCTTGGGAGCCAGAGGCAGACAGATCTC
ILMN_2670150	MER21B	LTR	ERV1	50	GCCGAGTGATGGAACCCGACATCCCTAGGTGCTAAGGCCCCACCAAATTC
ILMN_1245347	RSINE1	SINE	B4	50	TTGCTGCAAGCTGGGCACCCTGAGTTCTATCCTCAGGACCTACATGGTAG
ILMN_3124528	PB1D10	SINE	Alu	49	GAGCTGTGAGGACGACCCCAGCCCCAATACCCCCTTGTAAAGGAACTGAA
ILMN_2555438	B3	SINE	B2	50	GTGCACACGCACGCACACACACGTACACTCAGGCAAACCACTCAATCATG
ILMN_1216682	RMER6A	LTR	ERVK	50	GCCTAGGCCTAAGTTAGCAGACGGAGGCAGTGGCCAATATTTACAACAGG
ILMN_2627838	B1F	SINE	Alu	50	TGCTTGAAAGGTTGCAGCAGGAAGAATTTGAACTTGAGGACAGTCTGAGT
ILMN_1258346	RSINE1	SINE	B4	50	TGTGAGCACCCGAGCCTGAGCCCACATTGGGAAGGACAGAACCAGTTCCT
ILMN_1243127	B1_Mur1	SINE	Alu	50	GAGTTCAAACCAACCAGGGTTGCATCTTGCCACCTTTTTTACAAAAATAT
ILMN_2888539	Charlie24	DNA	MER1_type	50	TTCTGATCTGGTGAGAAAGAAGCAGTCTCAACCTTCGCACTGAGGTTGGC
ILMN_2855334	B3	SINE	B2	50	CCTCCATTTCCCAGGTGATCCAAATGCCCTTTTGGCCCCTGCGGGTACCA
ILMN_1232269	ORR1C2	LTR	MaLR	50	GGACCCCATCGGCCCATATGCTTGAATGCTTGGTCCCTAGTTAGAGGAAC
ILMN_2730138	ID_B1	SINE	B4	50	GGGTCGTGTACACTCACGTTCCCAGTACTCCTTAGAAGTGCTCAAGACAC
ILMN_1244372	MTD	LTR	MaLR	50	GGTTTTGAATCACCAATCATACGCTGGCAAGTGAGCCAGAAAACAGCATC
ILMN_1235834	B4A	SINE	B4	50	GTAATACCACTATTGAGGTGGGAGATGGGTGGGTCACTCAGCAGGTAACC
ILMN_1246235	B1_Mur2	SINE	Alu	50	GCCTTTAATCCTAGCACTTGGATCACAGACCGGCAGATCTCTGTTCGAGG
ILMN_2693373	B3A	SINE	B2	50	GGCATCTGCTGCATGCGTTCATGCAGAAGTGCCCACATACTTTTAGAGAA
ILMN_1245338	B3A	SINE	B2	50	GGATCCAATGGCATCTGCTGCATGCGTTCATGCAGAAGTGCCCACATACT
ILMN_2578961	B1F	SINE	Alu	50	CGGTCCCAGCACGTGGGAGGCTGATTTAAGAGGGTCACCATGGGTTTAAG
ILMN_2479717	MIRb	SINE	MIR	50	CACACTTGGATTCTAGCCTTGGGTCAGCTATGTATTCAGCATGGGTGGTC
ILMN_2880623	ORR1E	LTR	MaLR	50	TGGTGGAACTGAGTCACTGGGGGTCGGAGAATGGAGGATGGGCCTTGCTT
ILMN_1259705	ZP3AR	Satellite	Satellite	50	GACTCTCCCATTGAGGGGTTGTGGAGTGTGGGTAAGCTGTAGACCTCCTG
ILMN_2831523	B1_Mur3	SINE	Alu	50	TCCTGGTCTACAGGACGGCAGGTTCCAGGACAGCCAAAATTACACAGAGA
ILMN_2563680	B1_Mur1	SINE	Alu	50	GTTCAAGCAAGGGTAGCCTTTTCTACAGAGTGAATTCTAGGCTGCAAGGG
ILMN_1250901	B3	SINE	B2	50	ACGAGCATTTGCACAGGGCCCACGTTTGGTTCCTAGCACCTACAGGGTGG
ILMN_3162291	PB1D9	SINE	Alu	50	GATCCCAGCACTCAGGATTCAGAGGTAGGAGGAGGGCCAGGGGTTTAAGG
ILMN_1214712	B3	SINE	B2	48	CAGACCCAGGTTCAGTTCCCAGCACCCCAGCAGCGCAAAGCCATCTGTAA
ILMN_2487437	Lx8	LINE	L1	50	GAAAGGGGGTGTGAGGATAGCAGGGAGTGAAATGATTAAAATTGGTTATA
ILMN_1230352	L1Md_F	LINE	L1	50	AGAGATGCCCATGATCATACAAGAAGGAACTCCAAATAGACTGGACCAGA
ILMN_1252212	MIRb	SINE	MIR	50	ATGAAGACAATGGCACCTGCCACTCAAGGCTGTTTGTGTGTCTCGGTGAG
ILMN_1258736	ID_B1	SINE	B4	50	GGCCATGCTCGGTTTACAAAGTGAAGTTGAGGCCCAGGTAACACAAACTC
ILMN_2554279	B1F	SINE	Alu	50	GTTGAAGCCAGTCTTAGCTGTCTAATGAGTTCTAGGCCAGTCTGGATCAC
ILMN_2571134	MTEa	LTR	MaLR	50	GCTGGGCCTCCATCCTGAATGGCAAGAAGAAAGGCAGCTGGACACGAGCA
ILMN_2570487	L1MC	LINE	L1	50	CATCCGACCAGAGAGCAGCTATGGTACAGCGGAGAAATAATAGTTATTCC
ILMN_1227971	B1F2	SINE	Alu	50	CTGAGCACCTGGAAGGCAGAGATCCATTACAAATTCAAAGCCAGCTTGGC
ILMN_1215843	RLTR44-int	LTR	ERVK	50	CGTCTGTAGTCAGATGTCCTGTTGGAGTTTGAGGCATGGTAGGCCACGCA
ILMN_2570721	B3A	SINE	B2	50	ATGTGAGGCCGGTCCCAACTGCCTGTAAGTCCAGCTCCAAGGGGTCTACA
ILMN_1230596	RSINE1	SINE	B4	50	CAGTGGGTGAGGGCTGGCTGCTGTGTCTGGTTCCCTGCATTTGACTCTCA
ILMN_1227868	B1_Mur4	SINE	Alu	50	CCCAGTGCTATTGCTAGGGCTGTGGTTTGAGGCCAACCTGTCCTACACAG
ILMN_1252723	PB1D10	SINE	Alu	50	GGCAAAATGATCAGAAGTTCACAGCCAACCTGGGATACAGAGGAAGACCC
ILMN_1259917	L1_Mur3	LINE	L1	50	GCTAGGTGTGAAGACACAGCCTGACCTCAGCATGATTGTGGTGGGTGAAG
ILMN_1231593	RMER1A	Other	Other	50	GCCAGAGCAGATGACAGACAGGAAGGAGGAGATGAGTGGGATTGGGATGC
ILMN_1259634	L1MEf	LINE	L1	50	GTGTCAGCATAAGCCAGAAACCAGTGAATGCTATCTTGAAGGTGCCAGAG
ILMN_2698834	L1ME1	LINE	L1	50	GTTACAAATAAAGTATTCTGAAATTTAGCTAATGTAGTAGTGCTTAGATT
ILMN_2939348	MMSAT4	Satellite	Satellite	50	GCAGGTCAACTCTTACTCAGCATCAGAGTGTTCACACTGGAGAGAAGCCC
ILMN_1255410	RLTR22_Mur	LTR	ERVK	50	ATGCATGGAGACTTGGGGAGTTGATGAAATAGGTGGTCACGAGCTGGACC
ILMN_2488580	RLTR22_Mur	LTR	ERVK	50	AGACTTGGGGAGTTGATGAAATAGGTGGTCACGAGCTGGACCAGAGTGTG
ILMN_2847727	ID_B1	SINE	B4	50	CCCCCATGAACTAGGTGTAGTGGTGTGTGTCTGTAATCCCATTGCTTGGG
ILMN_1224760	ORR1C2	LTR	MaLR	50	GCTGCCGCCTGGGGATCAGGATGTAAACTTCTCAGCTACTGTTCTAGTGC
ILMN_2985836	Lx8	LINE	L1	50	CGGCTTTCTTCAGCTTTGTGGTCCCTAAGAGGCTACCTATGCCGTACACC
ILMN_1214355	MIRc	SINE	MIR	50	GGCTCTGACACTAGGCAGTAGCTGTGTGTCCTTGGCCAGATCACTTAACC
ILMN_1257708	L4	LINE	RTE	50	TGCGTGCAGATATGGGGCTTCCTTACACCCAGGACAGAAGCACAGTTGGT
ILMN_1224408	MER5A1	DNA	MER1_type	50	GGGGATGCTGGTTAAATGGACAGTTTTCTAGGCTCCGCCCCGGTTTTACT
ILMN_2835227	RSINE1	SINE	B4	50	TTGACAACCTGTGCTCCATCCCTGGGTCCTTCATGGCGGGAGGAGAGAGA
ILMN_2777650	B3A	SINE	B2	50	GCTCCAGTGCCAGGAGGTTTTACTATGACAGATATTCACTCAAGCTACAC
ILMN_1257135	L2c	LINE	L2	50	AAGCCCTTGGGTTTTTGTATTATCAACTACCTGATTTTGGCGCCTGGCCC
ILMN_2559059	MTE2b	LTR	MaLR	50	TCTAGATCAGGTTGACTGAGCTGAGGGAGCACACCTTCACCATGGGGAGG
ILMN_1215139	RMER15-int	LTR	ERVL	50	CAGTGAGAGGTAGTCACTCCAGAGACTCATAATTTCCCTGATTGCTGAGC
ILMN_2695190	RMER15-int	LTR	ERVL	50	ATTGCAGAGAATACGTGACTGATCCTTTGATATAGCCCAATATTGGGCCA
ILMN_1218118	RSINE1	SINE	B4	50	TCAGCAGATAAGGTGCTGCTACCAAACCAGATGACCTGAGTTCAGTCCCC
ILMN_2911936	RSINE1	SINE	B4	50	CTGGTTTAGCAGGTAAGGTGATTGTTGCCAAGCCTGATGCCCTGAGTTTG
ILMN_1259860	PB1D10	SINE	Alu	50	AATCCCAGGGTCTGTGAAGATGGGGCAGGAGGGGCAGTAATAAGGACAGC
ILMN_1233848	PB1D7	SINE	Alu	50	CCCAGCATTTGGGAGAAACAGGAGGATGGCTGCCAGTTTGAACCTGCCTG
ILMN_3074952	PB1D7	SINE	Alu	50	GCATTTGGGAGAAACAGGAGGATGGCTGCCAGTTTGAACCTGCCTGGGCT
ILMN_1214926	B1_Mur2	SINE	Alu	50	GGCTCTCTGTGAGTGAGGCCAGCCTGGTCAACATAGTTCCAAGGCAGCCA
ILMN_1231135	PB1D9	SINE	Alu	50	CACTGTGAGTTCCCAGTCAGCCTGTGAATGAGACCCTGTCTCCAAAGGAG
ILMN_1218686	B1F	SINE	Alu	50	CCAGCACTGTGGAAGACAGAGCCACAAGGACCAACCCAGGCTCCATACTG
ILMN_1254130	B1_Mur4	SINE	Alu	48	GAGTGATGGCCCACGCCTTTAATCTCAGCCCTCAGTAGACACAGGCAGGC
ILMN_2571169	MTE2b	LTR	MaLR	50	TGTGAACTTGCCATCTAGAATTACCCAGCTTTTGGGCATGTGGATGAGTG
ILMN_1259738	Charlie4z	DNA	MER1_type	50	CAGGACAGACCCATAGCTTTCATGAGATTTTCTAAAAGGTTCTTCACCCC
ILMN_1260027	PB1D10	SINE	Alu	50	AATCCTAGCCCTTGGAAGGCTGAGACTGAGGAGGGACAGCCCAAGACCAG
ILMN_1237730	PB1D10	SINE	Alu	50	GTCTGGCATACTAGCACATGACTGGAGTCCCAGCACTCTGGAGGACTGTA
ILMN_2619869	PB1	SINE	Alu	50	CAGGTCGTAGTGAACAAATTTAAGATCTACCTAAAAGCAACAGGGCAGGA
ILMN_1249710	ID_B1	SINE	B4	50	GGGTCTAGTGCTATGCACTTGTAATTCCAGTGCTTGGAAGGGGAAGGATC
ILMN_2698625	L1MB5	LINE	L1	50	GGAAGTAGAAGGGAGTGAGTTATACAGTGGTGCGCATGTAGCAATTGAGT
ILMN_1234955	B1F	SINE	Alu	50	GCCTGGGCACTACAATGAGTTACAGGCCAGTCTTGGCTATAGAATAGGGC
ILMN_1225886	B3A	SINE	B2	50	GCGCAGCTCATACCCTCCTTCAACTCCAGCTCCAGGGAATCCAGTGTCAT
ILMN_1221428	RodERV21-int	LTR	ERV1	50	GCACCCATCGGAGGGAATTTTATCAATGGAGATTTGAGATCCAGGAAGCC
ILMN_1223268	ID_B1	SINE	B4	50	GTACTCGGGTGAAGGCAGGAAGACAATGTTCAAGGCCATACTAGGCTCAG
ILMN_2944755	L1MA5	LINE	L1	50	GCCTGAGCTGTAGGGAGAAGTGCAGTGGTTACCGGAGTCCAGAGTGATGG
ILMN_2993314	MTD	LTR	MaLR	50	GGGGAGTAGGATCTTCAGCTAAGGAATTGCCTCTGTCAGCTTGACCAGTC
ILMN_3157399	MIRb	SINE	MIR	50	AGGGCAGCATTGTGGTGATGCTACAGAGGTGAGGGACAAGGGCTCTGGAG
ILMN_1247293	MT2B	LTR	ERVL	50	CTGCGCTGGCATTGGAACCTACTTCTTTGGGATTTCAGCAGATACAGGAG
ILMN_2653132	L1MB5	LINE	L1	50	GTGCTGAGTCCACTGAATTGTTCTCTTGAAAATGATTGGGTTTATGTCAC
ILMN_1242826	MMSAT4	Satellite	Satellite	50	CGGAACACAGACCTTAAAGTTCACTACCGAATCCATACAAGAGTGAAACC
ILMN_1217106	MMSAT4	Satellite	Satellite	50	CAGAACTCACACCTTCAAGTTCACTACAGAATCCACACAGGAGAGAAACC
ILMN_1227942	MMSAT4	Satellite	Satellite	50	CAGTACAAAGTGCTGAAAGCTCACTACAAAATCCATACAGGACAGAAACC
ILMN_1249932	L1MDb	LINE	L1	50	AGCAAAGACCCCCTCAGCCTGGAAATCAACAAGGCCCACCCCCACAGGGA
ILMN_1254443	L1_Rod	LINE	L1	50	CTGGCGAGAGTGCAAGTTAATGCAGACGTTGTGGAAGGCAGTGTGAAGAC
ILMN_3015437	(CGG)n	Simple_repeat	Simple_repeat	50	AGCAGCGGCGATGGGGACGGGAAGGAGGGCCTGGAGGAGCCCAAGGGACC
ILMN_2548846	B3A	SINE	B2	50	GGGTTCCAAATACCCCCATTAGGTGGCTTACAACCACCTGTAGCCCTAGC
ILMN_3131478	L2c	LINE	L2	50	GAGACTAGGGGTCCTGTGCCTTCTAGATCTTTGCATCCTCAAAGCCCAGC
ILMN_1214158	PB1D10	SINE	Alu	50	CTCACCACTTAGGAGACTGAGGCAGCAGGTACATGAATGAGTTCAAGTCC
ILMN_1259933	L1MD3	LINE	L1	50	CGCTATGGCGCACCGGAAACATTAGTGAGAAAAAGCGCCCACATCTGCGG
ILMN_2961313	RMER20B	LTR	ERVK	50	CCCCCAGCTCTGCCATCCTGTGGTAGTCTTGTAACCTAGTGGCCAGAGTG
ILMN_2984153	MLT1A0	LTR	MaLR	50	CAGGCGGGCCATCTGCAAACCAAGAAAAGATCCTACCAGAACCTGACCAG
ILMN_1228620	MMSAT4	Satellite	Satellite	50	GGCCTTCAGCAACAGTTCATCGCTTGCACAGCATCAGAGAAGTCACACAG
ILMN_3055220	MurSatRep1	Unknown	Unknown	50	GCAGTGGCTGAGTGACACACAGAGAGATTTGTACAGGAAGGTGACATTGG
ILMN_1225710	MMSAT4	Satellite	Satellite	50	GTGGCAAAGCATTTAAGGAGAAATCCAGCCTCATTTATCATGCGCGAGTG
ILMN_1213564	Lx3B	LINE	L1	50	GGGAAGTGCTGGGCATTGGGGATGTAGGGATATCATCTTGGAGATGGCAG
ILMN_2542820	Lx3B	LINE	L1	50	GGAAGAGTCAGTGGGGCAAACCAGGAGGGGGATAACTACTAGATTGTAAC
ILMN_2865822	B4A	SINE	B4	50	CTTACTACAACAGACAGGAGGACCCAAGGTCAGATATTCAGCACCCATGC
ILMN_1235566	PB1D10	SINE	Alu	50	GCCGGTGGTTTTCCCGTAATTTCAGCACTTGGGAGGTGGAGGCTGGAGGA
ILMN_1258275	PB1D7	SINE	Alu	50	GGAATCCCAACGTGCAGGAGGCTAAGGTCAGAACATCTGGGTCTGAGGCC
ILMN_2475363	MMSAT4	Satellite	Satellite	50	GTGGGAAAGGCTATACTCTGAATTCAAATCTCCAAGTCCACTTGAGAGTC
ILMN_1230886	PB1D10	SINE	Alu	50	ATGGTAGCGTGCCCATGATCCAGACTCGGGGGAGACTGAGGCAGGAGGTT
ILMN_2817873	B1F2	SINE	Alu	50	CCACACACCCATAGTTCCAGCACTCAGAGGGCAGAGGCAGAAAGACTGCA
ILMN_2580947	B1_Mur1	SINE	Alu	50	GCTAAGCATGGCACCTTTAATCCCAGCACACCATAGGGATCTCTGAGTTC
ILMN_2573940	B3A	SINE	B2	50	TCCAGCATGGTGACTGCCTGTAACTCCACTTCCCAGGGATCCAAAGCCTC
ILMN_2452426	MMSAT4	Satellite	Satellite	50	TGTTCGTAGTACAGGCCTTAGAATTCATGAAAGGATCCACACTGGTGAGA
ILMN_2579182	L1MA5A	LINE	L1	50	CGTCACTTTGGGAAAATGGGTGGACTGTGAGACACTCAGCGAAAGTAAAC
ILMN_2708859	MurSatRep1	Unknown	Unknown	48	GAGGAGTGTGGGAAGATCTTCAACCGTGTCTCCAACCTTGTTGCACACAG
ILMN_1217583	RMER19C	LTR	ERVK	50	CTGAGGACTGGGGCTAATTAGCAGAGCCTTTTGGTTCCTGCTGGATGGGC
ILMN_2986059	RLTR14-int	LTR	ERV1	50	CAGCTGCTTAGAAGGTTGCCTTTTTCACCCAGTTTACACTATCTATTAGG
ILMN_1239060	ORR1A4-int	LTR	MaLR	50	CGGTAAAGAATGTGGCTGCTTTTTGCCAGCGGCGGAAGAATTGGCCTGAG
ILMN_2993814	MMSAT4	Satellite	Satellite	50	GGAATGTGGGAAGTCCTTCAACCGTGTCTCCAACCTTGTTGCACATAGGA
ILMN_1241263	MurERV4_19-int	LTR	ERVK	50	TTAGATCATGAACAAAGTGAAAAATTGATGTCATATATTGAAAAGATTTT
ILMN_1226498	ID_B1	SINE	B4	50	GTCGGGAGTATTAGGAGTTTACGTCATGATGAGTCCAAGCCAGCCAGGGC
ILMN_2556551	MER76	LTR	ERVL	50	GGGAAGCTTTGGTTCAGTGTTCTCTTGGCAATGAGAGGATTTCCCCCCTC
ILMN_3117788	MMSAT4	Satellite	Satellite	50	TAAGTGTGTAGTCTGTGGGAAAGGCTTTGTGCAGAAGTCAGTGCTCAGCA
ILMN_1228242	MMSAT4	Satellite	Satellite	49	TCGCGATGACAAGCCCCATAGCTGTACCGAATGTGGGAAGACGTTTAGTA
ILMN_2532139	MMSAT4	Satellite	Satellite	50	CCGTCGTGGTTCAGAACTTGCCCGGCATCAGAGAGCCCATTCTGGCGATA
ILMN_2987207	MMSAT4	Satellite	Satellite	50	CCCCAGTGTGGGAAAGCCTTCAGTAGGAAATCGAACCTCATTCGCCACCA
ILMN_3000298	B4A	SINE	B4	50	TTGCAAGTGTGGAGGCTCGAGTTTGGATCTCCTGAACCTGCATAGAGGTA
ILMN_2646550	MMSAT4	Satellite	Satellite	50	TGAGCACTGTAGGAAGACCTTCTACTTCAAGAAACAACTCACTCGGCATC
ILMN_2895753	RCHARR1	DNA	MER1_type	50	GCCTACTAACAGCTCCTTGAAGCACCTCAGCTCACACACAAGACTTGCTG
ILMN_2617174	RCHARR1	DNA	MER1_type	50	TACTAGATTAACTTATCTTTCCATTATACTGTAGAGTTTACCTTTAAAAG
ILMN_1253497	MurSatRep1	Unknown	Unknown	50	CCGGTCCCTTCAAAGACATGGAAAAACTCACGCTGAAGAAAAAGCCCAGG
ILMN_1221957	MMSAT4	Satellite	Satellite	50	GCCTATTCGCAACAGAGTTGTCTCCAAATGCATGAAAGAACACATACAGG
ILMN_3105313	MMSAT4	Satellite	Satellite	50	CAGCCCAGGTGTTTTCGAATACATGAAAGAACACATACTGGAGAGAAACC
ILMN_2994166	MurSatRep1	Unknown	Unknown	50	CGACCCAACAATCTTCGAATGCATGAAAGAAGACATAGTGGAGAGAAACC
ILMN_1235195	MurSatRep1	Unknown	Unknown	50	GCAAAACCCTCCAAATGCCATCAGTGTGATGAAGCCTTTGTATGTCACAG
ILMN_1249151	MMSAT4	Satellite	Satellite	50	ACCTTTCCACAGCCCAGTTATCTTCGAATACATGAAAGAACACATACGGG
ILMN_2584142	B3A	SINE	B2	50	GGATCTAGTGCCCTCTTCTGGTCTCGGTGGGCACTGTACTCACGTGCACA
ILMN_2783557	MTD	LTR	MaLR	50	CACAGGCTGGGGTCATCTGAGAAAATGCTTCCATAAGATTGGCCTACAGG
ILMN_2811918	MIR	SINE	MIR	50	TCCTCAGGGCTATGGTGAGGATTAAATTTTGAGCATCTGATACCTGGCAC
ILMN_1232634	LTR84b	LTR	ERVL	50	GCAAGCTCTGTGGGGTCCAGGAAAGCTGTTGACCACAATTGATAAATCCC
ILMN_2544126	MER44B	DNA	MER2_type	50	CAGGATTGACTATTGCAGCCCCACAGTGCCCACGCTCAAGGAGAGCAGTC
ILMN_1215870	Lx7	LINE	L1	50	CAGTACCACACCCTCCTAAGAACCAGAAAGACAACATAAACCAAGGACCC
ILMN_2656415	RLTR14-int	LTR	ERV1	50	TATGTATGGCTTTGAAAGAAACCTGTTATCTCTATGCTAATTATTCAAGA
ILMN_3162921	ID_B1	SINE	B4	50	CCCAGCACTCAGGAGAATCAGAAATTTACAGTCATCCCTGGCTACATGGG
ILMN_1254674	MER63C	DNA	AcHobo	50	CAGGCCAGCGAAGAAGTTCAGAATGGAGATTCATCACTATTTGGCCTTGC
ILMN_1227407	ID4	SINE	ID	50	GACTAGGGGTGTAGCTTCACGGCAGAGCACTTGCCTAACATATGAGCACC
ILMN_3161390	RSINE1	SINE	B4	50	CTGACTCTGATGCCTGGACCCCCAAGGTGAAAGAGGGAAGCCATCTCTGC
ILMN_2697294	ORR1C2-int	LTR	MaLR	50	AAAGGTGATACCTGATTGGAAACCTCATGGTGTTGGAGATACCAGACACA
ILMN_1242790	ORR1C2	LTR	MaLR	50	TCAGAATAAACCTCTCCACTACCGCTCCCATGCAGTGAGTGCTGCCATGC
ILMN_1215238	ORR1C2	LTR	MaLR	49	CAGAAAAAGAAGGAAGTCAGGTGCCCATCTCAAGGCCATCGTGGACACTG
ILMN_2882050	B3A	SINE	B2	50	CCCAACATGGAATGGCTCCCAACTGCCTGTAACTCCAGTTTCAAGGGACC
ILMN_1259171	ORR1E	LTR	MaLR	50	TCGACTCAAGGGTGTCAACACTCAGTCCCCAGCTGCTGATCCTGTTTGGG
ILMN_2706739	RLTR23	LTR	ERV1	50	GTCCCCAGGCCCCCAGTGATGAGTTTGGAAAGCCCACAGAACTCTAGCCA
ILMN_3008859	B4	SINE	B4	50	GCTGTGCAAGCAAGAGGACCTGAGGCCAGACTTCAGGATCTGTGTCAGAA
ILMN_3008858	B4	SINE	B4	50	GCGATAGCCATGGTTGACCTCTGATCCCTGACTTCTGTATATGCTTGGGC
ILMN_1253609	B1_Mur2	SINE	Alu	50	TCCAGCACTAGGGTGTCAGAGGCAGGTCGATTGCAGTGTGTTAGAGCTAC
ILMN_1235788	B3	SINE	B2	50	GTAACTCCAATCCCAGGGAATCCAATACCATCCATGGGCACCAGGTGTGC
ILMN_1216259	L1_Rod	LINE	L1	50	CAACTGCTGGTGTGGGTATGGAGAGGGGGAAGCTTATGAAGAGAGAGTGA
ILMN_2446902	Lx7	LINE	L1	50	GAATGTGAGAGGCAGAGGGGATGGAGGACTAATCAACAAGGTCAAGTCAC
ILMN_1240605	RSINE1	SINE	B4	50	AGCTGGCAAAGGCTCGTGACCTGACTTCATCCCTGAGCCCTGCTTGATGG
ILMN_1228116	B4	SINE	B4	50	GACCCAAGTTCAATTTCCCAGAACCCGTGTGTGTAAAAGCTGGGGATAGC
ILMN_1229075	B3	SINE	B2	50	CCTGTCTAGTGTAGGGGATCCACTGCCCTCTTAGGACGTCCAAGTACACC
ILMN_2525622	B4A	SINE	B4	50	AGAAGAGGGGAGCACCAGGCTCAGAGAGCGACCCTGCCTCAGGAAACAGA
ILMN_2947105	B3	SINE	B2	50	AGCACTGCCAGACGCTCCCTACCTAAAGGACCTGGGTTCAATTCCCAGCA
ILMN_1216313	B1_Mur1	SINE	Alu	50	GGCACATGATTATTGTCCCGACACTCAAGAGGCAGAGGTAGAGGCAGGTG
ILMN_1240368	B3	SINE	B2	50	GGGAATCCAACACCCTCTCATTATTAAAGCTATATATAGAGAGAGAACTC
ILMN_1235795	RMER12B	LTR	ERVK	50	CACACTTTGCAGATTGCTTCCTCCACCAAATGTGTGAGCATGTGCCTGCT
ILMN_1219297	L4	LINE	RTE	50	AGCCTAGTTAAGGGACAACACTGGTAGGAAGAATTGTTGGAAAGGCATGC
ILMN_2579299	B3A	SINE	B2	50	GCTCATTGTTCTTCCAGAGACCCATAGTTCTGTTCCAAGCTCCATGTTGG
ILMN_1221892	B1_Mus1	SINE	Alu	50	TGGAGACAGAGGCAAGCAGACTGAACTTGGTACAGCTTGGTACAGCTTGG
ILMN_1228391	B4A	SINE	B4	50	GCAAAGCGAGGCCCCAGAAACCCACTTAAATGCTGGATGGGCATGGCAGC
ILMN_1254153	ID_B1	SINE	B4	50	CCTTGGTGTGCTGGGGTGAGTGAGGTTCTGGACTCAGTGGAGGTAGGAAG
ILMN_1257748	MT2A	LTR	ERVL	50	CCTGAAATTTGGGCCACACCCTCTGGTGGCAGCCTAGAGAAAGGATGTGC
ILMN_3001770	(TTTC)n	Simple_repeat	Simple_repeat	50	CCTACATCTGGGTCCATGGGAAGGTCATCCTGTGCTTGTGAATCTTCATG
ILMN_1232569	ID_B1	SINE	B4	50	AAGTATCCCTGGGGCTCTGGGCTCAATCCTCAGCACTGTACAAATTGGCT
ILMN_2462901	MER113A	DNA	MER1_type	50	TAGAAAACTGTGTACGGGCGTGTCCACGCTCCAGATGCAGGCACTGCTGC
ILMN_1247813	Lx	LINE	L1	50	GTAGAGGACCCAGCTATACTACTCCTGGCCATATATCCAAAAGGTGCTCC
ILMN_1242795	PB1D10	SINE	Alu	50	CTACGATCCCAGCATCAGGAGGCAGTGGCAGGAGGGTTGAATTTGAGGCT
ILMN_1253699	B1_Mur2	SINE	Alu	50	ACTCGGAGCAGCCTGGTTTATGTAGGGAGCTCCAGGAGAGCCAGGGCTAT
ILMN_2854036	B1_Mur1	SINE	Alu	50	GCCAGACTGATCTACAGAGAGTTCTAGGTAAGCCAGAACTCTTTGGTGAA
ILMN_2570738	ETnERV2-int	LTR	ERVK	50	CAAGGAGCCGCCAAATATTATGATGAGGATCGGCCTCCACTTATGGCCTC
ILMN_2578895	ETnERV2-int	LTR	ERVK	50	GGGGGAATTGTACTCCCCAAGGTCGCCAAAAGCACATCTTGTTCTCTTAC
ILMN_2763498	PB1D9	SINE	Alu	50	TCCAGGTCAAGCTAAAAAGCGAGAGGGGGGGATGGGAACCAGGTAATGGT
ILMN_3142573	RLTR18-int	LTR	ERVK	50	CCCCTTCCGATTCGTCCAACCCGGAGAGCACCTTGGAGAGCACTGGACAA
ILMN_1231381	MTEa	LTR	MaLR	50	GCACTGTGGACAGGCAAGAATGGGACCAGGTGGAAGGAGAAACTAGCTTA
ILMN_1245129	MT2A	LTR	ERVL	50	GCACCACATTGACACAGCTGACTTTAGTCTTGTGGACAACGCCTGGATCC
ILMN_1219338	RSINE1	SINE	B4	50	GCTTGCTCAGCCTAACACCCTGAGTTTGATGCCCAGGACCCACATGGTGG
ILMN_2574839	L1_Mur2	LINE	L1	50	GAAGTGATTCCATGCATTCTATCAGATCACCACAGACTAAGGCTGGACTG
ILMN_1235453	L1_Mur2	LINE	L1	50	CAGCATGATAACCACAAACCCCAGTTGTCTAGAGGCCAGCCCAGGAACAC
ILMN_1234310	Lx8	LINE	L1	50	AGATGTGGCAAGAGGAAGGGGGTGAGAGGGAGCAGGAGAGAAACCAGAGG
ILMN_2942353	Lx8	LINE	L1	50	ACGGGAGAGAGAGGAACGAGAGGATAGTGAGTGTGTGAGAGTGCCTACAC
ILMN_1222571	MLT2D	LTR	ERVL	50	CAGAAGGAAATCTGCTAACCAACTGTCATGGGCTCTTCCCTGGACATCGG
ILMN_1247281	MTEa	LTR	MaLR	50	ACACACCTCTGAAGGGAAGAACCACCCCGAATGTGGGAGGCACCATCTTC
ILMN_2569290	RSINE1	SINE	B4	50	CAGAGCCCATGTGGTGGAAGGAGAAAGTGAATTGGAGATTGTCCTGTGAC
ILMN_2827701	ID	SINE	ID	50	AGCTATAGGTCATGGGAGAACCCGTGCTTCGTGTGTGGGAGTCCCGAGCT
ILMN_2541088	MTEa-int	LTR	MaLR	50	AGCTACCCAAGGCTGTGCAAACCCAGATGATGCCACCAAGGGCCACAGGT
ILMN_3058975	B1F	SINE	Alu	50	GCCAGTCTGGACTACATAGAGAGGTTTGGGCCAGTTCAGAATATAGAGGG
ILMN_1244390	Charlie1a	DNA	MER1_type	50	ACCAGACTCCAGGCTCTTCTTCTCCTGAACTCATCCACACAACGAGAACA
ILMN_2681958	Lx8	LINE	L1	50	CTCAGAATAAAGAAGGGGCATGGGCATAAAGTACTACTGCCAGTCTGGGA
ILMN_1255546	Lx8	LINE	L1	50	AAGAAGGGGCATGGGCATAAAGTACTACTGCCAGTCTGGGAGCTATTGGC
ILMN_1236424	Lx8	LINE	L1	50	ATTTATGGGTGTGGTCCCCGATTGGTTGGCTGTGTTGCAGTGGATGGGCC
ILMN_2713265	MMAR1	DNA	Mariner	50	CTATCTGAACAGTTGGCGGTGAACAGCTCCCTGGGGGAGAAGCAGCTCCA
ILMN_1248760	RLTR28	LTR	ERVL	49	AGCAAACACATCTCCTTTGTGCTGAGAACTTGCTCTTGGAGTCCTGAGCC
ILMN_2600127	MurSatRep1	Unknown	Unknown	50	CCCAGCAGTCTCCAAATGCATAAAAGAACACATAATGGAGAGAAACTCGA
ILMN_3135697	MTE2a	LTR	MaLR	50	GTCACCTGGGAAAGGAGTCTCACTAGTGACCTGTCTGAGTTAGGTTCGCC
ILMN_1226315	MurSatRep1	Unknown	Unknown	50	GAGTGTGGAAAGAACTCTGTTTGTGCACATGGAGGAAGCCCCACTATGGG
ILMN_2788574	RSINE1	SINE	B4	50	GGGCTGACCGCAGTGGTGCTTGCTGTAAAGCCTCACATTTGTTGGACCTC
ILMN_2873469	RSINE1	SINE	B4	50	AGCCAAGGCTGATTCCCCAAGATCCGCATGATGGGAGGAGGGAGGTGTCT
ILMN_1230426	B3	SINE	B2	50	GCACAAACGTGGTGCCCAGGGAGACATGCAGGAAAAACATGGCTACATGT
ILMN_1221554	ID_B1	SINE	B4	50	TAACTGGGCATAGTGGTCTGTCACTCAGGAGGTGAGGCAGGAAGAGCAGA
ILMN_1218648	G-rich	Low_complexity	Low_complexity	48	CCGGGGAAGAGAAGTGGGAAAGGGGAGAGACTGGGGAGATGGTTGAGGAT
ILMN_2723305	L3	LINE	CR1	50	GTATTTCTTAATCAAGCTGAGTGAACATTGGGATACATGGTGCTTCTGGA
ILMN_1220574	L1MB5	LINE	L1	50	GAATGCTTCCAAACTAGATAGATATAGGCAGGGTTGCTCTGTAAATGTGC
ILMN_1250635	ID_B1	SINE	B4	50	GAGGCTGGAGGATCGGGAGTTCAAGGTCATTCCCAGCTACCCAGTTCGAG
ILMN_2582966	B1F	SINE	Alu	50	GCCAGTCTGAGCCAAGCCTGGTCCACATAGAAAGTTTCAGACCAGCTCAG
ILMN_1215582	RSINE1	SINE	B4	50	GGAAGGAGGGTACCAGCTCCCATAGTTGTCCTCCAACCTCCATGTGTGTG
ILMN_1250542	RMER19B	LTR	ERVK	50	GGCAGAGACCTGTCACCTGAGACATACTTAATGTGCTGAAGCAAAGCATG
ILMN_1236569	Lx8	LINE	L1	50	CAGCCAGGAGAGAGGATTGGACACACAGTCTCACCCACAAGACACGGAGT
ILMN_2575087	MurERV4-int	LTR	ERVK	50	GAAGGACTGGCTGGGCAGCTGGAAAAGTTGCTAGTGGAAATGGAAGGGCC
ILMN_3002095	B3A	SINE	B2	50	ACTCCAGGTCCAAGGAATCCAATGCCCTCTTCTGGCTTCTGTGAGCCCCG
ILMN_2990485	MMSAT4	Satellite	Satellite	50	GCCTTCAGGCTCGGCAGTTCCCTTAAAAGACATGAGAGAACTCACAGCTG
ILMN_1232694	MurSatRep1	Unknown	Unknown	50	CCTTCAGTTGTCCCAGTTCCATCCAAATCCACGAAAGAACCCACACCGGG
ILMN_2552652	Lx8	LINE	L1	50	AATGGGAGGAAACTCCTGAGGCCCACCCCTACTGGCGGAGCTACTGGCAA
ILMN_1225109	B1_Mur3	SINE	Alu	50	CAGGCCAGCTTAGTCTACATAGTGAGCTCCACATCAGCCAGGCCATGCAG
ILMN_1222050	MTEa	LTR	MaLR	50	GAGGGCAGCATCCTCTCCTGAGTTGGGACCCAGATGAAATAAAAGTGGGG
ILMN_2570913	B3	SINE	B2	50	GGGATATGATGCTCTCTTCTGACTTCTGAGGACACCAGGCATGCTCGTGG
ILMN_2692899	ID_B1	SINE	B4	50	GTGTGGCTTAATTTTAGTAGAGTTTCTCCTAACATGTCTGAAATCACAGG
ILMN_3007728	B1_Mur3	SINE	Alu	50	CCAACCTGGACTACAGATGGAGCACCAGGATAGCCAGAGAGACCCTGTCT
ILMN_2550908	ORR1A4-int	LTR	MaLR	50	GACAGTGGTGCTGAGGGTGATTTGAACTGTAGGGGCCTGGTCCGTGAGGT
ILMN_2638431	MERVK26-int	LTR	ERVK	50	GTAAGCTACCTACCCTAACAGTTCTGCCATACTCCATAGCCAACTTACAC
ILMN_1232237	MLT1E	LTR	MaLR	50	CCTTGTGTTACCTCCCCTCCAATTACAGCAAACCCTGAAAACCTCTGGTG
ILMN_2856926	MIR	SINE	MIR	50	GTGGACAAGCCGTTCAGTCTCTCTGTGCCTTAGTTTCCCTATCCACAGCG
ILMN_3134598	RSINE1	SINE	B4	50	GGCTTGAGTTGAAAGTTGACCTCCGACCTTCATGTGTGCACCGTGGCATG
ILMN_1227706	MMTV-int	LTR	ERVK	50	CCAAAATGTTTCATGCTTTTCTTGTGTCCAACAAGGACATACAAGTTGCG
ILMN_1237967	L2c	LINE	L2	50	GAGGGGCGTGGGGTCTAACCAGTCACAGACATACACAAGGAGCTCTGCAC
ILMN_2658953	L2c	LINE	L2	50	GGGGCGTGGGGTCTAACCAGTCACAGACATACACAAGGAGCTCTGCACAT
ILMN_1240030	B3A	SINE	B2	50	CTGATACCCATAGCCATCACAGGCACCTGCACTCATGTGCATCAACACGC
ILMN_1252089	B1_Mur2	SINE	Alu	50	GGCAGGTGCTTGCCTGTGAGTTGAAGGAGGCCAGTCTAGTCTTGATAGTG
ILMN_3162446	PB1D7	SINE	Alu	50	CCAGCATTGGAGAGTTTGGGGGCCAAGAAGAGCACTGAGAATACAAGGCC
ILMN_2554288	B3	SINE	B2	50	CAGGCAGTGCACATACATGGTGAGCAGACATATTTTCAGACAAGGCACTC
ILMN_2491719	MMSAT4	Satellite	Satellite	50	TGCGAGAAAGCGTTCAGCTGTAGCTCTGACTATATTGTGCACCAGAGGAT
ILMN_1253435	ID_B1	SINE	B4	50	GGGTGTGTTCAGACCCTTTGTAATCTCAGAACTCAGAGGAGGCCATGGTC
ILMN_2944546	B1_Mur4	SINE	Alu	50	ACAGTTGAGGTAATACATGCCTTTGGTCCCAGCACGCTGAAGGCAGAAAC
ILMN_2555538	B1F	SINE	Alu	50	TCCTAGCACTCAGGGTCCTGACGGGCATGAGGGTTACCATGTGTTTGAGG
ILMN_1234035	B2_Mm2	SINE	B2	50	CCAGAGGTCTGAGTTCACTTCCCAGCTCACAGCCATCCTTAGTGGGAGCT
ILMN_2541258	Arthur1	DNA	Tip100	50	CAAATGCCATGAGAATTGTGAGGCTGGAGGCAGAATTGGCTTCATTTTTG
ILMN_3068179	(CGG)n	Simple_repeat	Simple_repeat	50	CCGATTCTGCGGGTCCGGCCCCGGGTGTCCCGGCCACGCCGGCGAGCACG
ILMN_2886896	Lx8	LINE	L1	50	CCTGAAAAGCTGAGGTGACTGGTGGTTTCTGGGGAGCGGGAGACACTTTC
ILMN_1240631	PB1D10	SINE	Alu	50	GGCCTGACATCCCAGCTACTCAAGAGGGTCAAAGGCCAGCTTAGGCACCT
ILMN_1245517	ID_B1	SINE	B4	50	GTGCTCAGGAGGTAGAGTCAAGAGGATCGTGGGTTCAAGTTCACCCTGAG
ILMN_1230488	RLTR4_MM-int	LTR	ERV1	50	GCCCTGGTTCTGACTCAACAATATCATCAACTTAAGACAATAGGAGATTG
ILMN_1255816	B4	SINE	B4	50	GGACCATAGATGGTAGAGACAGGCAGAATACTGATGCTTTGCTAGCAGGC
ILMN_1217587	RLTR23	LTR	ERV1	50	AGCCACAGACCTCAGGCAGTCAATCAAAAGCTGCCCGTCATACCCCCTCC
ILMN_1230165	MLT1E	LTR	MaLR	50	GATCTATTCAGGGAAGAGGTGAACAGAGGAGCCAGATAGCCTGCAGCTGG
ILMN_1242818	Lx8	LINE	L1	50	GGAGTGGTGGGGTGGAGCTATTTTCCTAGTTATATGCCCAAAGACTGGTG
ILMN_2647544	MTA_Mm	LTR	MaLR	49	AGAACTCTCGCCAGAGGCTGTGTGAATCCGTCCTGCTAATGGTTTCCTTC
ILMN_1247694	ORR1E	LTR	MaLR	50	GGGGTGAGCCTTTAAGGATTATACAGTCTTGCTGGTCTGATCCAGTCAGG
ILMN_1228386	MurSatRep1	Unknown	Unknown	50	GTGCCAGGAGTGTGGGAAAACCTTCAGGAAGAGCTCATATCTAACCCAGC
ILMN_1247869	RodERV21-int	LTR	ERV1	50	ACTGCATCCAATTGGATCAGACACAGTGCCCGACTAGGATCCTCAATGGG
ILMN_3157597	MMSAT4	Satellite	Satellite	50	GTGCGCTCTGGCCTTACAAAACATATACGAACTCACACTGGGGAGAAGCC
ILMN_2801385	B3	SINE	B2	50	GACCTCTGAGGGCACCAGGCATGCACATGGTACAAAGATTGAATGCAGGC
ILMN_1231100	RSINE1	SINE	B4	50	GGAGAGCCCCCACTCCTGTCAATGTTCTATACTCCAGACCCAAACTGTGG
ILMN_2912439	RSINE1	SINE	B4	50	GGTGAGGTGGCTCAGCAGGGGAAGACATGTTCAGTCAAGGCAACCACCTG
ILMN_1233469	ID_B1	SINE	B4	50	ACTCTTGCCTTACAGGTAGCTCTGGATTCTGTCCCCAGTGCATCGCAACC
ILMN_2462232	L2c	LINE	L2	50	CCCTTCCAGAGGAGAGCAGGGATTCTTGGTAACATATATAGCCCCAACAC
ILMN_2561072	RCHARR1	DNA	MER1_type	50	CTGCTGCGTCACACGATAGATACACTTATGCAAAACAGAATTCTCAGCTC
ILMN_2792268	B3	SINE	B2	50	GTCTTCTCTGACCAAGACCTCCTTGAGCACCAGGTACACACGTGAACACC
ILMN_1233601	L1MA9	LINE	L1	50	GTAAGTGTTGGTGAGGATGTGGGGAGCAGACCCATGTGCACAGTTGATGG
ILMN_2895584	B3A	SINE	B2	50	CCCAAGTTCGATTCCTTACATCCGCTTCCAGTGTGGGGAGTGTCACGGAC
ILMN_2567274	B1_Mur1	SINE	Alu	50	CAAGGCCTGGTATAGTACTTGGGACGCAGAGGCAGAGGCAGGCAGATCTC
ILMN_1233679	PB1D10	SINE	Alu	50	CCACTTGAGAGGCTGAGGAGGAAGGCTAACAAATTCAGGGGCAGCTTAGG
ILMN_2643977	RMER19B	LTR	ERVK	50	ACTTGGGATGTTTAGAGGCCTGTGATGTTAGGCCCAGCAGACAGTGACGG
ILMN_1235497	B1_Mur2	SINE	Alu	50	AGTTCCAGACCAGCATGTCCCACCTAGAGAACTCCCTGACAGCCTGAGCT
ILMN_1215912	MIRm	SINE	MIR	50	CCCCACCTGTCAACGCAGGTGATGACTCTGATCTCTCCAGGAAGGTGAAG
ILMN_1226665	MIR3	SINE	MIR	50	GAGCTGTGTGCAAAGGAGAAGCTGGGGTCCACTTCCATCTTGTCTTCATC
ILMN_1236323	PB1D7	SINE	Alu	50	ACAGACTTCCAGCTGACCTGACTCCTGCTGACTGTGATGGGTGAGGACCC
ILMN_1226245	L1MDa	LINE	L1	50	GCCTATGATGTGCAGGGTTAGCACAGAAGCAGTCACGAGAACCAAGCAGG
ILMN_2573651	MTE2a	LTR	MaLR	50	CTGTGGACATAGGGATGTAACAAGACTAGCTGCTTCCGGCTCCTGGTGCC
ILMN_1222637	L2	LINE	L2	50	CCCTGCGTCTCATTGGTACAGAACAACTGCCACTCATTTTTCTCCCGCCC
ILMN_2567282	L2b	LINE	L2	50	TGAACTCCAGAAGGAAGAGAGCATGGCCCATTTGGCTCTGAGTCCCTGGC
ILMN_2605165	MIRc	SINE	MIR	50	GGCCCTAGGTTTAAATGCTGGGACACGTGAGCTAGGCAGGGAGCTCTGGA
ILMN_2580315	B1F	SINE	Alu	50	GTGCCTTAATCCCAACACAGCCGAATCAGGATTGCTGAAAGGTGAAGGCC
ILMN_2693934	B3A	SINE	B2	50	GGCCACCATTGCCACTACACTTAAATGCACACACCCACACAACCATACCT
ILMN_1259456	PB1D7	SINE	Alu	50	GTAATGTAGAGGCTTACAGCAGGGGGCTCACCATGAGTTTGAGGCAGGCC
ILMN_1216687	Lx6	LINE	L1	50	GGAGACCTCCAAACAACACAGGCTGATGGTAGGACAGAGAGTCACTTGCT
ILMN_2592395	RLTR14	LTR	ERV1	50	CTGTCATTCTGAATACCCAGTGTAGTCAGTTTCTGGCTAATGAACTGGCT
ILMN_1219153	Lx8	LINE	L1	50	CTGGAGTTGGTTTTTCTTAAGACCCAAAGTTGGGAGGGGGTGGATCTGAG
ILMN_1232151	B4	SINE	B4	50	CTTCAGTGCTGGGGAGAGGAGGTGCGGACAGGCAAATCTGTGGGGTTTAC
ILMN_1235152	L3	LINE	CR1	50	GATAACATAGAAGACACAGATACTGAAAATGCACAAAAAGCTGTGGATAG
ILMN_2560053	L1ME2z	LINE	L1	50	GGGATACAGTGGGAAGAGCTTCCTGGGTGCTAGAAGTTATCTTTGCCTTA
ILMN_1236530	MLT1G1	LTR	MaLR	50	CTCCATCTTTTGAGCCACCATTGCTTTTCCTGAGTGGAGGGGGGGAGGGG
ILMN_2821916	L2b	LINE	L2	50	ACAGCTGTGTTCCTAAGTTCCCAGAGCTGGAGCTAGTGTACGGCAAGATC
ILMN_1230285	B3	SINE	B2	50	TGTTGGCCTTGCAGAGAACTTGGTTCAGTTCCCATCACCCACATGGTGGC
ILMN_1214835	ID_B1	SINE	B4	50	CAGCCCTGGGGAAGCTAAGGCAGAGGATCAGAAGTGTAAAGCCAGCCTGA
ILMN_1259258	PB1D10	SINE	Alu	50	CTTGGTGTGCAAGGCAGGAAGATGAACATGAGATCAGGCCTAGCCTGGGC
ILMN_2570160	B1F1	SINE	Alu	50	GTGATAGCACATCCCTGTAATGCCAGTACTTGAAAGGGCCGAGGCAGAAG
ILMN_1248333	RMER2	LTR	ERV1	50	GTTCCATGATAGCTCCCCCCAACCAGATGTGTGCCAAGCTGAACACCCCC
ILMN_1224734	B4	SINE	B4	50	CAGCACTGAACTGGCAGAAACAGGTGCATCCCTGGGGTCTACTGGCAAGC
ILMN_1243621	B3A	SINE	B2	50	AGGGAAATCTCACACCCTTCCTTGGCTTCCACAGGTTCTGCATCCCCAGG
ILMN_2563847	MT2A	LTR	ERVL	50	GCCTTTGGTGGGCGAGCTTGACCACAGGCTGTAAGCCATTCTAACCTCCT
ILMN_1240997	LTR33A	LTR	ERVL	50	TCCGACCACCACCAGCCAAGCAGAAGCCCCCTCAGAAGTCTAAGCAGCCA
ILMN_3024681	LTR33A	LTR	ERVL	50	AGCTGCTCTCTGCAAGTACTAACATGGGGGATCTGTCCACAGTACCAAGC
ILMN_1223628	L2c	LINE	L2	50	CGCCCCAATGCTTTGCCTAATGTAAATCCCACGGCGGCCCCACTGATTTA
ILMN_2896322	B3	SINE	B2	50	GTATGGCAGCTCAAAACAGCTTGTGGCTCTTCTAGCCTTCTCCAGCACTG
ILMN_2613175	B3A	SINE	B2	50	CTCTGGGAGTACCTGAGTTTGTGTGGCGGACATTGACCACATTCATCCAT
ILMN_2650557	L1M2	LINE	L1	50	GGCCAGCTTTCACCTCACGGGGCCCAATATTCAAATTGTACAGGGGACAA
ILMN_2533567	MMSAT4	Satellite	Satellite	50	AAGGCATTCAGTGGGAAGTCACATCTCAGCCGGCACCAGGAAGTCCACAG
ILMN_1245099	MMSAT4	Satellite	Satellite	50	GGCCTTCACTTGTAGCTCATACCTACTCATTCATCAAAGAATCCATAATG
ILMN_1223393	B3	SINE	B2	50	GCTTCGCTTACGCCGATACAGTGCTGCCCTTCTGACATCTATGGCACCAG
ILMN_2718834	ID_B1	SINE	B4	50	TTTCCTAGCTTTCACAACACCCTGGGCTCTCCCCAGCAATGCATGAACCA
ILMN_2974709	L1MC5	LINE	L1	50	GGAGGCTGAACCTGTGGGTTGAGAAAGGCTTCAGAGAATGATCAGTACCT
ILMN_2558874	ID_B1	SINE	B4	50	GATGGTGCCACATACCTGTAATCTCAGGACTTGTGTAGTAGAGACAGGAG
ILMN_2824012	B1_Mur3	SINE	Alu	50	TGCACACTTTAATCCAGCCCAGAGCAGCACAGAGGCCGAAGCGGAGACAC
ILMN_2692306	L2c	LINE	L2	48	GAAATGTACAAAAGGCAAAGATTCTGATGGCTGCCTTGCCCCCTGCTTCC
ILMN_2864179	ORR1C2	LTR	MaLR	50	GCCCGCCTGGATGCTGCCATCCTTCCTGCCATGAGGAAAACAGATAAACC
ILMN_1231691	ID4	SINE	ID	50	GGGTACAGGGAAGTGGTAAGAACATTTGCTTAGCATGTGTGAAGCCCTAG
ILMN_2815571	MMSAT4	Satellite	Satellite	50	CAGAAATCCTACCTCATGCTACATCAACGAGGCCACACTGGCGAGAAGCC
ILMN_2931123	B3A	SINE	B2	50	CTGGTTCAAAGTACTAATGTCATGTGGCTCATGGCCCCTTGCAACTCTCC
ILMN_2611906	L3	LINE	CR1	50	GAGTTGCTTGATGAATGAGATAACCTGGAAAATAAACTTCGAGGAGTTCG
ILMN_1235069	B3	SINE	B2	50	GTATCTGACACCCTTTTCCAGCCTCTGTGGGTACTAGGCATGCATCGGTG
ILMN_2547571	L1Md_F2	LINE	L1	50	TGCAAGGAAGGGGTTCTCCGCCGAGCGCCTCGGTCCTGAAGCATGGCAGC
ILMN_2739816	B3	SINE	B2	50	GCCAGCGATGTCTTCTACACTATCCTGGGACCAATGGTGTACTCTTCGCT
ILMN_1213342	RLTR45-int	LTR	ERVK	50	GCTTTCTGGGGTAGGAAGTTGTGTGTTGGGCCCAAGTATGCTTCCACCGC
ILMN_2540141	MamGyp-int	LTR	Gypsy	50	GAAGGCTTACCTCCCTTGTGTGCATACAAGGTGATAGGCAGGATGTTCAG
ILMN_2540471	MamGyp-int	LTR	Gypsy	50	ATTTAAACCAAAGTTTGATCCCCCAACAAATACCAAATAATAGGGGGTCC
ILMN_2540151	MamGyp-int	LTR	Gypsy	50	TTAAACCAAAGTTTGATCCCCCAACAAATACCAAATAATAGGGGGTCCTG
ILMN_1229518	ID_B1	SINE	B4	50	AGAGGCCATCTTTGGCTACATAGTAATTTCAAGGCTCACTATATGACCCC
ILMN_1246488	L1MC4	LINE	L1	49	CACTAGCTAATGAGCCACACCTGGCACCAAGGTACTGGACTTCAAATAGT
ILMN_1254679	B1_Mur1	SINE	Alu	50	TGGGCTTGGTGAAGCACATCATTTAAGCCTAGCACTCGGAAGCAGGCAGA
ILMN_2476568	MIRb	SINE	MIR	50	CTTATAAAGGACATGGTTTAGGTTAGATTGCTTTTGTCATCTTTTCAGCT
ILMN_1250734	RMER12	LTR	ERVK	50	GCTGAGCCAAAGATAGTGAAGATTTGCCTTCATCAGTTCCAGTCCAAATG
ILMN_1245788	B3	SINE	B2	50	CGCTAGGGCACCCCAGGCATTTTTGGAAAGTGTATGCACATCATGCACAG
ILMN_2859348	MIRc	SINE	MIR	50	CTGCCTACCTCACAGGGATGTTGTGAGGGTTTAGCTGGTGTGTGTGAAAG
ILMN_2890915	MLT2C2	LTR	ERVL	50	GTGCCAGCCTGGTGGCCCATCCCACAGTGTTTCAACTCTCTAGCTCTGAA
ILMN_1215576	RSINE1	SINE	B4	50	GCTCTGTGTGCAACTGGGATTGCTGTCAACCTGATCACCTGACTTAGATC
ILMN_1247068	L1Md_Gf	LINE	L1	50	CCAGAGATTACCAGATGGCAAAAGGAATCCTACTAACAGGAACCAAGACC
ILMN_2912170	B3A	SINE	B2	50	CCATGTCAAGTTGCTCATTACTGCCTATGACTCTAGTTCCAGGGTATCTG
ILMN_1218577	Lx4A	LINE	L1	50	CCCCAGGATGAGACACAGACCTTGGAATAAGGGAGGCGCCCAAGAATCTG
ILMN_2927847	MIRb	SINE	MIR	50	GGAGTCAGACCTGTGACCCTCAAAGTCACCCATGTTTACCATCCTGAGCT
ILMN_2850784	RLTR44-int	LTR	ERVK	50	CATTGCAACCTGCAGGAAAGCTCATGAAGACTCAGTAGTAGAAACGAGCC
ILMN_2584915	MIR3	SINE	MIR	50	GCCTCAGTTTCTCTACCCGTAAGATGAGACAAGAGTTGGACACCTAGCCC
ILMN_1232346	B3	SINE	B2	50	GCAGTCCCAGGAGATCTGATGCTCTCTTTTGACCTCTGCAAAAGACAGAG
ILMN_2585660	B4	SINE	B4	50	GGTGAGATGGGAGACAGAGACAAGAGAATTCCCAAGAGCTTGTAGGTCTG
ILMN_2879921	Lx8	LINE	L1	50	CATGATTGGGGAGAATCTTTAAGGTGTTGCAGGTAGGGGAGGTAGGCATG
ILMN_2923671	B1F	SINE	Alu	50	GAGGATTGCTGCAAGTTTAAGGCCAGCCTGTCTACATAGGGAGGTCCAGG
ILMN_2705004	Lx9	LINE	L1	50	ACATTGTGAATTTGAGAGGGAGTTGGGAGGAATTGGAGGAAGAGGGGTGG
ILMN_1220300	Lx9	LINE	L1	50	CCAAATACTAAACACAAATACATACGACCAATACTAAATGGACAGCAGAG
ILMN_2945560	Lx9	LINE	L1	50	GGCTGCTAAGAGAGGCAGAACTAGTCTTCTTCAGGGACAGAGCCCTGATG
ILMN_2945565	Lx9	LINE	L1	50	TGGCTACACTCATGAAATTTCAACAACGTGAACAGCTGAACAAGCTCAAC
ILMN_2750864	MamRep605	Unknown	Unknown	50	CTGCAGAAGCTTGTCATTGCACTCTTTTGTTGACACCCAGTCTTTGCTGT
ILMN_2574216	PB1	SINE	Alu	50	GGAGCTCGTGACCAGACTAGCCAACATAGCAAGACCTAGTACCCATCCCC
ILMN_2857993	ORR1D2	LTR	MaLR	50	AGGTATGGGCTTGATGGAGGAATGATGTCAATGGAGCGGGCTGTGAGAGC
ILMN_1230316	B4	SINE	B4	50	TCTGAGGAGAAATGACACCCGAGACTGATCTCTGGCCCCCAGAAGCACAC
ILMN_2517601	RMER17A-int	LTR	ERVK	50	CCATCCTCGAATTTCATCTGACTGAAGGCTCCGGAGACATGCATTAACCC
ILMN_2573912	Lx5	LINE	L1	50	GTGGAAAAAGTAGAAGGGCTGAGGGACCCTTACAGGACAAGGACTCCACC
