# Supplementary material for: Microarray Analysis of LTR Retrotransposon Silencing Identifies Hdac1 as a Regulator of Retrotransposon Expression in Mouse Embryonic Stem Cells
Source: PLoS Comput Biol. 2012 Apr 26;8(4):e1002486. doi: 10.1371/journal.pcbi.1002486 (PMC3343110; doi:10.1371/journal.pcbi.1002486)
Supplement: Dataset S4 — Tab-delimited text file containing complementary repeat probes in Affymetrix Murine Genome U74Av2 GeneChips. (TXT) [file pcbi.1002486.s004.txt]

ProbeNumber	Xpos	Ypos	ProbeSet	RepName	RepClass	RepFamily	Overlap	ProbeSequence
307045	484	479	94027_at	RLTR45	LTR	ERVK	25	CAACGCTATTGTCCTGATCTCTGAA
70385	624	109	94027_at	RLTR45	LTR	ERVK	25	AACGCTATTGTCCTGATCTCTGAAT
399058	337	623	94027_at	RLTR45	LTR	ERVK	25	ACGCTATTGTCCTGATCTCTGAATT
358284	523	559	94027_at	RLTR45	LTR	ERVK	25	CGCTATTGTCCTGATCTCTGAATTG
342809	408	535	94027_at	RLTR45	LTR	ERVK	25	GCTATTGTCCTGATCTCTGAATTGG
86596	195	135	94027_at	RLTR45	LTR	ERVK	25	CTATTGTCCTGATCTCTGAATTGGG
101838	77	159	94027_at	RLTR45	LTR	ERVK	25	TATTGTCCTGATCTCTGAATTGGGC
237912	471	371	100914_at	RLTR45-int	LTR	ERVK	25	TGGATTTTAGAACTCTCCCAGGGAC
12185	24	19	100914_at	RLTR45-int	LTR	ERVK	25	TAGAACTCTCCCAGGGACAGAGAGA
281373	412	439	100914_at	RLTR45-int	LTR	ERVK	25	GTTTTATTCTCTCTGGCCCCTACAG
221399	598	345	100914_at	RLTR45-int	LTR	ERVK	25	TTTTATTCTCTCTGGCCCCTACAGG
395196	315	617	100914_at	RLTR45-int	LTR	ERVK	25	TCTCTGGCCCCTACAGGAGAAGCTC
53521	400	83	100914_at	RLTR45-int	LTR	ERVK	25	CTCTGGCCCCTACAGGAGAAGCTCT
383998	637	599	104228_at	RLTR45-int	LTR	ERVK	25	ATGGCTAACATAGCTTTACAATATG
44660	499	69	104228_at	RLTR45-int	LTR	ERVK	25	TGGCTAACATAGCTTTACAATATGT
321140	499	501	104228_at	RLTR45-int	LTR	ERVK	25	GGCTAACATAGCTTTACAATATGTA
63627	266	99	104228_at	RLTR45-int	LTR	ERVK	25	TCTATTAGCTAATGCCTCCAAAGAG
81499	218	127	104228_at	RLTR45-int	LTR	ERVK	25	TTAGCTAATGCCTCCAAAGAGAAGT
387500	299	605	104228_at	RLTR45-int	LTR	ERVK	25	TAGCTAATGCCTCCAAAGAGAAGTT
374881	480	585	104228_at	RLTR45-int	LTR	ERVK	25	AGCTAATGCCTCCAAAGAGAAGTTT
11167	286	17	104228_at	RLTR45-int	LTR	ERVK	25	GCTAATGCCTCCAAAGAGAAGTTTA
395040	159	617	104228_at	RLTR45-int	LTR	ERVK	25	TAATGCCTCCAAAGAGAAGTTTAAA
329765	164	515	104228_at	RLTR45-int	LTR	ERVK	25	AATGCCTCCAAAGAGAAGTTTAAAG
159624	263	249	104228_at	RLTR45-int	LTR	ERVK	25	TGCCTCCAAAGAGAAGTTTAAAGTT
22985	584	35	94028_f_at	RLTR45-int	LTR	ERVK	25	TACGTTCTCGCCACATTGGAAACTA
5789	28	9	100769_at	L1Md_A	LINE	L1	25	AAGCCAGAAGATCCTGGACAGATGT
25339	378	39	100379_f_at	B1_Mus1	SINE	Alu	25	GCCTTTAATCCCAGCACTTGGGAGG
44753	592	69	100379_f_at	B1_Mus1	SINE	Alu	25	CCTTTAATCCCAGCACTTGGGAGGC
343946	265	537	100379_f_at	B1_Mus1	SINE	Alu	25	CTTTAATCCCAGCACTTGGGAGGCA
361956	355	565	100379_f_at	B1_Mus1	SINE	Alu	25	TAATCCCAGCACTTGGGAGGCAGAG
231238	197	361	100379_f_at	B1_Mus1	SINE	Alu	25	AATCCCAGCACTTGGGAGGCAGAGG
382586	505	597	100920_at	MMETn-int	LTR	ERVK	25	AGCGCTGGTTCACTTAGGTTCAGCA
27577	56	43	100920_at	MMETn-int	LTR	ERVK	25	GCGCTGGTTCACTTAGGTTCAGCAG
214522	121	335	100920_at	MMETn-int	LTR	ERVK	25	CGCTGGTTCACTTAGGTTCAGCAGT
186801	560	291	100920_at	MMETn-int	LTR	ERVK	25	GCTGGTTCACTTAGGTTCAGCAGTG
13713	272	21	100920_at	MMETn-int	LTR	ERVK	25	CTGGTTCACTTAGGTTCAGCAGTGA
337324	43	527	98524_f_at	MMETn-int	LTR	ERVK	25	CAGATACAGTTTACCATAAGAAAAG
173551	110	271	98524_f_at	MMETn-int	LTR	ERVK	25	TTTCTTTAGCCCTAGATTCCAGGCA
336500	499	525	98524_f_at	MMETn-int	LTR	ERVK	25	TTCTTTAGCCCTAGATTCCAGGCAG
87712	31	137	98524_f_at	MMETn-int	LTR	ERVK	25	TCTTTAGCCCTAGATTCCAGGCAGA
314827	586	491	98524_f_at	MMETn-int	LTR	ERVK	25	CTTTAGCCCTAGATTCCAGGCAGAA
321193	552	501	98524_f_at	MMETn-int	LTR	ERVK	25	TTTAGCCCTAGATTCCAGGCAGAAC
140296	135	219	98524_f_at	MMETn-int	LTR	ERVK	25	TTAGCCCTAGATTCCAGGCAGAACT
150499	98	235	98524_f_at	MMETn-int	LTR	ERVK	25	TAGCCCTAGATTCCAGGCAGAACTA
8542	221	13	98524_f_at	MMETn-int	LTR	ERVK	25	AGCCCTAGATTCCAGGCAGAACTAT
297875	274	465	98524_f_at	MMETn-int	LTR	ERVK	25	GCCCTAGATTCCAGGCAGAACTATT
69898	137	109	98524_f_at	ETnERV-int	LTR	ERVK	25	TAGATTCCAGGCAGAACTATTGAGC
92071	550	143	98524_f_at	ETnERV-int	LTR	ERVK	25	AGATTCCAGGCAGAACTATTGAGCA
186434	193	291	98524_f_at	ETnERV-int	LTR	ERVK	25	GATTCCAGGCAGAACTATTGAGCAT
211085	524	329	98524_f_at	ETnERV-int	LTR	ERVK	25	ATTCCAGGCAGAACTATTGAGCATA
105780	179	165	162198_f_at	RMER20B	LTR	ERVK	25	AATGCCTATCCATGCAAATGAGGCA
322011	90	503	162198_f_at	RMER20B	LTR	ERVK	25	TGCCTATCCATGCAAATGAGGCATT
405500	379	633	100344_at	MTA_Mm	LTR	MaLR	25	ATCTCTGGGCTGGTAGTCTTGGTTC
321983	62	503	100344_at	MTA_Mm	LTR	MaLR	25	CTGGGCTGGTAGTCTTGGTTCTATA
60999	198	95	100344_at	MTA_Mm	LTR	MaLR	25	GTCTTGGTTCTATAAGAGAGCAGGC
203399	518	317	100344_at	MTA_Mm	LTR	MaLR	25	TCCTGCTTCCTGACCTGCTTGAGTT
188029	508	293	99823_r_at	(CA)n	Simple_repeat	Simple_repeat	25	ACACACACATACACACACACACACA
276035	194	431	97171_f_at	LTRIS2	LTR	ERV1	25	ATACCCCTTTATCCAGCTACTCGGG
29098	297	45	97702_at	L1_Mus3	LINE	L1	25	ATTGCAGATGCCAACAAGAGCTTGC
382228	147	597	97702_at	L1_Mus3	LINE	L1	25	TTGCAGATGCCAACAAGAGCTTGCT
189086	285	295	AFFX-MURINE_B2_at	B2_Mm2	SINE	B2	25	AGTTCAAATCCCAGCAACCACATGG
347611	90	543	AFFX-MURINE_B2_at	B2_Mm2	SINE	B2	25	TCAAATCCCAGCAACCACATGGTGG
339893	52	531	AFFX-MURINE_B2_at	B2_Mm2	SINE	B2	25	AAATCCCAGCAACCACATGGTGGCT
147045	484	229	AFFX-MURINE_B2_at	B2_Mm2	SINE	B2	25	CAGCAACCACATGGTGGCTCACAAC
246999	598	385	AFFX-MURINE_B2_at	B2_Mm2	SINE	B2	25	GCAACCACATGGTGGCTCACAACCA
157198	397	245	AFFX-MURINE_B2_at	B2_Mm2	SINE	B2	25	AACCACATGGTGGCTCACAACCATC
327495	454	511	AFFX-MURINE_B2_at	B2_Mm2	SINE	B2	25	CTCTTCTGGTGTGTCTGAAGACAGC
106189	588	165	AFFX-MURINE_B2_at	B2_Mm2	SINE	B2	25	CTTCTGGTGTGTCTGAAGACAGCTA
127385	24	199	AFFX-MURINE_B2_at	B2_Mm2	SINE	B2	25	GTGTGTCTGAAGACAGCTACAGTGT
82620	59	129	AFFX-MURINE_B2_at	B2_Mm2	SINE	B2	25	TGTCTGAAGACAGCTACAGTGTACT
89485	524	139	95125_f_at	B1_Mus1	SINE	Alu	25	AGGCAGATTTCTGAGTTTGAGGCCA
340475	634	531	AFFX-MURINE_B2_at	B2_Mm1a	SINE	B2	25	TGGTGAGATGGCTCAGTGGGTAAGA
120095	414	187	AFFX-MURINE_B2_at	B2_Mm1a	SINE	B2	25	GAGATGGCTCAGTGGGTAAGAGCAC
141492	51	221	AFFX-MURINE_B2_at	B2_Mm1a	SINE	B2	25	CAGTGGGTAAGAGCACCCGACTGCT
355807	606	555	AFFX-MURINE_B2_at	B2_Mm1a	SINE	B2	25	TGGGTAAGAGCACCCGACTGCTCTT
398844	123	623	AFFX-MUR_b2_at	B2_Mm1a	SINE	B2	25	GGAGTGTCTGAAGACAGCTACAGTG
129954	33	203	AFFX-MURINE_B2_at	B2_Mm1a	SINE	B2	25	ACAGCTACAGTGTACTTACATATAA
212435	594	331	AFFX-MURINE_B2_at	B2_Mm1a	SINE	B2	25	AGCTACAGTGTACTTACATATAATA
22898	497	35	100344_at	MTA_Mm	LTR	MaLR	25	CCTCCATGAGATCCAGCTGTAAGGC
118965	564	185	100344_at	MTA_Mm	LTR	MaLR	25	CTCCATGAGATCCAGCTGTAAGGCA
50927	366	79	100344_at	MTA_Mm	LTR	MaLR	25	GATCCAGCTGTAAGGCATTTTCTCA
365990	549	571	AFFX-MURINE_B2_at	B2_Mm1a	SINE	B2	25	GGTCCAGAGTTCAAATCCCAGCAAC
310961	560	485	AFFX-MURINE_B2_at	B2_Mm1a	SINE	B2	25	TCCAGAGTTCAAATCCCAGCAACCA
10097	496	15	AFFX-MURINE_B2_at	B2_Mm1a	SINE	B2	25	CAGAGTTCAAATCCCAGCAACCACA
383650	289	599	98524_f_at	MMETn-int	LTR	ERVK	25	TTCCAGGCAGAACTATTGAGCATAG
47208	487	73	98524_f_at	MMETn-int	LTR	ERVK	25	TCCAGGCAGAACTATTGAGCATAGA
304497	496	475	101787_f_at	IAPEz-int	LTR	ERVK	25	GTTCCTTTTCACATGTTATCAAGTG
212466	625	331	101787_f_at	IAPEz-int	LTR	ERVK	25	CCTTTTCACATGTTATCAAGTGGTT
17668	387	27	101787_f_at	IAPEz-int	LTR	ERVK	25	CTTTTCACATGTTATCAAGTGGTTA
231505	464	361	101787_f_at	IAPEz-int	LTR	ERVK	25	TCACATGTTATCAAGTGGTTAAGGC
76257	96	119	101787_f_at	IAPEz-int	LTR	ERVK	25	CACATGTTATCAAGTGGTTAAGGCA
40796	475	63	97181_f_at	IAPEz-int	LTR	ERVK	25	AGTGAGTGTGCTTCAGCAGCCCGAG
97961	40	153	98254_f_at	IAPEz-int	LTR	ERVK	25	CAGGTCAGGGTTGCTCTGGGTAAAA
396389	228	619	97181_f_at	IAPEz-int	LTR	ERVK	25	TCAGGGTTGCTCTGGGTAAAAGCCT
151986	305	237	98254_f_at	IAPEz-int	LTR	ERVK	25	TCAGGGTTGCTCTGGGTAAAAGCCT
267516	635	417	93907_f_at	IAPEz-int	LTR	ERVK	25	AAGAGCTAATCCTGTACATGGCTCC
357816	55	559	93907_f_at	IAPEz-int	LTR	ERVK	25	AGAGCTAATCCTGTACATGGCTCCT
357815	54	559	97181_f_at	IAPEz-int	LTR	ERVK	25	AGAGCTAATCCTGTACATGGCTCCT
344202	521	537	98254_f_at	IAPEz-int	LTR	ERVK	25	AGAGCTAATCCTGTACATGGCTCCT
95649	288	149	93907_f_at	IAPEz-int	LTR	ERVK	25	GAGCTAATCCTGTACATGGCTCCTT
12538	377	19	97181_f_at	IAPEz-int	LTR	ERVK	25	GAGCTAATCCTGTACATGGCTCCTT
87861	180	137	98254_f_at	IAPEz-int	LTR	ERVK	25	GAGCTAATCCTGTACATGGCTCCTT
87862	181	137	93907_f_at	IAPEz-int	LTR	ERVK	25	AGCTAATCCTGTACATGGCTCCTTT
289986	65	453	98254_f_at	IAPEz-int	LTR	ERVK	25	ATCTCCACTCTCATTAATATGGGTG
267016	135	417	98369_f_at	IAPEz-int	LTR	ERVK	25	ATCTCCACTCTCATTAATATGGGTG
26576	335	41	97181_f_at	IAPEz-int	LTR	ERVK	25	CCACTCTCATTAATATGGGTGGCCT
283688	167	443	98254_f_at	IAPEz-int	LTR	ERVK	25	CCACTCTCATTAATATGGGTGGCCT
169861	260	265	98369_f_at	IAPEz-int	LTR	ERVK	25	CCACTCTCATTAATATGGGTGGCCT
117153	32	183	97181_f_at	IAPEz-int	LTR	ERVK	25	ACTCTCATTAATATGGGTGGCCTAT
135483	442	211	98254_f_at	IAPEz-int	LTR	ERVK	25	ACTCTCATTAATATGGGTGGCCTAT
181334	213	283	98369_f_at	IAPEz-int	LTR	ERVK	25	ACTCTCATTAATATGGGTGGCCTAT
213722	601	333	98369_f_at	IAPEz-int	LTR	ERVK	25	CTCTCATTAATATGGGTGGCCTATT
34463	542	53	98369_f_at	IAPEz-int	LTR	ERVK	25	CATTAATATGGGTGGCCTATTGCTC
316078	557	493	98369_f_at	IAPEz-int	LTR	ERVK	25	ATATGGGTGGCCTATTGCTCTTATT
372419	578	581	94095_at	L1Md_F2	LINE	L1	25	ATTACCCAAGGAGCTAAAGGCAACT
16191	190	25	101787_f_at	IAPEz-int	LTR	ERVK	25	TCTAGTGTTAGAAGCCCTTTTGTTC
57027	66	89	101787_f_at	IAPEz-int	LTR	ERVK	25	AGTATACAGGCCTTTCCAAGGGTCT
313565	604	489	101787_f_at	IAPEz-int	LTR	ERVK	25	GTATACAGGCCTTTCCAAGGGTCTT
151895	214	237	101787_f_at	IAPEz-int	LTR	ERVK	25	TATACAGGCCTTTCCAAGGGTCTTG
83104	543	129	101787_f_at	IAPEz-int	LTR	ERVK	25	ATACAGGCCTTTCCAAGGGTCTTGA
203348	467	317	101787_f_at	IAPEz-int	LTR	ERVK	25	TACAGGCCTTTCCAAGGGTCTTGAA
127941	580	199	93909_f_at	IAPEz-int	LTR	ERVK	25	AGACTCCTTAAGACTGATAATGGAC
185309	348	289	93908_f_at	IAPEz-int	LTR	ERVK	25	TCCTTAAGACTGATAATGGACCAGC
315995	474	493	93909_f_at	IAPEz-int	LTR	ERVK	25	GATAATGGACCAGCTTATACGTCTC
170969	88	267	93908_f_at	IAPEz-int	LTR	ERVK	25	CAACCCTCAAGGACAGGGTATTGTT
169756	155	265	93909_f_at	IAPEz-int	LTR	ERVK	25	CAACCCTCAAGGACAGGGTATTGTT
149226	105	233	93908_f_at	IAPEz-int	LTR	ERVK	25	TATTGTTGAGCGTGCGCATCGCACC
351866	505	549	93909_f_at	IAPEz-int	LTR	ERVK	25	TTGAGGAGACTGTACCCCGAGCACC
231357	316	361	93908_f_at	IAPEz-int	LTR	ERVK	25	CTCATGGCCATACTGCGGCTGAACG
58725	484	91	93909_f_at	IAPEz-int	LTR	ERVK	25	CTCATGGCCATACTGCGGCTGAACG
303245	524	473	93908_f_at	IAPEz-int	LTR	ERVK	25	TCATGGCCATACTGCGGCTGAACGT
121248	287	189	93909_f_at	IAPEz-int	LTR	ERVK	25	TCATGGCCATACTGCGGCTGAACGT
389787	26	609	93908_f_at	IAPEz-int	LTR	ERVK	25	TAATAAATGGTATGGCCCGGATCCT
405732	611	633	93909_f_at	IAPEz-int	LTR	ERVK	25	TAATAAATGGTATGGCCCGGATCCT
273626	345	427	93909_f_at	IAPEz-int	LTR	ERVK	25	ATGGCCCGGATCCTATCTTGATAAG
362111	510	565	93909_f_at	IAPEz-int	LTR	ERVK	25	TTGATAAGATCCAGGGGAGCTATCT
347711	190	543	93909_f_at	IAPEz-int	LTR	ERVK	25	CTATCTGTGTTTTCCCACAGAATGA
195534	333	305	93909_f_at	IAPEz-int	LTR	ERVK	25	AGACTCACCCGAAAAATCCAGACTG
59917	396	93	93908_f_at	IAPEz-int	LTR	ERVK	25	GACTCACCCGAAAAATCCAGACTGA
8585	264	13	93909_f_at	IAPEz-int	LTR	ERVK	25	GACTCACCCGAAAAATCCAGACTGA
168744	423	263	93908_f_at	IAPEz-int	LTR	ERVK	25	CGAAAAATCCAGACTGACCAAGGGA
86865	464	135	93909_f_at	IAPEz-int	LTR	ERVK	25	CGAAAAATCCAGACTGACCAAGGGA
222373	292	347	93908_f_at	IAPEz-int	LTR	ERVK	25	AATCCAGACTGACCAAGGGAATACT
264580	259	413	93909_f_at	IAPEz-int	LTR	ERVK	25	AATCCAGACTGACCAAGGGAATACT
244366	525	381	93909_f_at	IAPEz-int	LTR	ERVK	25	ACTAATGTCCCTCGTCTTGGTGATG
286223	142	447	93909_f_at	IAPEz-int	LTR	ERVK	25	TCTTGGTGATGTCCAGGGCGTCAAT
346510	269	541	93908_f_at	IAPEz-int	LTR	ERVK	25	TCCCAATGACGGTGATGTATAATGC
226069	148	353	97181_f_at	IAPEz-int	LTR	ERVK	25	AGGCTAAGCACTGCAATGGAAAGGC
222105	24	347	97181_f_at	IAPEz-int	LTR	ERVK	25	CAATGGAAAGGCTCTGCGGCATATA
52432	591	81	97181_f_at	IAPEz-int	LTR	ERVK	25	GGCTCTGCGGCATATATGAGCCTAT
127601	240	199	93907_f_at	IAPEz-int	LTR	ERVK	25	CCTATTCTAGGGAGACATGTCATCT
95790	429	149	93907_f_at	IAPEz-int	LTR	ERVK	25	CTATTCTAGGGAGACATGTCATCTT
252006	485	393	93907_f_at	IAPEz-int	LTR	ERVK	25	TATTCTAGGGAGACATGTCATCTTT
191495	134	299	93907_f_at	IAPEz-int	LTR	ERVK	25	ATTCTAGGGAGACATGTCATCTTTC
164506	25	257	93907_f_at	IAPEz-int	LTR	ERVK	25	GGAGACATGTCATCTTTCATGAAGG
212086	245	331	93907_f_at	IAPEz-int	LTR	ERVK	25	GACATGTCATCTTTCATGAAGGTTC
292682	201	457	93907_f_at	IAPEz-int	LTR	ERVK	25	ACATGTCATCTTTCATGAAGGTTCA
149588	467	233	93907_f_at	IAPEz-int	LTR	ERVK	25	ATGTCATCTTTCATGAAGGTTCAGT
300182	21	469	93907_f_at	IAPEz-int	LTR	ERVK	25	TGTCATCTTTCATGAAGGTTCAGTG
78982	261	123	97181_f_at	IAPEz-int	LTR	ERVK	25	TGTCATCTTTCATGAAGGTTCAGTG
315655	134	493	93907_f_at	IAPEz-int	LTR	ERVK	25	GTCATCTTTCATGAAGGTTCAGTGT
165076	595	257	97181_f_at	IAPEz-int	LTR	ERVK	25	ATCTTTCATGAAGGTTCAGTGTCCT
372320	479	581	97181_f_at	IAPEz-int	LTR	ERVK	25	CAGGCAAAACGACACGGGAGCAGGT
11425	544	17	98254_f_at	IAPEz-int	LTR	ERVK	25	CATGGCTCCTTTACCTACACACTGG
280273	592	437	97181_f_at	IAPEz-int	LTR	ERVK	25	ATGGCTCCTTTACCTACACACTGGG
210669	108	329	98254_f_at	IAPEz-int	LTR	ERVK	25	ATGGCTCCTTTACCTACACACTGGG
388857	376	607	93907_f_at	IAPEz-int	LTR	ERVK	25	TACACACTGGGGATTTGACCTCTAT
126254	173	197	97181_f_at	IAPEz-int	LTR	ERVK	25	TACACACTGGGGATTTGACCTCTAT
388858	377	607	98254_f_at	IAPEz-int	LTR	ERVK	25	TACACACTGGGGATTTGACCTCTAT
154271	30	241	93907_f_at	IAPEz-int	LTR	ERVK	25	ACACACTGGGGATTTGACCTCTATC
391471	430	611	98254_f_at	IAPEz-int	LTR	ERVK	25	CACACTGGGGATTTGACCTCTATCT
21640	519	33	98369_f_at	IAPEz-int	LTR	ERVK	25	CACACTGGGGATTTGACCTCTATCT
378591	350	591	98254_f_at	IAPEz-int	LTR	ERVK	25	TGGGGATTTGACCTCTATCTCCACT
68680	199	107	98369_f_at	IAPEz-int	LTR	ERVK	25	TGGGGATTTGACCTCTATCTCCACT
290553	632	453	98254_f_at	IAPEz-int	LTR	ERVK	25	GGGGATTTGACCTCTATCTCCACTC
75020	139	117	98369_f_at	IAPEz-int	LTR	ERVK	25	GGGGATTTGACCTCTATCTCCACTC
378592	351	591	97181_f_at	IAPEz-int	LTR	ERVK	25	GGGATTTGACCTCTATCTCCACTCT
54697	296	85	98254_f_at	IAPEz-int	LTR	ERVK	25	GGGATTTGACCTCTATCTCCACTCT
319501	140	499	98369_f_at	IAPEz-int	LTR	ERVK	25	GGGATTTGACCTCTATCTCCACTCT
163228	27	255	97181_f_at	IAPEz-int	LTR	ERVK	25	TGGGTGGCCTATTTGCTCTTATTAA
398908	187	623	98254_f_at	IAPEz-int	LTR	ERVK	25	TGGGTGGCCTATTTGCTCTTATTAA
386023	102	603	102348_at	RLTR10-int	LTR	ERVK	25	TAAAGTTGCCAGGAAGCAGGCACAA
315724	203	493	102348_at	RLTR10-int	LTR	ERVK	25	AGGAACTATGATAACCTCAGTGTAG
240613	612	375	102348_at	RLTR10-int	LTR	ERVK	25	GGAACTATGATAACCTCAGTGTAGT
59592	71	93	102348_at	RLTR10-int	LTR	ERVK	25	ACTATGATAACCTCAGTGTAGTGAT
376052	371	587	102348_at	RLTR10-int	LTR	ERVK	25	ATGATAACCTCAGTGTAGTGATCAA
128804	163	201	102348_at	RLTR10-int	LTR	ERVK	25	GATAACCTCAGTGTAGTGATCAATA
249579	618	389	102348_at	RLTR10-int	LTR	ERVK	25	ACCCTTTGTGGGTAGGTCTGATAGT
202173	572	315	102348_at	RLTR10-int	LTR	ERVK	25	CCCTTTGTGGGTAGGTCTGATAGTT
390175	414	609	102348_at	RLTR10-int	LTR	ERVK	25	TTCTGATATATGGACTCTGTTACTG
343911	230	537	102348_at	RLTR10-int	LTR	ERVK	25	AGGCAGTCAAGACAGGTCAGAAAAT
118923	522	185	102348_at	RLTR10-int	LTR	ERVK	25	GCAGTCAAGACAGGTCAGAAAATCC
227246	45	355	102348_at	RLTR10-int	LTR	ERVK	25	GTCAGAAAATCCTTACAGAGCAACA
277175	54	433	102348_at	RLTR10-int	LTR	ERVK	25	AATCCTTACAGAGCAACAAGAAAGT
122269	28	191	102348_at	RLTR10-int	LTR	ERVK	25	CCTTACAGAGCAACAAGAAAGTATG
191440	79	299	AFFX-MURINE_B2_at	B2_Mm1t	SINE	B2	25	CTGCTCTTCCGAAGGTCCAGAGTTC
121336	375	189	102130_f_at	LTRIS2	LTR	ERV1	25	TTCCTGGGTTCAAAGAGTGCTCATT
103276	235	161	102130_f_at	LTRIS2	LTR	ERV1	25	TCTTGTAACTTTGCACTTCCTTGTG
323740	539	505	102848_f_at	LTRIS2	LTR	ERV1	25	TGCACTTCCTTGTGACTCTTAACTG
365822	381	571	160784_r_at	(TATG)n	Simple_repeat	Simple_repeat	25	TATGTATGTGCATGTATGTATATAT
251758	237	393	93908_f_at	IAPEz-int	LTR	ERVK	25	AAACTCCTTAAGACTGATAATGGAC
195211	10	305	93908_f_at	IAPEz-int	LTR	ERVK	25	AAGACAACCCATTTTGGATACCAGA
170901	20	267	98369_f_at	IAPEz-int	LTR	ERVK	25	GACCAGACCAGGACCCCTCTGGGTG
204324	163	319	98369_f_at	IAPEz-int	LTR	ERVK	25	TATGTGTACGGCTCCTTTACCTGCA
177818	537	277	98369_f_at	IAPEz-int	LTR	ERVK	25	TTACCTGCACACTGGGGATTTGACC
241643	362	377	98369_f_at	IAPEz-int	LTR	ERVK	25	GCACACTGGGGATTTGACCTCTATC
170230	629	265	102130_f_at	LTRIS2	LTR	ERV1	25	GCCATGGTCCTCTACCCCTGTGTGG
208366	365	325	160934_s_at	IAPEz-int	LTR	ERVK	25	GCTCCTCAGGAAATGATTCTGCCTA
33024	383	51	160934_s_at	IAPEz-int	LTR	ERVK	25	ATGATTCTGCCTATTTGGTTGTATC
205925	484	321	160934_s_at	IAPEz-int	LTR	ERVK	25	GAGTTTGAAGGCATCCTTGATACCG
236197	36	369	160934_s_at	IAPEz-int	LTR	ERVK	25	GAAGGCATCCTTGATACCGGAGCAG
199570	529	311	160934_s_at	IAPEz-int	LTR	ERVK	25	CCTTGATACCGGAGCAGATAAAAGT
115174	613	179	160934_s_at	IAPEz-int	LTR	ERVK	25	CTTGATACCGGAGCAGATAAAAGTA
339938	97	531	160934_s_at	IAPEz-int	LTR	ERVK	25	TCTACACATTGGTGGCCCAAAGCAT
405367	246	633	160934_s_at	IAPEz-int	LTR	ERVK	25	TTGGTGGCCCAAAGCATGGCCCACC
75380	499	117	160934_s_at	IAPEz-int	LTR	ERVK	25	ACAGAGTCATCTCATTCATTACAGG
127967	606	199	160934_s_at	IAPEz-int	LTR	ERVK	25	CATCTCATTCATTACAGGGCCTAGG
186307	66	291	160934_s_at	IAPEz-int	LTR	ERVK	25	CCTTGACGTGGGAATCCTCTGAAGG
25131	170	39	160934_s_at	IAPEz-int	LTR	ERVK	25	AGGGAAATTCATACCTTATGTGCTC
260838	357	407	160934_s_at	IAPEz-int	LTR	ERVK	25	GGAAATTCATACCTTATGTGCTCCC
282563	322	441	160934_s_at	IAPEz-int	LTR	ERVK	25	GGATATTATGCAGCATTTGGGCCTT
303046	325	473	160934_s_at	IAPEz-int	LTR	ERVK	25	TGTCCAATGAAAACGCCCCATCGGG
401754	473	627	93908_f_at	IAPEz-int	LTR	ERVK	25	TTGAAGAGATTTTACCCCGAGCACC
97041	400	151	93908_f_at	IAPEz-int	LTR	ERVK	25	CCAAGAGTGTCTGTGTCTTTGGCAC
358107	346	559	93908_f_at	IAPEz-int	LTR	ERVK	25	CTGTGTTTTCCCACAGAATGAAGAC
391556	515	611	93908_f_at	IAPEz-int	LTR	ERVK	25	ACTGACCAAGGGAATACTGATGTCC
286545	464	447	160934_s_at	IAPEz-int	LTR	ERVK	25	GGCCATTGGGGCAGCACGACCCATA
403034	473	629	97171_f_at	LTRIS3	LTR	ERV1	25	TTCAGAGAAAGTCACCCTGACCCAC
114794	233	179	102848_f_at	LTRIS3	LTR	ERV1	25	TCCTTGTGACTCTTAACTGGTATTT
307957	116	481	97171_f_at	LTRIS2	LTR	ERV1	25	GCTCCAAGGTATGCTAATCATAAAA
47175	454	73	97171_f_at	LTRIS2	LTR	ERV1	25	TTGTTAGGGGCTCTTAGAAACTGTC
134205	444	209	102848_f_at	LTRIS2	LTR	ERV1	25	ACTCTTGTGACTTTGCACTTCCTTG
305524	243	477	102848_f_at	LTRIS2	LTR	ERV1	25	TTGTGACTTTGCACTTCCTTGTGAC
31468	107	49	98369_f_at	IAPEz-int	LTR	ERVK	25	CCAGGACCCCTCTGGGTGATGAGCC
59820	299	93	99849_at	RLTR6_Mm	LTR	ERV1	25	CTATATAAGCCTGTGAAAAATTCTG
182733	332	285	AFFX-MURINE_B2_at	B2_Mm1a	SINE	B2	25	CGACTGCTCTTCCGAAGGTCCAGAG
82990	429	129	99849_at	RLTR6_Mm	LTR	ERV1	25	GACATGACTCCTTAGTTACGTAGAT
39631	590	61	99849_at	RLTR6_Mm	LTR	ERV1	25	ATTTCGACCCCAGAGCTCTGGTCTG
58617	376	91	99849_at	RLTR6_Mm	LTR	ERV1	25	TCGACCCCAGAGCTCTGGTCTGTGT
378558	317	591	99849_at	RLTR6_Mm	LTR	ERV1	25	CCCAGAGCTCTGGTCTGTGTGCTTT
191900	539	299	99849_at	RLTR6_Mm	LTR	ERV1	25	AGAGCTCTGGTCTGTGTGCTTTCAT
372134	293	581	92472_f_at	RLTR13B1	LTR	ERVK	25	CCACGCAGACAAAGGGGCCCAGAGG
122492	251	191	97171_f_at	LTRIS2	LTR	ERV1	25	GCCAAGGTCCTCTACCCCTGTGTGG
397694	253	621	100769_at	L1VL4	LINE	L1	25	AGATCCTGGACAGATGTCATACAGA
27923	402	43	98577_f_at	MERVL-int	LTR	ERVL	25	TCGGTTGGACCTTTGGTACTGGCTA
72512	191	113	98577_f_at	MERVL-int	LTR	ERVL	25	TTGGACCTTTGGTACTGGCTAACCA
227533	332	355	98577_f_at	MERVL-int	LTR	ERVL	25	GGACCTTTGGTACTGGCTAACCAAT
243960	119	381	98577_f_at	MERVL-int	LTR	ERVL	25	TTTGGTACTGGCTAACCAATCATGG
106038	437	165	98577_f_at	MERVL-int	LTR	ERVL	25	TTGGTACTGGCTAACCAATCATGGT
303314	593	473	98577_f_at	MERVL-int	LTR	ERVL	25	TGGTACTGGCTAACCAATCATGGTG
216995	34	339	98577_f_at	MERVL-int	LTR	ERVL	25	GGTACTGGCTAACCAATCATGGTGT
127366	5	199	98577_f_at	MERVL-int	LTR	ERVL	25	GCTAACCAATCATGGTGTTTCCAGG
392831	510	613	98577_f_at	MERVL-int	LTR	ERVL	25	TAACCAATCATGGTGTTTCCAGGAA
263437	396	411	98577_f_at	MERVL-int	LTR	ERVL	25	AACCAATCATGGTGTTTCCAGGAAT
252062	541	393	98577_f_at	MERVL-int	LTR	ERVL	25	CAATCATGGTGTTTCCAGGAATGAA
95774	413	149	98577_f_at	MERVL-int	LTR	ERVL	25	CATGGTGTTTCCAGGAATGAAATAC
84342	501	131	98577_f_at	MERVL-int	LTR	ERVL	25	ACATAGGAAGCCTACTGCATATTTG
147956	115	231	98577_f_at	MERVL-int	LTR	ERVL	25	CATAGGAAGCCTACTGCATATTTGT
187826	305	293	98577_f_at	MERVL-int	LTR	ERVL	25	AGGAAGCCTACTGCATATTTGTTTG
322427	506	503	98577_f_at	MERVL-int	LTR	ERVL	25	CTACTGCATATTTGTTTGATCTGTA
227272	71	355	102130_f_at	LTRIS2	LTR	ERV1	25	CACCTCCTTGAGTTGTGGTTTCTTC
253262	461	395	102848_f_at	LTRIS2	LTR	ERV1	25	CACCTCCTTGAGTTGTGGTTTCTTC
118596	195	185	97171_f_at	LTRIS2	LTR	ERV1	25	CACCTCCTTGAGTTGTGGTTTCTTC
305475	194	477	102130_f_at	LTRIS2	LTR	ERV1	25	CCTCCTTGAGTTGTGGTTTCTTCCT
400632	631	625	102848_f_at	LTRIS2	LTR	ERV1	25	CCTCCTTGAGTTGTGGTTTCTTCCT
305474	193	477	97171_f_at	LTRIS2	LTR	ERV1	25	CCTCCTTGAGTTGTGGTTTCTTCCT
295426	385	461	102308_at	RMER10A	LTR	ERVL	24	AGATGTCACTGTCTCTGCCTCTGGC
77654	213	121	101693_f_at	B3	SINE	B2	25	AGACATGCATGCAGGTAAAACACCC
223703	342	349	101693_f_at	B3	SINE	B2	25	ACATGCATGCAGGTAAAACACCCAT
32844	203	51	97257_at	RMER15	LTR	ERVL	25	GACTCCTAAGACTCGGGAAGTAAAT
140435	274	219	97257_at	RMER15	LTR	ERVL	25	GGGAGACTCCTAAGACTCGGGAAGT
239146	425	373	102130_f_at	LTRIS2	LTR	ERV1	25	GTATGCTAATCATAAAACAGATAGC
220927	126	345	102130_f_at	LTRIS2	LTR	ERV1	25	GCTAATCATAAAACAGATAGCGACA
90324	83	141	94691_at	L1VL2	LINE	L1	25	AAGTCCTGGATACACCATCACACTG
301965	524	471	101863_at	L1Md_F2	LINE	L1	25	AACACAACTTCTGAGAAAGGTCCTG
27541	20	43	101313_r_at	MuRRS4-int	LTR	ERV1	25	AAGAGTGAGTGCTGTTCAGATTTTG
274727	166	429	101313_r_at	MuRRS4-int	LTR	ERV1	25	AGAGTGAGTGCTGTTCAGATTTTGA
342631	230	535	101313_r_at	MuRRS4-int	LTR	ERV1	25	AGTGAGTGCTGTTCAGATTTTGATG
177550	269	277	101313_r_at	MuRRS4-int	LTR	ERV1	25	TGAGTGCTGTTCAGATTTTGATGTT
320831	190	501	101313_r_at	MuRRS4-int	LTR	ERV1	25	GTGCTGTTCAGATTTTGATGTTACG
340136	295	531	101313_r_at	MuRRS4-int	LTR	ERV1	25	ATTTTGATGTTACGCCAACAATATC
368365	364	575	95125_f_at	B1_Mus1	SINE	Alu	25	TAATCCCAACACTTGGGAGCCAGAG
235256	375	367	94829_at	ID_B1	SINE	B4	25	GTAGGTTTGAGGTTAGCCTGGACCT
393672	71	615	94829_at	ID_B1	SINE	B4	25	AGGTTTGAGGTTAGCCTGGACCTTG
174937	216	273	94829_at	ID_B1	SINE	B4	25	TTGAGGTTAGCCTGGACCTTGTCTT
346776	535	541	94829_at	ID_B1	SINE	B4	25	TGAGGTTAGCCTGGACCTTGTCTTA
190415	334	297	94829_at	ID_B1	SINE	B4	25	GAGGTTAGCCTGGACCTTGTCTTAA
400522	521	625	96197_f_at	PB1D9	SINE	Alu	25	TTACCTAGTGAGATCCTATCTTAAG
223461	100	349	96196_i_at	ID_B1	SINE	B4	24	GCCCACTAGTGAGTTTGAGAACAGT
71320	279	111	96196_i_at	ID_B1	SINE	B4	25	GGCCCACTAGTGAGTTTGAGAACAG
71481	440	111	94028_f_at	RLTR45-int	LTR	ERVK	24	CAAGTATTTACAATGGCCTAGAGGG
256823	182	401	100914_at	RLTR45-int	LTR	ERVK	25	GGAGAAGCTCTCTACCCTCTTTCTA
266901	20	417	94028_f_at	RLTR45-int	LTR	ERVK	25	TTCCGACATGGTAATATACGTTCTC
9710	109	15	94028_f_at	RLTR45-int	LTR	ERVK	25	TTCTCAGGGAGAGAGACTCAATTTC
52289	448	81	94028_f_at	RLTR45-int	LTR	ERVK	25	CTCTTCTCAGGGAGAGAGACTCAAT
207303	582	323	102130_f_at	LTRIS3	LTR	ERV1	25	CTCTACCCCTGTGTGGTGTATGACC
17832	551	27	97171_f_at	LTRIS3	LTR	ERV1	25	CTCTACCCCTGTGTGGTGTATGACC
191753	392	299	102348_at	RLTR10-int	LTR	ERVK	25	CATAAAGTTGCCAGGAAGCAGGCAC
145831	550	227	102348_at	RLTR10-int	LTR	ERVK	25	AGCAGGCACAAGGTAACGAAAGGTT
90499	258	141	100769_at	Lx2	LINE	L1	25	CTCCAACATAAGGAGGGAAACTACA
342447	46	535	AFFX-MUR_b2_at	B2_Mm1t	SINE	B2	25	TGCCCTGGTCTGGAGTGTCTGAAGA
34338	417	53	160105_r_at	RMER1A	Other	Other	25	ATGAGTGGGACTGGGGTGCATGATG
52215	374	81	160105_r_at	RMER1A	Other	Other	25	AGATGAGTGGGACTGGGGTGCATGA
246629	228	385	160105_r_at	RMER1A	Other	Other	25	GAGATGAGTGGGACTGGGGTGCATG
304425	424	475	160784_r_at	(TG)n	Simple_repeat	Simple_repeat	25	TGTTTGTATGTATGTATGTGCATGT
343725	44	537	103429_i_at	LTRIS_Mus	LTR	ERV1	25	GTCCACTGCCAGGTGTTTGTGATAT
208095	94	325	103429_i_at	LTRIS_Mus	LTR	ERV1	25	CCACTGCCAGGTGTTTGTGATATTG
402623	62	629	103429_i_at	LTRIS_Mus	LTR	ERV1	25	CACTGCCAGGTGTTTGTGATATTGG
273556	275	427	100769_at	L1Md_F2	LINE	L1	25	TTCTCATGAGAGACTATGAAAGCCA
17642	361	27	99823_r_at	(CA)n	Simple_repeat	Simple_repeat	25	ACACTCACACACACATACACACACA
185097	136	289	99823_r_at	(CA)n	Simple_repeat	Simple_repeat	25	ACTCACACACACATACACACACACA
290017	96	453	96555_at	L1_Mus2	LINE	L1	25	CATAAGTGGATGCTCAGAGTCATCT
247840	159	387	95184_f_at	Lx3_Mus	LINE	L1	24	ACCAAACCCTCAAGAGACTGGAGGC
247841	160	387	95184_f_at	Lx3_Mus	LINE	L1	25	CCAAACCCTCAAGAGACTGGAGGCC
287732	371	449	101787_f_at	IAPEz-int	LTR	ERVK	25	CCTTTCCAAGGGTCTTGAACCTGAG
155694	173	243	101787_f_at	IAPEz-int	LTR	ERVK	25	TCCAAGGGTCTTGAACCTGAGGAAA
71311	270	111	101787_f_at	IAPEz-int	LTR	ERVK	25	CAAGGGTCTTGAACCTGAGGAAAAG
166329	568	259	92402_at	IAPEY_LTR	LTR	ERVK	25	CCAGTAATCTCTGAGGAGAGCCGTG
58461	220	91	92402_at	IAPEY_LTR	LTR	ERVK	25	CAGTAATCTCTGAGGAGAGCCGTGT
396310	149	619	92402_at	IAPEY_LTR	LTR	ERVK	25	AGTAATCTCTGAGGAGAGCCGTGTG
30449	368	47	92402_at	IAPEY_LTR	LTR	ERVK	25	GTAATCTCTGAGGAGAGCCGTGTGT
99453	252	155	92402_at	IAPEY_LTR	LTR	ERVK	25	TAATCTCTGAGGAGAGCCGTGTGTG
144056	55	225	98793_at	L1_Mus1	LINE	L1	25	GGGTGGCACATCCAGAGACTACCCC
257991	70	403	94691_at	L1VL1	LINE	L1	25	TTATCAGATGGCAGGAGGCAAGCAC
217049	88	339	98369_f_at	IAPEz-int	LTR	ERVK	25	ACCCCTCTGGGTGATGAGCCTGGGA
252061	540	393	95125_f_at	B1_Mus1	SINE	Alu	25	CTACAGAGTGAGTTTCAGGACAACC
332665	504	519	162198_f_at	RMER20B	LTR	ERVK	25	TCCATGCAAATGAGGCATTCCCAGT
315915	394	493	162198_f_at	RMER20B	LTR	ERVK	25	TGCAAATGAGGCATTCCCAGTACTT
118546	145	185	162198_f_at	RMER20B	LTR	ERVK	25	CAAATGAGGCATTCCCAGTACTTTA
301476	35	471	93905_at	Lx6	LINE	L1	25	TTACTGCAACTTGATATGTCATGTT
364683	522	569	93905_at	Lx6	LINE	L1	25	TACTGCAACTTGATATGTCATGTTT
60956	155	95	96431_at	MIRm	SINE	MIR	25	CTAAGCTGCATGAGGGCAGAAACTT
112258	257	175	96431_at	MIRm	SINE	MIR	25	ATATAGCACTTGACATGTATACAGC
261782	21	409	96431_at	MIRm	SINE	MIR	25	AGCACTTGACATGTATACAGCATTT
21662	541	33	96431_at	MIRm	SINE	MIR	25	GCACTTGACATGTATACAGCATTTA
32929	288	51	97171_f_at	LTRIS2	LTR	ERV1	25	GAAATAACCTGCACAATTACCAGGT
321118	477	501	99823_r_at	(CA)n	Simple_repeat	Simple_repeat	25	GTATACACTCACACACACATACACA
354081	160	553	100769_at	L1VL4	LINE	L1	25	TGTCAGCCCAGGATACCATACCCAA
188120	599	293	162055_f_at	MIRc	SINE	MIR	25	CCTCACAGGGTTGTTGTGAGGATGA
367318	597	573	162055_f_at	MIRc	SINE	MIR	25	TACCTCACAGGGTTGTTGTGAGGAT
66244	323	103	95971_at	PB1D10	SINE	Alu	25	AAGGACAAGGTTGAGGCAGGCCACA
144582	581	225	95971_at	PB1D10	SINE	Alu	25	CAGGCCACATCACTAGGTCAGGTCT
321213	572	501	95971_at	PB1D10	SINE	Alu	25	ACATCACTAGGTCAGGTCTGGGTAC
22848	447	35	95971_at	PB1D10	SINE	Alu	25	CTAGGTCAGGTCTGGGTACAAAGCA
257212	571	401	104242_f_at	B1_Mus1	SINE	Alu	25	GAGTTTGAGGACAGCCTGGTCCACA
186455	214	291	100769_at	MusHAL1	LINE	L1	25	AACATATAAGGCAGACCTATCAGAA
315662	141	493	102130_f_at	LTRIS2	LTR	ERV1	25	GCACTTCCTTGTGACTCTTAACTAG
378514	273	591	103472_at	RMER12	LTR	ERVK	25	AGGATGAAGCCACAGGTGAGCACCA
125295	494	195	103472_at	RMER12	LTR	ERVK	25	AAGGATGAAGCCACAGGTGAGCACC
250382	141	391	99362_at	ORR1A2-int	LTR	MaLR	25	CCTGGACCAAGAGGTTTCAGTGGAG
278581	180	435	96790_f_at	B3A	SINE	B2	25	CTCTTGCAGAGGACCAGAGTCCACC
293884	123	459	102139_at	RMER17C	LTR	ERVK	25	AGGGATGCCTCAGCATGGGCTTGCA
189042	241	295	104242_f_at	B1_Mur4	SINE	Alu	25	CTCTGTGAGTTTGAGGACAGCCTGG
19983	142	31	101606_at	MLT1A0	LTR	MaLR	25	TTCCTCTTATTCATGAGGTGAAGCA
173670	229	271	101144_at	URR1B	DNA	MER1_type	25	GATTCCCAACCTGTGGGTTGTGGCC
242921	360	379	94028_f_at	RLTR13C2	LTR	ERVK	25	TACACAAGTATTTACAATGGCCTAG
392538	217	613	101523_at	RLTR19-int	LTR	ERVK	25	GCCACAGTTTGCAAAAAGTGCAGCT
26562	321	41	95184_f_at	Lx3A	LINE	L1	25	CCCTCAAGAGACTGGAGGCCACAGA
47029	308	73	95184_f_at	Lx3A	LINE	L1	24	CCTCAAGAGACTGGAGGCCACAGAC
190232	151	297	95184_f_at	Lx3A	LINE	L1	25	CTCAAGAGACTGGAGGCCACAGACA
348837	36	545	94782_at	MIR	SINE	MIR	25	GACAGGTAACTTCACTTCTGTCCAA
255820	459	399	94782_at	MIR	SINE	MIR	25	TGTCCAAGTTTACGATCCTGTGAAA
99532	331	155	94782_at	MIR	SINE	MIR	25	CAAGTTTACGATCCTGTGAAAAGGA
58689	448	91	94353_at	(CAAAA)n	Simple_repeat	Simple_repeat	25	ATGTTTGTAGGCAAGTCCACTGCTG
375019	618	585	102848_f_at	LTRIS2	LTR	ERV1	25	GCCTTTAGGCCCAGGTTTGGGAATG
300636	475	469	97171_f_at	LTRIS2	LTR	ERV1	25	CATGGGCCCGAGAGCGCTCTTGAAT
382582	501	597	100914_at	RLTR45-int	LTR	ERVK	25	TCTGGCCCCTACAGGAGAAGCTCTC
382583	502	597	100914_at	RLTR45-int	LTR	ERVK	25	CTGGCCCCTACAGGAGAAGCTCTCT
132621	140	207	100914_at	RLTR45-int	LTR	ERVK	25	TGGCCCCTACAGGAGAAGCTCTCTA
272576	575	425	104228_at	RLTR45-int	LTR	ERVK	25	AATGTAGCCCAGAGAAGATTGTGGC
152115	434	237	104228_at	RLTR45-int	LTR	ERVK	25	TGTAGCCCAGAGAAGATTGTGGCCT
152116	435	237	104228_at	RLTR45-int	LTR	ERVK	25	GTAGCCCAGAGAAGATTGTGGCCTT
130269	348	203	104228_at	RLTR45-int	LTR	ERVK	25	TAGCCCAGAGAAGATTGTGGCCTTC
37119	638	57	104228_at	RLTR45-int	LTR	ERVK	25	TTAGCTTTGTTACAGATCTATTCAG
196820	339	307	94028_f_at	RLTR45-int	LTR	ERVK	25	TCCTTGGGCATTTCAGAAATTGACC
303331	610	473	94028_f_at	RLTR45-int	LTR	ERVK	25	CGTTCTCGCCACATTGGAAACTAAA
84405	564	131	94027_at	RLTR45-int	LTR	ERVK	25	AGCCTCATAGATGACTTGTCCTTGT
373404	283	583	94027_at	RLTR45-int	LTR	ERVK	25	CCTCATAGATGACTTGTCCTTGTGT
121103	142	189	94027_at	RLTR45-int	LTR	ERVK	25	CATAGATGACTTGTCCTTGTGTCCT
401289	8	627	94027_at	RLTR45-int	LTR	ERVK	25	ATAGATGACTTGTCCTTGTGTCCTT
359126	85	561	94027_at	RLTR45-int	LTR	ERVK	25	GATCTTTAAAAACGTGGCTACAAAT
396585	424	619	94027_at	RLTR45	LTR	ERVK	25	AGCCATTAAGGCAACGCTATTGTCC
130153	232	203	94027_at	RLTR45	LTR	ERVK	25	GCCATTAAGGCAACGCTATTGTCCT
91862	341	143	94027_at	RLTR45	LTR	ERVK	25	TTAAGGCAACGCTATTGTCCTGATC
271162	441	423	94027_at	RLTR45	LTR	ERVK	25	AAGGCAACGCTATTGTCCTGATCTC
58773	532	91	104450_at	RLTR13B4	LTR	ERVK	24	TCCCTAATTAGAACCATGACTTGGC
176582	581	275	AFFX-MURINE_b1_at	BC1_Mm	scRNA	scRNA	25	TTGGGGATTTAGCTCAGTGGTAGAG
22907	506	35	92402_at	IAPEY_LTR	LTR	ERVK	25	GTGCCGCCAGTAATCTCTGAGGAGA
287689	328	449	92402_at	IAPEY_LTR	LTR	ERVK	25	GCCGCCAGTAATCTCTGAGGAGAGC
264621	300	413	95028_r_at	MTA_Mm-int	LTR	MaLR	24	AAAGTCTGTGGGGCTTTCAAAGTTG
293909	148	459	102801_at	RLTR10D	LTR	ERVK	25	ACATAGTGTCGTCGTTTCTTTCTGC
369553	272	577	102801_at	RLTR10D	LTR	ERVK	25	AGAACATAGTGTCGTCGTTTCTTTC
173874	433	271	100379_f_at	B1_Mus1	SINE	Alu	25	CAGAGGCAGGCTGATTTATGGGTTC
58306	65	91	95184_f_at	Lx3_Mus	LINE	L1	25	TCAAGAGACTGGAGGCCACAGACAG
140189	28	219	102160_at	IAPEy-int	LTR	ERVK	25	GTCCTGTCCCACTATTAGTTCCCGT
242997	436	379	102160_at	IAPEy-int	LTR	ERVK	25	CACAGCAGCAGACAAAAGTATTATT
159406	45	249	102160_at	IAPEy-int	LTR	ERVK	25	TTAATTATGCCTTTAGATTCCAGGC
291712	511	455	102160_at	IAPEy-int	LTR	ERVK	25	TACATGGCTGTTTTCCCTCTTCTGG
206952	231	323	102160_at	IAPEy-int	LTR	ERVK	25	CGTTTCTATTTCACAAGGAGATAGA
408185	504	637	103400_at	MLT1K	LTR	MaLR	25	TGTATCCAACTGTGCCTGAAGCTAA
59815	294	93	103400_at	MLT1K	LTR	MaLR	25	CCCTAGGTGTTTTCTCAGTTGTGGA
70314	553	109	103400_at	MLT1K	LTR	MaLR	25	TTGTCCAATGATAATCAACCCTAGG
238834	113	373	95184_f_at	Lx3A	LINE	L1	25	GAGAAGATGCACCAAACCCTCAAGA
208603	602	325	95184_f_at	Lx3A	LINE	L1	25	AGAAGATGCACCAAACCCTCAAGAG
344066	385	537	95184_f_at	Lx3A	LINE	L1	25	GAAGATGCACCAAACCCTCAAGAGA
159948	587	249	95184_f_at	Lx3A	LINE	L1	25	AAGATGCACCAAACCCTCAAGAGAC
333455	14	521	101693_f_at	B3	SINE	B2	25	TAAACAGACATGCATGCAGGTAAAA
8896	575	13	101693_f_at	B3	SINE	B2	25	GTAAACAGACATGCATGCAGGTAAA
338658	97	529	100348_at	MMERGLN-int	LTR	ERV1	25	AAAGCGGAACTAATCGCATTAATTC
369461	180	577	100348_at	MMERGLN-int	LTR	ERV1	25	AATCGCATTAATTCAAGCCTTAAGG
25483	522	39	100348_at	MMERGLN-int	LTR	ERV1	25	AGCAATATACCGACACCGTGGACTG
297619	18	465	100348_at	MMERGLN-int	LTR	ERV1	25	ATACCGACACCGTGGACTGCTGACG
119985	304	187	95959_at	L1VL4	LINE	L1	25	ATACAGCCAGGAGAGAGAGGGTCTC
364587	426	569	93461_at	RLTR21	LTR	ERVK	25	AACAGCTTTAGAACTCACGGAACGC
76253	92	119	93461_at	RLTR21	LTR	ERVK	25	CAGCAAAACAGCTTTAGAACTCACG
337564	283	527	103939_at	MER58B	DNA	MER1_type	25	CATGCAGCCTACAAGCTGGAAATGG
214686	285	335	103939_at	MER58B	DNA	MER1_type	25	CTACAAGCTGGAAATGGTTTTCTCA
305533	252	477	103939_at	MER58B	DNA	MER1_type	25	AATATTTCATGATACAGTGGTTGCC
207165	444	323	103939_at	MER58B	DNA	MER1_type	25	TTTCATGATACAGTGGTTGCCCAAA
376286	605	587	103939_at	MER58B	DNA	MER1_type	25	GGTTGCCCAAAGTTTAAGCACCAAT
381439	638	595	103939_at	MER58B	DNA	MER1_type	25	CCAAAGTTTAAGCACCAATGTTTGT
92940	139	145	103939_at	MER58B	DNA	MER1_type	25	GCACCAATGTTTGTAACTTTTCATG
287371	10	449	103939_at	MER58B	DNA	MER1_type	25	TTGTAACTTTTCATGATATGACAGC
307881	40	481	103939_at	MER58B	DNA	MER1_type	25	TAACTTTTCATGATATGACAGCTGA
48582	581	75	103939_at	MER58B	DNA	MER1_type	25	TTCATGATATGACAGCTGAGATCCA
258255	334	403	95882_at	B3	SINE	B2	25	CTCAACTGGTCTCCATGGGCACCAG
367105	384	573	96555_at	L1_Mus2	LINE	L1	25	TCAGAGTCATCTATTGAATGGAACA
196737	256	307	104242_f_at	B1_Mur3	SINE	Alu	25	GGATCTCTGTGAGTTTGAGGACAGC
355706	505	555	99823_r_at	(CA)n	Simple_repeat	Simple_repeat	25	ATACACTCACACACACATACACACA
359499	458	561	AFFX-18SRNAMur/X00686_3_at	SSU-rRNA_Hsa	rRNA	rRNA	25	CGCGCTACACTGACTGGCTCAGCGT
109538	97	171	AFFX-18SRNAMur/X00686_3_at	SSU-rRNA_Hsa	rRNA	rRNA	25	GCTGCACGCGCGCTACACTGACTGG
39556	515	61	AFFX-18SRNAMur/X00686_3_at	SSU-rRNA_Hsa	rRNA	rRNA	25	TAACAGGTCTGTGATGCCCTTAGAT
30110	29	47	AFFX-18SRNAMur/X00686_3_at	SSU-rRNA_Hsa	rRNA	rRNA	25	TTGAGCAATAACAGGTCTGTGATGC
75494	613	117	AFFX-18SRNAMur/X00686_3_at	SSU-rRNA_Hsa	rRNA	rRNA	25	AGTGGCGTTCAGCCACCCGAGATTG
96799	158	151	AFFX-18SRNAMur/X00686_3_at	SSU-rRNA_Hsa	rRNA	rRNA	25	TAGAGGGACAAGTGGCGTTCAGCCA
200420	99	313	AFFX-18SRNAMur/X00686_3_at	SSU-rRNA_Hsa	rRNA	rRNA	25	GAGACTCTGGCATGCTAACTAGTTA
392668	347	613	AFFX-18SRNAMur/X00686_3_at	SSU-rRNA_Hsa	rRNA	rRNA	25	TAACGAACGAGACTCTGGCATGCTA
258498	577	403	AFFX-18SRNAMur/X00686_3_at	SSU-rRNA_Hsa	rRNA	rRNA	25	TGGTGGAGCGATTTGTCTGGTTAAT
210853	292	329	100379_f_at	B1_Mus2	SINE	Alu	25	CCCAGGGCTACACAGAGAAACCCTG
202002	401	315	98096_f_at	B1_Mus1	SINE	Alu	25	GTGTGGTGGCACACCTTTAATTCCA
342812	411	535	161651_f_at	B1F	SINE	Alu	25	TCTAAGCTGCGGTGATGTCCTGTTT
59938	417	93	161651_f_at	B1F	SINE	Alu	25	ACCTAGACTAGTTAGTGAGTTCTAG
322445	524	503	161651_f_at	B1F	SINE	Alu	25	TTTCCTTTAAGACACAAGACCTGAG
318682	601	497	100348_at	MMERGLN-int	LTR	ERV1	25	CCGAATGACGCACTACCAGAGCCTA
79275	554	123	100348_at	MMERGLN-int	LTR	ERV1	25	AATGACGCACTACCAGAGCCTATTG
69051	570	107	100348_at	MMERGLN-int	LTR	ERV1	25	GTCATATGGGCCAGCAGTCTGCCGG
197041	560	307	100348_at	MMERGLN-int	LTR	ERV1	25	GCAGTCTGCCGGAGGGTACATCAGC
392350	29	613	100348_at	MMERGLN-int	LTR	ERV1	25	AAGGGCTCTTAATGTCTATACCGAC
128839	198	201	100348_at	MMERGLN-int	LTR	ERV1	25	AGGGCTCTTAATGTCTATACCGACA
218603	362	341	103217_at	RMER1B	Other	Other	25	CCTCACCAGCTGTGCAGTGGCTTCG
378436	195	591	103217_at	RMER1B	Other	Other	25	ACCAGCTGTGCAGTGGCTTCGGTGA
208234	233	325	103217_at	RMER1B	Other	Other	25	TGAGCCCTACTCCTTGAAGGTTGTA
264329	8	413	103217_at	RMER1B	Other	Other	25	CTGGGCAGCACAGTAGAGCCAGCCC
403041	480	629	103217_at	RMER1B	Other	Other	25	AGCTTGCCCTGGTTGGCTCAGGATC
112010	9	175	103217_at	RMER1B	Other	Other	25	GCTTGCCCTGGTTGGCTCAGGATCA
302797	76	473	103217_at	RMER1B	Other	Other	25	GCCCTGGTTGGCTCAGGATCAGGAA
376207	526	587	103217_at	RMER1B	Other	Other	25	AGGGATGACCAACTTGGGGCTTTGA
385027	386	601	103217_at	RMER1B	Other	Other	25	CAACTTGGGGCTTTGAGGTGGCCCA
201753	152	315	103217_at	RMER1B	Other	Other	25	GCATCCATATCATCTGTGAACTGCC
10115	514	15	103217_at	RMER1B	Other	Other	25	TCCTGTAGAACTAAGGCTGCAGGAT
139417	536	217	103217_at	RMER1B	Other	Other	25	TGAGGGTCCAGTATTTATAGTGCAC
290244	323	453	103217_at	RMER1B	Other	Other	25	CCATTGCACTGAGTAAAGATGTAAG
334928	207	523	103217_at	RMER1B	Other	Other	25	GATGTGTGGGCACACGGAAATACTG
218608	367	341	95901_f_at	RSINE1	SINE	B4	25	CTCCACACATGTTCTGTGGCACGTG
50825	264	79	99849_at	RLTR6_Mm	LTR	ERV1	25	TTGTCCTTTGGCAGAACTCCCTAGT
300400	239	469	160784_r_at	(TATG)n	Simple_repeat	Simple_repeat	25	TGTATGTATGTATGTGCATGTATGT
332313	152	519	101732_at	(CAGTA)n	Simple_repeat	Simple_repeat	25	GGCACAGGTACAGGTACAGGTACAG
325069	588	507	AFFX-MURINE_b1_at	BC1_Mm	scRNA	scRNA	25	TGGGGATTTAGCTCAGTGGTAGAGC
167208	167	261	98096_f_at	B1_Mus2	SINE	Alu	25	GAGTGTGGTGGCACACCTTTAATTC
183942	261	287	102848_f_at	LTRIS2	LTR	ERV1	25	TTCTGGGTTCAAAGAGTGTTCATTC
68877	396	107	97115_at	Lx3C	LINE	L1	24	CAGCAACCAGGCAGCATACACTTGT
58356	115	91	AFFX-MURINE_b1_at	ZP3AR	Satellite	Satellite	25	GGGGATTTAGCTCAGTGGTAGAGCG
348908	107	545	AFFX-MURINE_b1_at	ZP3AR	Satellite	Satellite	25	GGATTTAGCTCAGTGGTAGAGCGCT
286512	431	447	AFFX-MURINE_b1_at	ZP3AR	Satellite	Satellite	25	GATTTAGCTCAGTGGTAGAGCGCTT
254617	536	397	AFFX-MURINE_b1_at	ZP3AR	Satellite	Satellite	25	ATTTAGCTCAGTGGTAGAGCGCTTG
89524	563	139	AFFX-MURINE_b1_at	ZP3AR	Satellite	Satellite	25	TTAGCTCAGTGGTAGAGCGCTTGCC
103105	64	161	AFFX-MURINE_b1_at	ZP3AR	Satellite	Satellite	25	TAGCTCAGTGGTAGAGCGCTTGCCT
22701	300	35	100769_at	L1_Mus3	LINE	L1	25	ACAGATGTCATACAGACCCTAAGAG
40575	254	63	104242_f_at	B1_Mus1	SINE	Alu	25	TACCTTTAATTCCAGCACTTGAGAG
397797	356	621	95414_i_at	RLTR46	LTR	ERVK	25	GTGCCTTATGCCACCTAAACAAAGA
318677	596	497	95414_i_at	RLTR46	LTR	ERVK	25	CTAAACAAAGAACAAGCTATATGCG
367328	607	573	103519_at	RLTR12A	LTR	ERVK	25	GTTTACCCTTGTGTTATTCAAATGC
375022	621	585	103519_at	RLTR12A	LTR	ERVK	25	AGTTTACCCTTGTGTTATTCAAATG
94086	5	147	103429_i_at	LTRIS_Mus	LTR	ERV1	25	TCCACTGCCAGGTGTTTGTGATATT
34134	213	53	94137_at	L1MB3	LINE	L1	25	TCTTCACCTTACCAGTAGACGAGTA
255830	469	399	94137_at	L1MB3	LINE	L1	25	ACCAGTAGACGAGTACCAGAGTCCC
167150	109	261	103636_at	L2c	LINE	L2	25	TCTCATTTGGCTTCGGCTGCCCTCT
293067	586	457	103636_at	L2c	LINE	L2	25	GTGCCTTTCGCTCATGCGGTTTCTT
95855	494	149	103636_at	L2c	LINE	L2	25	TCTTCAGCTGGAATGCCTTCCCGCT
324987	506	507	103636_at	L2c	LINE	L2	25	TTCCAGGCTACCTCTGCACCTGTAA
228584	103	357	103636_at	L2c	LINE	L2	25	CTGCACCTGTAAATGCTTCTCTCGT
53559	438	83	103636_at	L2c	LINE	L2	25	TAAATGCTTCTCTCGTGGCACCTAT
295561	520	461	103636_at	L2c	LINE	L2	25	ATGCTTCTCTCGTGGCACCTATCAC
309313	192	483	103636_at	L2c	LINE	L2	25	ATGGACTGTATCTTATGCATCTCTG
393842	241	615	103636_at	L2c	LINE	L2	25	GACTGTATCTTATGCATCTCTGTAT
395276	395	617	96562_at	B3	SINE	B2	25	ACCACCCTTTCAGAAGATGGGGATT
151705	24	237	96562_at	B3	SINE	B2	25	AACGTGGTGGCTTTCAACTGAAGGT
189065	264	295	96562_at	B3	SINE	B2	25	GCTTTCAACTGAAGGTGACTCCAGT
319780	419	499	AFFX-MUR_b2_at	B2_Mm2	SINE	B2	25	CCAGCAACCACATGGTAGCTTCAAC
42072	471	65	102139_at	RMER17C	LTR	ERVK	25	TGGCAAAAGCCAGGTGAGCCTGACT
50882	321	79	102139_at	RMER17C	LTR	ERVK	25	CTGGCAAAAGCCAGGTGAGCCTGAC
98549	628	153	95184_f_at	Lx3_Mus	LINE	L1	25	CAAACCCTCAAGAGACTGGAGGCCA
314814	573	491	95184_f_at	Lx3_Mus	LINE	L1	25	AACCCTCAAGAGACTGGAGGCCACA
112240	239	175	95184_f_at	Lx3_Mus	LINE	L1	24	ACCCTCAAGAGACTGGAGGCCACAG
309743	622	483	103132_at	MTC	LTR	MaLR	25	CACAAACTAGAGGTATCTGAAAGGA
129176	535	201	103963_f_at	B3	SINE	B2	25	AGTTGGCCCAGTGGTTAAGAATACT
301678	237	471	102130_f_at	LTRIS3	LTR	ERV1	25	TTACTCAGCTACTCGGGGCGCCATG
317217	416	495	102130_f_at	LTRIS3	LTR	ERV1	25	CTTACTCAGCTACTCGGGGCGCCAT
18847	286	29	100679_at	RLTRETN_Mm	LTR	ERVK	25	CTATCACGTGGTCACCTGAAATTGG
117415	294	183	100679_at	RLTRETN_Mm	LTR	ERVK	25	CCCTTCTTCATAAACCAGTGTCTGG
120289	608	187	100679_at	RLTRETN_Mm	LTR	ERVK	25	TCATAAACCAGTGTCTGGGAATAGT
359524	483	561	100348_at	MMERGLN-int	LTR	ERV1	25	ACACGGAGCAATATACCGACACCGT
254360	279	397	100348_at	MMERGLN-int	LTR	ERV1	25	CACGGCTCATGTACACGGAGCAATA
285008	207	445	100348_at	MMERGLN-int	LTR	ERV1	25	TTTTGCCACGGCTCATGTACACGGA
335013	292	523	100348_at	MMERGLN-int	LTR	ERV1	25	TCTTAATGTCTATACCGACAGCCGG
204365	204	319	98096_f_at	B1_Mm	SINE	Alu	25	TGTGGTGGCACACCTTTAATTCCAG
273608	327	427	103517_at	MTE2a	LTR	MaLR	25	AATCTCTGGGTATTTCTGTCCAGGG
212232	391	331	102136_r_at	RLTR12B	LTR	ERVK	25	AAATTGTTAAGCATCTCCTGTCTCA
116045	204	181	102136_r_at	RLTR12B	LTR	ERVK	25	TGTTTTGTAAATACTCCCTCTCTCA
283763	242	443	102136_r_at	RLTR12B	LTR	ERVK	25	TTTTGTAAATACTCCCTCTCTCACC
349194	393	545	102136_r_at	RLTR12B	LTR	ERVK	25	TGTAAATACTCCCTCTCTCACCTTC
78841	120	123	102136_r_at	RLTR12B	LTR	ERVK	25	CCTCTCTCACCTTCTGATTGTGTTA
287494	133	449	102136_r_at	RLTR12B	LTR	ERVK	25	TCTCTCACCTTCTGATTGTGTTATT
344316	635	537	102136_r_at	RLTR12B	LTR	ERVK	25	ACCTTCTGATTGTGTTATTAAAAAG
334044	603	521	102136_r_at	RLTR12B	LTR	ERVK	25	CTTCTGATTGTGTTATTAAAAAGCT
291757	556	455	98096_f_at	B1_Mur4	SINE	Alu	25	GTGGTGGCACACCTTTAATTCCAGC
301614	173	471	98096_f_at	B1_Mur4	SINE	Alu	25	TGGTGGCACACCTTTAATTCCAGCA
204437	276	319	104618_at	B2_Mm2	SINE	B2	24	TGGTGGCTCTGTAATGGGATCTGAC
350459	378	547	93178_at	L3	LINE	CR1	25	TGGTCACTGCATCCTTTATGGTCAT
405370	249	633	101197_at	MER63A	DNA	AcHobo	25	ATATTCCATGAACAGGTAGAAAAAC
158530	449	247	101197_at	MER63A	DNA	AcHobo	25	GGGGCTTATGAGACCCACTTATGGG
51909	68	81	102139_at	RMER17C	LTR	ERVK	25	CTCAGCATGGGCTTGCAGAGGCACC
341268	147	533	160584_at	RLTR10-int	LTR	ERVK	25	TTTCACCGGGGCAGTATTTAGATTG
310458	57	485	95972_at	ID_B1	SINE	B4	25	CTGAGCTGAGAGGACCAGGAATTGA
242906	345	379	95972_at	ID_B1	SINE	B4	25	GGCACATAGCTGTGGACCCAACACC
319697	336	499	100379_f_at	B1_Mm	SINE	Alu	25	TTTATGGGTTCGAGGCCAGCCTCGT
21647	526	33	101863_at	L1Md_F2	LINE	L1	25	CACAACTTCTGAGAAAGGTCCTGTT
38262	501	59	101863_at	L1Md_F2	LINE	L1	25	CTTCTGAGAAAGGTCCTGTTTGGGC
267181	300	417	101863_at	L1Md_F2	LINE	L1	25	TTCTGAGAAAGGTCCTGTTTGGGCC
276000	159	431	96555_at	L1_Mus2	LINE	L1	24	TCTATTGAATGGAACACAGGGCTCT
93109	308	145	95936_at	ETnERV3-int	LTR	ERVK	25	TTTGCTCTCAGTGTCCTCAGTTTCT
48029	28	75	102368_at	URR1A	DNA	MER1_type	25	GATTCTCTTGCTGTGGGTCATGACC
244190	349	381	100769_at	L1_Mus1	LINE	L1	24	AATTCTCATGAGAGACTATGAAAGC
194100	179	303	101863_at	L1Md_Gf	LINE	L1	25	ACAACTTCTGAGAAAGGTCCTGTTT
84066	225	131	101863_at	L1Md_Gf	LINE	L1	24	CAACTTCTGAGAAAGGTCCTGTTTG
131443	242	205	101863_at	L1Md_Gf	LINE	L1	25	AACTTCTGAGAAAGGTCCTGTTTGG
168489	168	263	100379_f_at	B1_Mm	SINE	Alu	25	GGGTTCGAGGCCAGCCTCGTTTACA
247839	158	387	95184_f_at	Lx3_Mus	LINE	L1	24	CACCAAACCCTCAAGAGACTGGAGG
180453	612	281	95184_f_at	Lx3_Mus	LINE	L1	25	TGCACCAAACCCTCAAGAGACTGGA
47155	434	73	94691_at	L1VL2	LINE	L1	24	CACAAAATCACAGGATCATAGAGAG
123868	347	193	97171_f_at	LTRIS2	LTR	ERV1	25	TACCCCTTTATCCAGCTACTCGGGG
236668	507	369	100769_at	MusHAL1	LINE	L1	25	TAAGGCAGACCTATCAGAATTATAT
88185	504	137	102848_f_at	LTRIS2	LTR	ERV1	25	CCCAGGTTTGGGAATGTGGCCTTTG
249102	141	389	100379_f_at	B1_Mus2	SINE	Alu	25	TCCAGGACACCCAGGGCTACACAGA
117147	26	183	100379_f_at	B1_Mus2	SINE	Alu	25	GACACCCAGGGCTACACAGAGAAAC
161121	480	251	96555_at	L1_Mus1	LINE	L1	24	TAGTCTGCCATCATTGGGCAGAGAA
300525	364	469	160906_i_at	MMETn-int	LTR	ERVK	25	TGTTTCAGCCAGGAATCAGACACGT
257252	611	401	160906_i_at	MMETn-int	LTR	ERVK	25	GTTTCAGCCAGGAATCAGACACGTG
386055	134	603	160906_i_at	MMETn-int	LTR	ERVK	25	TTTCAGCCAGGAATCAGACACGTGG
398042	601	621	160906_i_at	MMETn-int	LTR	ERVK	25	TTCAGCCAGGAATCAGACACGTGGC
354314	393	553	160906_i_at	MMETn-int	LTR	ERVK	25	TCAGCCAGGAATCAGACACGTGGCG
61226	425	95	160906_i_at	MMETn-int	LTR	ERVK	25	AGCCAGGAATCAGACACGTGGCGAG
210886	325	329	160906_i_at	MMETn-int	LTR	ERVK	25	GCCAGGAATCAGACACGTGGCGAGA
199401	360	311	160906_i_at	MMETn-int	LTR	ERVK	25	CCAGGAATCAGACACGTGGCGAGAG
13560	119	21	94691_at	L1VL2	LINE	L1	25	TTCCAGTCAGATATAGCAAGGGCAG
318637	556	497	92402_at	IAPEy-int	LTR	ERVK	25	TCGCCCTAGGTCATTTAGTAGTTAA
379729	208	593	92402_at	IAPEy-int	LTR	ERVK	25	CCCTAGGTCATTTAGTAGTTAATGT
143036	315	223	161058_f_at	MT2A	LTR	ERVL	25	CTTCAGCACCAGACTGAGACTGCTG
155992	471	243	102872_f_at	MMSAT4	Satellite	Satellite	25	AATTCATACTGGAGAGAAACCTTAC
243114	553	379	98762_f_at	MMSAT4	Satellite	Satellite	25	AGAATACATACTGGAGAGAAACCCT
18700	139	29	95959_at	L1VL4	LINE	L1	25	AACCATCAGGACACAGGAATCAAGG
167677	636	261	100769_at	MusHAL1	LINE	L1	25	AATGGAAAACTCCAACATAAGGAGG
50749	188	79	104405_at	L1MC4a	LINE	L1	25	AATGTACCGCCTTTTCAACCAGCAG
341248	127	533	104405_at	L1MC4a	LINE	L1	25	GCCACATATAGGAACTTTTCTTATG
161237	596	251	104405_at	L1MC4a	LINE	L1	25	GGAACTTTTCTTATGTACAGAAACT
240275	274	375	104405_at	L1MC4a	LINE	L1	25	ATATCATGGCCCATATCTACAATGG
320802	161	501	104405_at	L1MC4a	LINE	L1	25	CCCATATCTACAATGGGGCATTTTG
277572	451	433	104405_at	L1MC4a	LINE	L1	25	ACAATGGGGCATTTTGCAGACACTT
58670	429	91	104405_at	L1MC4a	LINE	L1	25	GGGCATTTTGCAGACACTTAAAAGA
396318	157	619	104405_at	L1MC4a	LINE	L1	25	TTTGCAGACACTTAAAAGAATAGAC
76196	35	119	104405_at	L1MC4a	LINE	L1	25	AGAATAGACCTGCTCTGTGTATTGC
34101	180	53	104405_at	L1MC4a	LINE	L1	25	ATAGACCTGCTCTGTGTATTGCCAA
383381	20	599	104405_at	L1MC4a	LINE	L1	25	CCAAGGAACGTTCAAGGGATCTTGG
129275	634	201	98810_at	RSINE1	SINE	B4	25	GTGGCCTGCTTTTGATGGAGACACA
377272	311	589	98810_at	RSINE1	SINE	B4	25	CCCCTGAGCCTGGTGGCCTGCTTTT
346755	514	541	99351_at	Lx8	LINE	L1	24	TGGGTTACTCAAAAATCCTCCTAGG
256837	196	401	93709_at	RMER13B	LTR	ERVK	25	TGAAAGGTAGCTTGGTCCCCAGCTG
363123	242	567	102056_f_at	MTE2b	LTR	MaLR	25	GTACCTTAACTGTGAGCCAGAATAA
122527	286	191	102130_f_at	LTRIS2	LTR	ERV1	25	CAAATGTGCTTTTGTTAGGGGCTCT
189122	321	295	97702_at	L1_Mus3	LINE	L1	25	TCTCACAGCCATCCATTGGACATAG
242756	195	379	160105_r_at	RMER1B	Other	Other	25	GATGAGTGGGACTGGGGTGCATGAT
311812	131	487	95415_f_at	RLTR46	LTR	ERVK	25	CATTTACCATCATAAGATGGCACTG
114653	92	179	95414_i_at	RLTR46	LTR	ERVK	25	GAGAGCCGCAATAACATTTACCATC
384981	340	601	95414_i_at	RLTR46	LTR	ERVK	25	TGGAGAGCCGCAATAACATTTACCA
138234	633	215	103562_f_at	RLTR4_MM-int	LTR	ERV1	25	CGGGTCTCCAAAACGCGGGCAGAAG
380100	579	593	103562_f_at	RLTR4_MM-int	LTR	ERV1	25	CCTTTTTAGAGAGACTCAAGGAGGC
250329	88	391	93861_f_at	RLTR4_MM-int	LTR	ERV1	25	GCTGCCCTAAAAGAAGAATGCTGTT
300756	595	469	AFFX-MURINE_b1_at	BC1_Mm	scRNA	scRNA	25	GGTAGAGCGCTTGCCTAGCAAGCGC
15186	465	23	95609_at	(CAGG)n	Simple_repeat	Simple_repeat	24	CATGGTGGTTCTAGTTGAATACACA
10096	495	15	AFFX-MUR_b2_at	B2_Mm2	SINE	B2	25	CGAGTTCAAACCCAGCAACCACATG
239011	290	373	99362_at	ORR1A4-int	LTR	MaLR	24	ATAATTTGAACTGTGCAGACCTGGA
296597	276	463	92374_at	RSINE1	SINE	B4	25	GACTTACACATGCACGTGTGCATGT
261894	133	409	92374_at	RSINE1	SINE	B4	25	TCCTTAGACTTACACATGCACGTGT
256700	59	401	92374_at	RSINE1	SINE	B4	25	AGGGTGCTTGTCACCAAGCTTACCA
174783	62	273	92374_at	RSINE1	SINE	B4	25	GTGAGGGTGCTTGTCACCAAGCTTA
297842	241	465	100920_at	MMETn-int	LTR	ERVK	25	AATTCATACCGGAGAAGGTATGGGC
216062	381	337	100920_at	MMETn-int	LTR	ERVK	25	ATTCATACCGGAGAAGGTATGGGCT
309171	50	483	100920_at	MMETn-int	LTR	ERVK	25	TTCATACCGGAGAAGGTATGGGCTA
3722	521	5	100920_at	MMETn-int	LTR	ERVK	25	TCATACCGGAGAAGGTATGGGCTAA
3723	522	5	100920_at	MMETn-int	LTR	ERVK	25	CATACCGGAGAAGGTATGGGCTAAG
62618	537	97	100920_at	MMETn-int	LTR	ERVK	25	ATACCGGAGAAGGTATGGGCTAAGC
144618	617	225	100920_at	MMETn-int	LTR	ERVK	25	GAGCGCTGGTTCACTTAGGTTCAGC
15208	487	23	100920_at	MMETn-int	LTR	ERVK	25	TCTCCGAAGCTACATGAGGTGTGAG
72752	431	113	160906_i_at	MMETn-int	LTR	ERVK	25	AAACTTTATCTGCAAAGCCGAGAGC
94457	376	147	160906_i_at	MMETn-int	LTR	ERVK	25	AACTTTATCTGCAAAGCCGAGAGCT
78873	152	123	160906_i_at	MMETn-int	LTR	ERVK	25	ACTTTATCTGCAAAGCCGAGAGCTG
151764	83	237	160906_i_at	MMETn-int	LTR	ERVK	25	CTTTATCTGCAAAGCCGAGAGCTGC
87872	191	137	160134_at	Tigger12c	DNA	MER2_type	25	AACTGTGTTGTCTCCACTGTTTGCA
260494	13	407	160134_at	Tigger12c	DNA	MER2_type	25	GTTGTCTCCACTGTTTGCACACAAC
204462	301	319	160134_at	Tigger12c	DNA	MER2_type	25	CCACTGTTTGCACACAACTCCTGAG
82953	392	129	160134_at	Tigger12c	DNA	MER2_type	25	ACACAACTCCTGAGGCTCGAGGTTT
78017	576	121	160134_at	Tigger12c	DNA	MER2_type	25	AACTCCTGAGGCTCGAGGTTTCTGA
406971	570	635	160134_at	Tigger12c	DNA	MER2_type	25	TTCTACTGAGATACAAATCGGAATC
277187	66	433	160134_at	Tigger12c	DNA	MER2_type	25	GTGTGGTCAGCGAATGAGCATAACT
301867	426	471	160134_at	Tigger12c	DNA	MER2_type	25	TGTGGTCAGCGAATGAGCATAACTC
193178	537	301	160134_at	ID_B1	SINE	B4	25	CCTCAGATGGTAGAGTGTGTGCCTA
32691	50	51	160134_at	ID_B1	SINE	B4	25	ATGGTAGAGTGTGTGCCTAGCACCC
246570	169	385	160134_at	ID_B1	SINE	B4	25	GAGTGTGTGCCTAGCACCCACAAAG
95631	270	149	AFFX-MURINE_b1_at	BC1_Mm	scRNA	scRNA	25	TAGCAAGCGCAAGGCCCTGGGTTCG
135587	546	211	AFFX-MURINE_b1_at	BC1_Mm	scRNA	scRNA	25	GCCCTGGGTTCGGTCCTCAGCTCTG
334963	242	523	104242_f_at	B1_Mm	SINE	Alu	25	TCCAGCACTTGAGAGGCAGAGGCTG
182697	296	285	101218_at	RMER1B	Other	Other	25	CTGAGCCATTGCTGGAGAGCTCACC
380827	26	595	AFFX-MURINE_b1_at	BC1_Mm	scRNA	scRNA	25	GTGGTAGAGCGCTTGCCTAGCAAGC
57556	595	89	100914_at	ETnERV3-int	LTR	ERVK	25	TTGTGTGTTTTCTCAAAAATTTGCC
400002	1	625	161944_at	RLTR8	LTR	ERVK	25	TTCCTACCATGATGTTTTTGCAAGA
153580	619	239	92402_at	IAPEy-int	LTR	ERVK	25	AGTTAATGTCACATAGCACTGCGGT
67706	505	105	92402_at	IAPEy-int	LTR	ERVK	25	TTAATGTCACATAGCACTGCGGTAT
132871	390	207	92402_at	IAPEy-int	LTR	ERVK	25	ATGTCACATAGCACTGCGGTATCCA
227774	573	355	101523_at	RLTR19-int	LTR	ERVK	25	CAATTAGATGTACATTCCTGAGGTC
119818	137	187	101523_at	RLTR19-int	LTR	ERVK	25	CTGAGGTCTTTTATCTGTTGTAGCT
252123	602	393	101523_at	RLTR19-int	LTR	ERVK	25	GCCCTGTAAATTGTGGTAGTGGTAC
350131	50	547	101523_at	RLTR19-int	LTR	ERVK	25	CCTGTAAATTGTGGTAGTGGTACCA
41631	30	65	92265_f_at	B1_Mur1	SINE	Alu	25	GTAGATCTCTTAAGTTAGAGGCCAG
214893	492	335	92265_f_at	B1_Mur1	SINE	Alu	25	CAGGTAGATCTCTTAAGTTAGAGGC
286422	341	447	92265_f_at	B1_Mur1	SINE	Alu	25	TCCTGGGAAACAGAGGCAGGTAGAT
109706	265	171	92265_f_at	B1_Mur1	SINE	Alu	25	TTATTCCTGGGAAACAGAGGCAGGT
113895	614	177	92265_f_at	B1_Mur1	SINE	Alu	25	TTTATTCCTGGGAAACAGAGGCAGG
19984	143	31	92265_f_at	B1_Mur1	SINE	Alu	25	ATGCCTTTATTCCTGGGAAACAGAG
372082	241	581	92265_f_at	B1_Mur1	SINE	Alu	25	GCATGCCTTTATTCCTGGGAAACAG
353040	399	551	92265_f_at	B1_Mur1	SINE	Alu	25	GTGATGCATGCCTTTATTCCTGGGA
167637	596	261	92265_f_at	B1_Mur1	SINE	Alu	25	TGTGGTGATGCATGCCTTTATTCCT
31553	192	49	92265_f_at	B1_Mur1	SINE	Alu	25	AGTGTGGTGATGCATGCCTTTATTC
41896	295	65	92265_f_at	B1_Mur1	SINE	Alu	25	GCCAAGTGTGGTGATGCATGCCTTT
359418	377	561	101669_at	Lx6	LINE	L1	25	CATAGGTCTGCACCAGGTCCTTTGT
175131	410	273	95028_r_at	MTA_Mm-int	LTR	MaLR	25	TATGTAAAGTCTGTGGGGCTTTCAA
208429	428	325	101863_at	L1Md_F2	LINE	L1	25	CTGAGAAAGGTCCTGTTTGGGCCCT
201804	203	315	101863_at	L1Md_F2	LINE	L1	25	TCTGAGAAAGGTCCTGTTTGGGCCC
264896	575	413	95901_f_at	RSINE1	SINE	B4	25	TCTAATCTCCACACATGTTCTGTGG
348822	21	545	92402_at	IAPEY_LTR	LTR	ERVK	25	ATGTGTGCCGCCAGTAATCTCTGAG
176003	2	275	92402_at	IAPEY_LTR	LTR	ERVK	25	TGTGTGCCGCCAGTAATCTCTGAGG
336506	505	525	92402_at	IAPEY_LTR	LTR	ERVK	25	GTGTGCCGCCAGTAATCTCTGAGGA
404043	202	631	92402_at	IAPEY_LTR	LTR	ERVK	25	TGTGCCGCCAGTAATCTCTGAGGAG
273647	366	427	96891_at	GA-rich	Low_complexity	Low_complexity	24	GACCCGAAACAACCTGCAAGAAACA
80524	523	125	101863_at	L1Md_T	LINE	L1	25	CAACACAACTTCTGAGAAAGGTCCT
155991	470	243	94110_f_at	MMSAT4	Satellite	Satellite	25	AACACATACTGGAGAGATACCTTAT
21649	528	33	94110_f_at	MMSAT4	Satellite	Satellite	25	AGAACACATACTGGAGAGATACCTT
178983	422	279	94110_f_at	MurSatRep1	Unknown	Unknown	25	CCCTATGAATGTAATCAGTGTGGTA
211158	597	329	97171_f_at	LTRIS2	LTR	ERV1	25	AGCTCCAAGGTATGCTAATCATAAA
361611	10	565	92472_f_at	RLTR13B3	LTR	ERVK	25	TACCCTTTGTCCACCCGAGACTAGA
176522	521	275	101433_at	ID_B1	SINE	B4	25	ACTTGGCCAGCCTGAGATACATGAG
107292	411	167	101433_at	ID_B1	SINE	B4	25	AGATACTTGGCCAGCCTGAGATACA
192792	151	301	101433_at	ID_B1	SINE	B4	25	ACTTGAGATACTTGGCCAGCCTGAG
281370	409	439	101433_at	ID_B1	SINE	B4	25	AAACTTGAGATACTTGGCCAGCCTG
339032	471	529	101433_at	ID_B1	SINE	B4	25	TCAGCTACAGAGGAAACTTGAGATA
81564	283	127	99362_at	ORR1A2-int	LTR	MaLR	25	AACTGTGCAGACCTGGACCAAGAGG
295235	194	461	95125_f_at	B1_Mus2	SINE	Alu	25	GTGAGTTTCAGGACAACCAGGGCTA
74916	35	117	101694_f_at	B3	SINE	B2	24	CCGTAACTCCAGTTCTAGGAGATCT
350696	615	547	101694_f_at	B3	SINE	B2	25	AGCTCCCCGTAACTCCAGTTCTAGG
383507	146	599	96533_at	PB1D7	SINE	Alu	25	TTGAGACTGGCTAGGGATATACAGC
237950	509	371	96533_at	PB1D7	SINE	Alu	25	TGACTCAAGCACTCCGAAGACTGAG
22860	459	35	96533_at	PB1D7	SINE	Alu	25	GCTCCATGACTCAAGCACTCCGAAG
3224	23	5	96533_at	PB1D7	SINE	Alu	25	TGAAAAAGCTCCATGACTCAAGCAC
49918	637	77	96533_at	PB1D7	SINE	Alu	25	GTGAAAAAGCTCCATGACTCAAGCA
79334	613	123	102139_at	RMER17C	LTR	ERVK	24	CAGTTAACTGGCAAAAGCCAGGTGA
14937	216	23	102139_at	RMER17C	LTR	ERVK	25	GTTAACTGGCAAAAGCCAGGTGAGC
313145	184	489	93905_at	Lx5	LINE	L1	25	CTGCAACTTGATATGTCATGTTTGG
291794	593	455	93905_at	Lx5	LINE	L1	24	AGGCCTGCCCTTTTCTGAAGAGAAG
290284	363	453	101694_f_at	B3	SINE	B2	24	AACTCCAGTTCTAGGAGATCTGACC
43468	587	67	98379_r_at	(CGG)n	Simple_repeat	Simple_repeat	25	CCGTCCGTGGCGGCCTCGGCGGCGA
283824	303	443	98379_r_at	(CGG)n	Simple_repeat	Simple_repeat	25	CGTCCGTGGCGGCCTCGGCGGCGAC
237644	203	371	95437_at	B3	SINE	B2	25	AGAATAAGAGCACTGGTCGCTCCTA
149574	453	233	95437_at	B3	SINE	B2	25	TTCCAGTAGGAGATCTGACGTCCTC
249169	208	389	95437_at	B3	SINE	B2	25	TGACGTCCTCTTCTGGGCTCCTTAA
388758	277	607	93905_at	Lx5	LINE	L1	25	TGCCCTTTTCTGAAGAGAAGTGGTG
85230	109	133	95125_f_at	B1_Mm	SINE	Alu	25	GAGTTTGAGGCCAGCCTACAGAGTG
44615	454	69	93653_r_at	B4A	SINE	B4	25	TGTATATGTACATGCACATGTATAT
404346	505	631	99021_at	MIRb	SINE	MIR	25	GTTTAACAATTCCTACCTCACAGGG
246526	125	385	99021_at	MIRb	SINE	MIR	25	GTTGCCATGCTGTGTCTAGTTTACC
358227	466	559	99021_at	MIRb	SINE	MIR	25	ACCAAACCACGTTGCCATGCTGTGT
388840	359	607	99021_at	MIRb	SINE	MIR	25	GGTGAACTTGACCAAACCACGTTGC
109836	395	171	99021_at	MIRb	SINE	MIR	25	TTTGGCAATTTTCCTGGTGAACTTG
380964	163	595	99021_at	MIRb	SINE	MIR	25	CCAGCTTTGCTTTGGCAATTTTCCT
172651	490	269	102838_at	L2c	LINE	L2	25	AGATAAAATTGTACCCTTCTTGAGG
121046	85	189	AFFX-MURINE_b1_at	BC1_Mm	scRNA	scRNA	25	CGCTTGCCTAGCAAGCGCAAGGCCC
306948	387	479	AFFX-MURINE_b1_at	BC1_Mm	scRNA	scRNA	25	GCTTGCCTAGCAAGCGCAAGGCCCT
317413	612	495	95998_at	Lx9	LINE	L1	25	TGGTCCGCCCTGAAAACATACATGC
325863	102	509	95998_at	Lx9	LINE	L1	25	GCCCTGAAAACATACATGCAAGAAA
210833	272	329	95505_at	B1F	SINE	Alu	25	GGACTGTCTCAAGTTTGAGGCAAGC
255439	78	399	160502_at	B3A	SINE	B2	25	GTTGGCTCAGCACTTAAGAAGATTG
358369	608	559	160502_at	B3A	SINE	B2	25	TAAGAAGATTGCTCTAGCAGGGACC
43198	317	67	160502_at	B3A	SINE	B2	25	AGATTGCTCTAGCAGGGACCCAAGT
370868	307	579	160502_at	B3A	SINE	B2	25	TAGCAGGGACCCAAGTTCAGGACCT
283727	206	443	160502_at	B3A	SINE	B2	25	GGACCCAAGTTCAGGACCTGGCGCT
353224	583	551	160502_at	B3A	SINE	B2	25	TCAGACAGGCACACTGGCCATCACT
75077	196	117	160502_at	B3A	SINE	B2	25	ACTGGCCATCACTCCAGTTCCAGGA
287850	489	449	160502_at	B3A	SINE	B2	25	GGCCATCACTCCAGTTCCAGGAAAT
365717	276	571	160502_at	B3A	SINE	B2	25	TACCTCTAGTCTCCAAGGTCACCTG
305682	401	477	99618_at	Lx2	LINE	L1	24	TCAGACACAGCGTAGTCCTGTGGAA
370854	293	579	99618_at	Lx2	LINE	L1	25	CCACAGCCGGCATGTGGGGCACTGT
65983	62	103	99618_at	Lx2	LINE	L1	25	CTGGATTCCCACAGCCGGCATGTGG
240511	510	375	99618_at	Lx2	LINE	L1	25	AACTGGATTCCCACAGCCGGCATGT
222242	161	347	99618_at	Lx2	LINE	L1	25	CAGAAACTGGATTCCCACAGCCGGC
356912	431	557	99618_at	Lx2	LINE	L1	25	GGCCAGAAACTGGATTCCCACAGCC
223780	419	349	99618_at	Lx2	LINE	L1	25	ACTGGCCAGAAACTGGATTCCCACA
133836	75	209	99618_at	Lx2	LINE	L1	25	GGAACTGGCCAGAAACTGGATTCCC
238901	180	373	99618_at	Lx2	LINE	L1	25	CGGGAACTGGCCAGAAACTGGATTC
258368	447	403	99618_at	Lx2	LINE	L1	25	GCTACCGGGAACTGGCCAGAAACTG
332617	456	519	99618_at	Lx2	LINE	L1	25	CGCGCTACCGGGAACTGGCCAGAAA
250351	110	391	99618_at	Lx2	LINE	L1	25	TAGGCCCGCGCTACCGGGAACTGGC
372334	493	581	99618_at	Lx2	LINE	L1	25	GAGCAGGTTTCTAGGCCCGCGCTAC
118623	222	185	99618_at	Lx2	LINE	L1	25	TGAGCAGGTTTCTAGGCCCGCGCTA
379981	460	593	94028_f_at	RLTR45-int	LTR	ERVK	25	AGAGAGACTCAATTTCCATAAAATG
363407	526	567	94028_f_at	RLTR45-int	LTR	ERVK	25	GAGAGACTCAATTTCCATAAAATGC
162502	581	253	102160_at	IAPEY3-int	LTR	ERVK	25	CTCCCAGTAAATCTCTGGGGGAAAG
122271	30	191	103132_at	MTC	LTR	MaLR	24	GCCAACTTGACACACAAACTAGAGG
236213	52	369	103132_at	MTC	LTR	MaLR	25	AACTTGACACACAAACTAGAGGTAT
267285	404	417	103132_at	MTC	LTR	MaLR	25	TTGACACACAAACTAGAGGTATCTG
98403	482	153	96243_f_at	RSINE1	SINE	B4	25	TAGCAAGACAGCTCAGTGGGTAAGG
301561	120	471	96243_f_at	RSINE1	SINE	B4	25	AAGACAGCTCAGTGGGTAAGGTCTT
182774	373	285	96243_f_at	RSINE1	SINE	B4	25	CAGCTCAGTGGGTAAGGTCTTATCA
354157	236	553	96243_f_at	RSINE1	SINE	B4	25	AGCTCAGTGGGTAAGGTCTTATCAC
385048	407	601	96243_f_at	RSINE1	SINE	B4	25	GTAAGGTCTTATCACTTAAACCCAG
64733	92	101	96243_f_at	RSINE1	SINE	B4	25	GGTCTTATCACTTAAACCCAGTGAC
36926	445	57	96243_f_at	RSINE1	SINE	B4	25	TCACTTAAACCCAGTGACTTCAGGT
175221	500	273	99576_at	RSINE1	SINE	B4	25	ACTGTATGTCGCACACGTATGTAAC
39071	30	61	99576_at	RSINE1	SINE	B4	25	GCGTGCACTGTATGTCGCACACGTA
134037	276	209	99576_at	RSINE1	SINE	B4	25	GACCTCTACGCGTGCACTGTATGTC
345336	375	539	104242_f_at	B1_Mur4	SINE	Alu	25	ACAGTGTGAGTTCTAGGACAGGCAG
224907	266	351	94803_at	L2a	LINE	L2	25	TGCTGTACCCCCAGTTTCTAGAATG
173707	266	271	94803_at	L2a	LINE	L2	25	GTAAGCTCTCTATGGGCAGGATTTT
169989	388	265	94803_at	L2a	LINE	L2	25	AATGTAAGCTCTCTATGGGCAGGAT
281534	573	439	94803_at	L2a	LINE	L2	25	CTCTAGAATGTAAGCTCTCTATGGG
9731	130	15	94803_at	L2a	LINE	L2	25	ACCTCTAGAATGTAAGCTCTCTATG
27613	92	43	94803_at	L2a	LINE	L2	25	TTACCCACTAGCTAGGGCTCCCTTG
149621	500	233	94803_at	MIRb	SINE	MIR	25	GGCCCAAGTTTGAATCCTGGCTCCA
405241	120	633	99849_at	RLTR6_Mm	LTR	ERV1	25	CTCCTCTACCCTGTGCTAAGGTGTA
121441	480	189	100348_at	MMERGLN-int	LTR	ERV1	25	TGCGAGCGATAGCAGCCACGGCTGT
306911	350	479	100348_at	MMERGLN-int	LTR	ERV1	25	AATTCAAGCCTTAAGGCTGGCAGAA
404049	208	631	AFFX-MURINE_b1_at	BC1_Mm	scRNA	scRNA	25	TTGCCTAGCAAGCGCAAGGCCCTGG
15061	340	23	AFFX-MURINE_b1_at	BC1_Mm	scRNA	scRNA	25	TGCCTAGCAAGCGCAAGGCCCTGGG
388885	404	607	AFFX-MURINE_b1_at	BC1_Mm	scRNA	scRNA	25	CTAGCAAGCGCAAGGCCCTGGGTTC
136380	59	213	104215_at	PB1D10	SINE	Alu	25	TTAAGGGTCAACCAGGGATACGTGG
404429	588	631	104215_at	PB1D10	SINE	Alu	25	GTTAAGGGTCAACCAGGGATACGTG
353927	6	553	104215_at	PB1D10	SINE	Alu	25	GTGTGCTTAGAATCCTAGCATTTGG
68632	151	107	104215_at	ID_B1	SINE	B4	25	ATGGAAGACTGCTTGCTTAGAGTGC
68519	38	107	97197_r_at	MuLV-int	LTR	ERV1	25	CAAATCAATAGATCCAGAAGAAATA
13771	330	21	97197_r_at	MuLV-int	LTR	ERV1	25	AAATCAATAGATCCAGAAGAAATAG
241625	344	377	97197_r_at	MuLV-int	LTR	ERV1	25	ATCAATAGATCCAGAAGAAATAGAA
394064	463	615	97297_at	B1_Mur1	SINE	Alu	25	CCTAAATCCAGGAGCTTGCAAAATG
77824	383	121	99346_at	ID_B1	SINE	B4	25	GACTCGGCACCATGTAAAAGCGAGC
212471	630	331	99346_at	ID_B1	SINE	B4	25	TGACTCGGCACCATGTAAAAGCGAG
374490	89	585	99346_at	ID_B1	SINE	B4	25	CAGCATTCATGAAGCCCTCAGCACA
186766	525	291	99346_at	ID_B1	SINE	B4	25	GCTCATTTGGCAGAGTATTATCCAG
62107	26	97	99346_at	ID_B1	SINE	B4	25	GGCTCATTTGGCAGAGTATTATCCA
115178	617	179	99346_at	PB1D10	SINE	Alu	25	GACTAATTCTAGCACTCAGGGGGCT
17295	14	27	99346_at	PB1D10	SINE	Alu	25	GGGACCTGACTAATTCTAGCACTCA
124895	94	195	99346_at	PB1D10	SINE	Alu	25	GAGCATGGTGGGACCTGACTAATTC
154479	238	241	101313_r_at	RLTR1B-int	LTR	ERV1	25	ACCCCTTTTGATTTTGCTTCTGCTT
217017	56	339	101313_r_at	RLTR1B-int	LTR	ERV1	25	TTTTGATTTTGCTTCTGCTTTTAAT
145520	239	227	99849_at	RLTR6_Mm	LTR	ERV1	25	ATAGGACATGACTCCTTAGTTACGT
231251	210	361	99849_at	RLTR6_Mm	LTR	ERV1	25	TAGGACATGACTCCTTAGTTACGTA
351636	275	549	99849_at	RLTR6_Mm	LTR	ERV1	25	CCTTTGGCAGAACTCCCTAGTGATG
212159	318	331	99849_at	RLTR6_Mm	LTR	ERV1	25	CTTTGGCAGAACTCCCTAGTGATGT
247789	108	387	99849_at	RLTR6_Mm	LTR	ERV1	25	GGCAGAACTCCCTAGTGATGTAAAC
119952	271	187	99849_at	RLTR6_Mm	LTR	ERV1	25	CAGAACTCCCTAGTGATGTAAACTT
266903	22	417	99849_at	RLTR6_Mm	LTR	ERV1	25	CTCCCTAGTGATGTAAACTTGTACT
246585	184	385	99849_at	RLTR6_Mm	LTR	ERV1	25	TCCCTAGTGATGTAAACTTGTACTT
361725	124	565	AFFX-MURINE_b1_at	BC1_Mm	scRNA	scRNA	25	GCTCAGTGGTAGAGCGCTTGCCTAG
207058	337	323	AFFX-MURINE_b1_at	BC1_Mm	scRNA	scRNA	25	CTCAGTGGTAGAGCGCTTGCCTAGC
113312	31	177	AFFX-MURINE_b1_at	BC1_Mm	scRNA	scRNA	25	TCAGTGGTAGAGCGCTTGCCTAGCA
390376	615	609	AFFX-MURINE_b1_at	BC1_Mm	scRNA	scRNA	25	AGTGGTAGAGCGCTTGCCTAGCAAG
401883	602	627	101288_at	MuLV-int	LTR	ERV1	25	CATTATGGGCCCTCTGATAGTACTT
198027	266	309	101288_at	MuLV-int	LTR	ERV1	24	TATGGGCCCTCTGATAGTACTTTTG
93238	437	145	101288_at	MuLV-int	LTR	ERV1	25	TGGGCCCTCTGATAGTACTTTTGTT
282430	189	441	97282_at	RLTR4_Mm	LTR	ERV1	24	AACAGGATATCTGTGGTCAAGCACT
305354	73	477	93194_at	Lx5	LINE	L1	25	TTTCTTATCTGGACTGCCTTGTCTG
29368	567	45	94028_f_at	RLTR45-int	LTR	ERVK	25	TATTATTGATCTCCTTCGGTCCTTG
209445	164	327	102130_f_at	LTRIS2	LTR	ERV1	25	GTTCAAAGAGTGCTCATTCAAAAAA
241359	78	377	160162_at	(TC)n	Simple_repeat	Simple_repeat	25	TGGGCTTACTAATGCATTCCTTCCC
363386	505	567	93905_at	Lx5	LINE	L1	25	CCTGCCCTTTTCTGAAGAGAAGTGG
371944	103	581	102130_f_at	LTRIS2	LTR	ERV1	25	TACCAGGTATTCCTCATGACTCTTG
135343	302	211	95028_r_at	MTA_Mm-int	LTR	MaLR	24	AATATGTAAAGTCTGTGGGGCTTTC
350130	49	547	95028_r_at	MTA_Mm-int	LTR	MaLR	25	ATATGTAAAGTCTGTGGGGCTTTCA
81505	224	127	93905_at	Lx6	LINE	L1	25	GCCTGCCCTTTTCTGAAGAGAAGTG
80016	15	125	99823_r_at	MT2A	LTR	ERVL	24	TGTGTGTATACACTCACACACACAT
58825	584	91	99823_r_at	MT2A	LTR	ERVL	25	GTGTGTATACACTCACACACACATA
181518	397	283	95950_at	MuRRS4-int	LTR	ERV1	24	CACAAATTTGACCAAGGTATGTGAG
63851	490	99	99362_at	ORR1A2-int	LTR	MaLR	25	ACCTGGACCAAGAGGTTTCAGTGGA
140430	269	219	160316_at	B1F	SINE	Alu	25	CATTGCTGTGAATTGGAGGTCAGTC
55768	87	87	160316_at	B1F	SINE	Alu	25	ACCACAACTACATTGCTGTGAATTG
236587	426	369	160316_at	B1F	SINE	Alu	25	GAAGAACCACAACTACATTGCTGTG
58824	583	91	160316_at	B1F	SINE	Alu	25	AGCAAGAAGAACCACAACTACATTG
346705	464	541	160316_at	B1F	SINE	Alu	25	TCAGGAAACCACAGCAAGAAGAACC
320987	346	501	160316_at	B1F	SINE	Alu	25	TGACTGTAATGTAATCCCAGCAATC
273884	603	427	160316_at	B1F	SINE	Alu	25	TGGTTTGTGACTGTAATGTAATCCC
58690	449	91	94746_at	RMER19B	LTR	ERVK	25	TGTGTTTGATATCCTGACTCTACCG
148036	195	231	102130_f_at	LTRIS2	LTR	ERV1	25	AAGTCATCCTGACCATTGCTGGAAC
357895	134	559	102130_f_at	LTRIS2	LTR	ERV1	25	CAGTCTTGGGAATGTGGCCTTTGTA
65245	604	101	97171_f_at	LTRIS2	LTR	ERV1	25	ACCCCTGTGTGGTGTATGACCATGG
378538	297	591	101218_at	RMER1B	Other	Other	25	CATTGCTGGAGAGCTCACCCTGGTG
204580	419	319	101218_at	RMER1B	Other	Other	25	ATTGCTGGAGAGCTCACCCTGGTGG
108761	600	169	160401_r_at	(TA)n	Simple_repeat	Simple_repeat	25	AATATATATAAATACACACATATAT
119973	292	187	100378_at	B2_Mm2	SINE	B2	25	GTGGTTAAGAGCTCTTCCAGAGGAC
339907	66	531	101787_f_at	IAPEz-int	LTR	ERVK	25	ATCAATCAGCGGAGGCTTCTAGGAG
261085	604	407	AFFX-MUR_b2_at	B2_Mm1a	SINE	B2	25	CCTGGTCTGGAGTGTCTGAAGACAG
67532	331	105	100379_f_at	B1_Mur2	SINE	Alu	25	GTGCCGAACGCCTTTAATCCCAGCA
158125	44	247	101523_at	RLTR19-int	LTR	ERVK	25	TCATTACATCAGGTATATTGCCCTG
231045	4	361	101523_at	RLTR19-int	LTR	ERVK	25	CATTACATCAGGTATATTGCCCTGT
323493	292	505	101523_at	RLTR19-int	LTR	ERVK	25	ACATCAGGTATATTGCCCTGTAAAT
214831	430	335	101523_at	RLTR19-int	LTR	ERVK	25	CATCAGGTATATTGCCCTGTAAATT
282566	325	441	102160_at	IAPEy-int	LTR	ERVK	24	TATTATTTCTTCTCACTGGTGGCCG
99285	84	155	100914_at	ETnERV3-int	LTR	ERVK	25	GGGACGCCCTGTTTTATTCTCTCTG
356770	289	557	100914_at	ETnERV3-int	LTR	ERVK	25	GGACGCCCTGTTTTATTCTCTCTGG
180211	370	281	100914_at	ETnERV3-int	LTR	ERVK	25	GACGCCCTGTTTTATTCTCTCTGGC
310804	403	485	100914_at	ETnERV3-int	LTR	ERVK	25	ACGCCCTGTTTTATTCTCTCTGGCC
69919	158	109	100914_at	ETnERV3-int	LTR	ERVK	25	TGGTTGGTGCACCAATCACGTGTCA
21577	456	33	95936_at	(TAAA)n	Simple_repeat	Simple_repeat	25	TGCGCATGTCTTTATAAAGATTTGC
151814	133	237	95936_at	ETnERV3-int	LTR	ERVK	25	TTTATAAAGATTTGCTCTCAGTGTC
133020	539	207	95936_at	ETnERV3-int	LTR	ERVK	25	AGTTTCTACCTGTTCCACACATTGG
380034	513	593	95936_at	ETnERV3-int	LTR	ERVK	25	GTTTCTACCTGTTCCACACATTGGT
131473	272	205	95936_at	ETnERV3-int	LTR	ERVK	25	TTTCTACCTGTTCCACACATTGGTG
217423	462	339	95936_at	ETnERV3-int	LTR	ERVK	25	TTCTACCTGTTCCACACATTGGTGT
204246	85	319	95936_at	ETnERV3-int	LTR	ERVK	25	TCTACCTGTTCCACACATTGGTGTT
169894	293	265	95936_at	ETnERV3-int	LTR	ERVK	25	CTACCTGTTCCACACATTGGTGTTA
136742	421	213	95936_at	ETnERV3-int	LTR	ERVK	25	TACCTGTTCCACACATTGGTGTTAA
52051	210	81	95936_at	ETnERV3-int	LTR	ERVK	25	TGTTAATTCTCGAGGACCTATACTT
390087	326	609	95936_at	ETnERV3-int	LTR	ERVK	25	GTTAATTCTCGAGGACCTATACTTA
30537	456	47	95936_at	ETnERV3-int	LTR	ERVK	25	TACACATGTGACTAGATGTTTTGTC
251939	418	393	95936_at	ETnERV3-int	LTR	ERVK	25	ACACATGTGACTAGATGTTTTGTCA
257260	619	401	95936_at	ETnERV3-int	LTR	ERVK	25	ACATGTGACTAGATGTTTTGTCAAC
163751	550	255	95936_at	ETnERV3-int	LTR	ERVK	25	TAATTCTCAAGAAAACCGTACTGTG
241411	130	377	103562_f_at	RLTR4_MM-int	LTR	ERV1	25	GCAAGACCTTAGGAGACTTAGTGAG
377209	248	589	103562_f_at	RLTR4_MM-int	LTR	ERV1	25	CCTTAGGAGACTTAGTGAGGGAAGC
268360	199	419	97197_r_at	RLTR4_MM-int	LTR	ERV1	25	CAACTCAAATCAATAGATCCAGAAG
325862	101	509	97197_r_at	RLTR4_MM-int	LTR	ERV1	25	AACTCAAATCAATAGATCCAGAAGA
260766	285	407	95688_at	RMER15	LTR	ERVL	25	ACTGCCTCTGAGTAACTGATGATCC
261106	625	407	95688_at	RMER15	LTR	ERVL	25	GTTGTAACTGCCTCTGAGTAACTGA
144191	190	225	101040_at	PB1D10	SINE	Alu	25	CTGCCTAGCAAGACCCGATCTCAGA
291498	297	455	101040_at	PB1D10	SINE	Alu	25	CCTGGGCTGCCTAGCAAGACCCGAT
103139	98	161	101040_at	PB1D10	SINE	Alu	25	CACAAGGCCAACCTGGGCTGCCTAG
384709	68	601	95799_s_at	Lx3B	LINE	L1	25	TCTCAGACACTGAGCCTCTAACCAG
142055	614	221	95988_r_at	(TG)n	Simple_repeat	Simple_repeat	25	TATGTAAATGTGCATGTGTGTGTGT
66134	213	103	96555_at	L1Md_T	LINE	L1	25	GAACACAGGGCTCTCAATGGAGGAG
200685	364	313	94691_at	L1VL2	LINE	L1	25	GAAGGACAGGTTCCAGTCAGATATA
125407	606	195	161058_f_at	MT2A	LTR	ERVL	25	CAGGAATTTTCCAGGCCTTCAGCAC
336581	580	525	161944_at	RLTR8	LTR	ERVK	25	TTTCCTACCATGATGTTTTTGCAAG
52317	476	81	103562_f_at	RLTR4_MM-int	LTR	ERV1	25	TCCCTCAGCCTTTTTAGAGAGACTC
7416	375	11	103562_f_at	RLTR4_MM-int	LTR	ERV1	25	TATCGCAGGTACACTCCTTATGACC
235336	455	367	103562_f_at	RLTR4_MM-int	LTR	ERV1	25	GCAGGTACACTCCTTATGACCCTGA
143051	330	223	103562_f_at	RLTR4_MM-int	LTR	ERV1	25	TACACTCCTTATGACCCTGAGGACC
395356	475	617	103562_f_at	RLTR4_MM-int	LTR	ERV1	25	TCCTTATGACCCTGAGGACCCAGGG
235094	213	367	103562_f_at	RLTR4_MM-int	LTR	ERV1	25	CTTATGACCCTGAGGACCCAGGGCA
104359	38	163	103562_f_at	RLTR4_MM-int	LTR	ERV1	25	ATGACCCTGAGGACCCAGGGCAAGA
319982	621	499	103562_f_at	RLTR4_MM-int	LTR	ERV1	25	AGGACCCAGGGCAAGAAACCAATGT
309693	572	483	103562_f_at	RLTR4_MM-int	LTR	ERV1	25	ACCCAGGGCAAGAAACCAATGTGTC
196560	79	307	103562_f_at	RLTR4_MM-int	LTR	ERV1	25	ATGTCATTCATCTGGCAGTCTGCCC
230156	395	359	103562_f_at	RLTR4_MM-int	LTR	ERV1	25	CATTCATCTGGCAGTCTGCCCCGGA
372054	213	581	103562_f_at	RLTR4_MM-int	LTR	ERV1	25	TCATCTGGCAGTCTGCCCCGGATAT
324980	499	507	93860_i_at	RLTR4_MM-int	LTR	ERV1	25	GCCGGTGTCATTAACTCTGGCCCTG
355485	284	555	93860_i_at	RLTR4_MM-int	LTR	ERV1	25	GGTGTCATTAACTCTGGCCCTGCTG
151947	266	237	93861_f_at	RLTR4_MM-int	LTR	ERV1	25	CTGCTGTTGGGAGGACTTACTATGG
337909	628	527	93861_f_at	RLTR4_MM-int	LTR	ERV1	25	GGACTACAGCCCTAGTGGCCACCAA
280161	480	437	93860_i_at	RLTR4_MM-int	LTR	ERV1	25	CAATTCGAGCAGCTCCAGGCAGCCA
172659	498	269	93860_i_at	RLTR4_MM-int	LTR	ERV1	25	AATTCGAGCAGCTCCAGGCAGCCAT
319608	247	499	93860_i_at	RLTR4_MM-int	LTR	ERV1	25	ATTCGAGCAGCTCCAGGCAGCCATA
255955	594	399	93860_i_at	RLTR4_MM-int	LTR	ERV1	25	TTCGAGCAGCTCCAGGCAGCCATAC
171462	581	267	93860_i_at	RLTR4_MM-int	LTR	ERV1	25	TCGAGCAGCTCCAGGCAGCCATACA
264853	532	413	93861_f_at	RLTR4_MM-int	LTR	ERV1	25	AAAGTCTCTGACCTCGTTGTCTGAG
21263	142	33	93860_i_at	RLTR4_MM-int	LTR	ERV1	25	GACCTCGTTGTCTGAGGTGGTCCTA
235045	164	367	93860_i_at	RLTR4_MM-int	LTR	ERV1	25	ACCTCGTTGTCTGAGGTGGTCCTAC
98176	255	153	93860_i_at	RLTR4_MM-int	LTR	ERV1	25	CCTCGTTGTCTGAGGTGGTCCTACA
28112	591	43	93860_i_at	RLTR4_MM-int	LTR	ERV1	25	CTCGTTGTCTGAGGTGGTCCTACAG
44629	468	69	93861_f_at	RLTR4_MM-int	LTR	ERV1	25	CTGAGGTGGTCCTACAGAACCGGAG
334934	213	523	93861_f_at	RLTR4_MM-int	LTR	ERV1	25	GGATTAGATCTACTGTTCCTAAAAG
156953	152	245	93861_f_at	RLTR4_MM-int	LTR	ERV1	25	CTACTGTTCCTAAAAGAAGGAGGAT
112219	218	175	93861_f_at	RLTR4_MM-int	LTR	ERV1	25	GAGGATTATGTGCTGCCCTAAAAGA
145565	284	227	93861_f_at	RLTR4_MM-int	LTR	ERV1	25	AGGATTATGTGCTGCCCTAAAAGAA
346298	57	541	93861_f_at	RLTR4_MM-int	LTR	ERV1	25	TGCTGCCCTAAAAGAAGAATGCTGT
211985	144	331	93861_f_at	RLTR4_MM-int	LTR	ERV1	25	AGAAGAATGCTGTTTCTACGCGGAC
63729	368	99	93861_f_at	RLTR4_MM-int	LTR	ERV1	25	AATGCTGTTTCTACGCGGACCACAC
63760	399	99	93860_i_at	RLTR4_MM-int	LTR	ERV1	25	GTTTCTACGCGGACCACACTGGCGT
131472	271	205	93860_i_at	RLTR4_MM-int	LTR	ERV1	25	TTTCTACGCGGACCACACTGGCGTA
240335	334	375	93861_f_at	RLTR4_MM-int	LTR	ERV1	25	TTCTACGCGGACCACACTGGCGTAG
338971	410	529	93861_f_at	RLTR4_MM-int	LTR	ERV1	25	TCTACGCGGACCACACTGGCGTAGT
374924	523	585	93861_f_at	RLTR4_MM-int	LTR	ERV1	25	GGACTGTTTAACAGGTCCCCATGGT
266205	604	415	93861_f_at	RLTR4_MM-int	LTR	ERV1	25	TAACAGGTCCCCATGGTTCACGACC
350698	617	547	97197_r_at	RLTR4_MM-int	LTR	ERV1	25	ACCCAACAGTATCACCAACTCAAAT
352800	159	551	97197_r_at	RLTR4_MM-int	LTR	ERV1	25	CCCAACAGTATCACCAACTCAAATC
164954	473	257	97197_r_at	RLTR4_MM-int	LTR	ERV1	25	CCAACAGTATCACCAACTCAAATCA
319570	209	499	97197_r_at	RLTR4_MM-int	LTR	ERV1	25	CAACAGTATCACCAACTCAAATCAA
51048	487	79	97197_r_at	RLTR4_MM-int	LTR	ERV1	25	AACAGTATCACCAACTCAAATCAAT
19853	12	31	97197_r_at	RLTR4_MM-int	LTR	ERV1	25	AGTATCACCAACTCAAATCAATAGA
40900	579	63	97197_r_at	RLTR4_MM-int	LTR	ERV1	25	GTATCACCAACTCAAATCAATAGAT
287479	118	449	97197_r_at	RLTR4_MM-int	LTR	ERV1	25	ATCACCAACTCAAATCAATAGATCC
308016	175	481	97197_r_at	RLTR4_MM-int	LTR	ERV1	25	ACCAACTCAAATCAATAGATCCAGA
149309	188	233	102139_at	RMER17C	LTR	ERVK	25	GATGCCTCAGCATGGGCTTGCAGAG
312968	7	489	102139_at	RMER17C	LTR	ERVK	25	GGATGCCTCAGCATGGGCTTGCAGA
379593	72	593	160784_r_at	(TATG)n	Simple_repeat	Simple_repeat	25	TTTGTTGTTTGTATGTATGTATGTG
195641	440	305	95125_f_at	B1_Mus1	SINE	Alu	25	GACAACCAGGGCTATATAAAGAAAC
398800	79	623	97171_f_at	LTRIS2	LTR	ERV1	25	CCTCTTCCTGGGTTCAAGGAGTGTT
38341	580	59	97171_f_at	LTRIS2	LTR	ERV1	25	CTTTATCCAGCTACTCGGGGCGCCA
118960	559	185	93946_at	L2a	LINE	L2	25	TGAAATGGATGTACCTCTGGTCCAG
295132	91	461	93946_at	L2a	LINE	L2	25	CTCTTTGGCTGCTGGTTGAGTGAAA
360480	159	563	93946_at	L2a	LINE	L2	25	GTCTCTTTGGCTGCTGGTTGAGTGA
401568	287	627	93946_at	L2a	LINE	L2	25	TACTGGTCTCTTTGGCTGCTGGTTG
201912	311	315	93946_at	L2a	LINE	L2	25	AGGGTACTGGTCTCTTTGGCTGCTG
19147	586	29	161166_i_at	B1_Mus1	SINE	Alu	25	ATCGAGTGAATTCCAGGACATTTGG
370902	341	579	104242_f_at	B1_Mur3	SINE	Alu	25	GTAGTGCACATACCTTTAATTCCAG
217226	265	339	161947_f_at	(TG)n	Simple_repeat	Simple_repeat	25	GCTGTTTCTGTGTGTGTGCACATTT
208591	590	325	96634_at	ID4	SINE	ID	25	ACAGCTCAGTGGTGGAGCATTTACC
283798	277	443	92501_s_at	(CCCCAG)n	Simple_repeat	Simple_repeat	25	ACAGTTTCAGTTGCAGATCCAGCCC
300749	588	469	92501_s_at	(CCCCAG)n	Simple_repeat	Simple_repeat	25	AACCTCAGCAGCAGCCTGATCCTGA
199384	343	311	92501_s_at	(CCCCAG)n	Simple_repeat	Simple_repeat	25	GCAGCAGCCTGATCCTGAGCCAGAG
154501	260	241	104165_at	MLT1B	LTR	MaLR	25	GTTCCCACAACCTCAGAACGTGACT
163441	240	255	104165_at	MLT1B	LTR	MaLR	25	ACAACCTCAGAACGTGACTGCCTTG
153058	97	239	104165_at	MLT1B	LTR	MaLR	25	CTCAGAACGTGACTGCCTTGGTGTC
152983	22	239	104165_at	MLT1B	LTR	MaLR	25	GTGACTGCCTTGGTGTCTTTGGCAA
368221	220	575	96636_at	B3	SINE	B2	25	CTGATGGGTTTCTGGCTTCCATGGT
46051	610	71	93250_r_at	L1_Mus1	LINE	L1	25	ATTGCTGCATACCGTGCCAAGGGCA
145640	359	227	93250_r_at	L1_Mus1	LINE	L1	25	GCTGCATACCGTGCCAAGGGCAAAA
304394	393	475	93250_r_at	L1_Mus1	LINE	L1	25	TGCATACCGTGCCAAGGGCAAAAGT
148109	268	231	93250_r_at	L1_Mus1	LINE	L1	25	ATACCGTGCCAAGGGCAAAAGTGAA
177905	624	277	93250_r_at	L1_Mus1	LINE	L1	25	ACCGTGCCAAGGGCAAAAGTGAAGC
54556	155	85	93250_r_at	L1_Mus1	LINE	L1	25	AAGAAGGGTCCTGGTAGGCCAACAG
205809	368	321	93250_r_at	L1_Mus1	LINE	L1	25	AGAAGGGTCCTGGTAGGCCAACAGG
121475	514	189	93250_r_at	L1_Mus1	LINE	L1	25	TATAAAAACTGTACAGATTTTTGTA
197860	99	309	93250_r_at	L1_Mus1	LINE	L1	25	AAACTGTACAGATTTTTGTATAGCT
379561	40	593	93250_r_at	L1_Mus1	LINE	L1	25	AACTGTACAGATTTTTGTATAGCTG
302823	102	473	93250_r_at	L1_Mus1	LINE	L1	25	TACTTTTTAAGAAGAGTTTGTAGCT
137840	239	215	102368_at	URR1B	DNA	MER1_type	24	TGCTGTGGGTCATGACCCCTTTGGG
296939	618	463	95959_at	L1_Mus4	LINE	L1	25	AGGAATCAAGGATCAGCTGGGGACA
300476	315	469	96938_at	RSINE1	SINE	B4	25	ACAAGTAAATGTGCTTGCAGCCAAG
227652	451	355	94691_at	L1VL2	LINE	L1	25	AGAGCTCTGACACAACCAGGATCAC
333728	287	521	100378_at	B3	SINE	B2	25	TGGCGCCTTCACACAGACATACAGA
214966	565	335	95919_at	RNERVK23-int	LTR	ERVK	25	GACAGTAATTTCCTTAACACATTGG
75146	265	117	95919_at	RNERVK23-int	LTR	ERVK	25	ACATTGGCCTACAGCCTGGCCCTTA
388514	33	607	95919_at	RNERVK23-int	LTR	ERVK	25	GCCCACTGCCACTCATTTAAAAGGC
142728	7	223	100769_at	L1_Mus4	LINE	L1	25	GTCCTTCAAAGGACAATAAATGGAA
157387	586	245	100769_at	L1_Mus4	LINE	L1	25	CCAGTCCTTCAAAGGACAATAAATG
153266	305	239	100379_f_at	B1_Mus1	SINE	Alu	25	CAGTGGTGCCGAACGCCTTTAATCC
313056	95	489	94746_at	RMER19B	LTR	ERVK	25	GATATCCTGACTCTACCGAGCTGGA
401852	571	627	104494_at	RSINE1	SINE	B4	25	AGCTTAAAGACCTGAGTTTGGCCCT
223427	66	349	104494_at	RSINE1	SINE	B4	25	TAAAGACCTGAGTTTGGCCCTAGAA
362062	461	565	104494_at	RSINE1	SINE	B4	25	TTTGGCCCTAGAACCCACAGTGGAT
117523	402	183	98785_at	B1_Mur1	SINE	Alu	25	ATGATGAGTCCCAGGCCAGCCAGCA
108563	402	169	101693_f_at	B3	SINE	B2	25	AACAGACATGCATGCAGGTAAAACA
96948	307	151	98432_at	MIRc	SINE	MIR	25	TGGCACTGACTTGGAGATATGCTGG
383508	147	599	98432_at	MIRc	SINE	MIR	25	TTGGCACTGACTTGGAGATATGCTG
369520	239	577	96790_f_at	B3	SINE	B2	25	GAGATGGCTGAGCAGTGAAGAACAC
202169	568	315	161930_r_at	B1_Mus1	SINE	Alu	25	GCTAGCACAAACCTTTAATCCTAGC
324592	111	507	161930_r_at	B1_Mus1	SINE	Alu	25	TGCTAGCACAAACCTTTAATCCTAG
366071	630	571	97115_at	RLTR41	LTR	ERV1	25	GTAAGCTAAGGCTCCCGGGAGTCTT
105812	211	165	100700_s_at	L2	LINE	L2	25	ATCTAGGAGAACTCACAGATCTTTA
378361	120	591	96095_i_at	RLTR15	LTR	ERVK	24	ATCTCCACAAAGACAGTTGCATGAG
58745	504	91	98476_at	(A)n	Simple_repeat	Simple_repeat	24	AAGATCGCTGTATTGTGTACTGGCT
304161	160	475	99172_at	Cheshire	DNA	MER1_type	25	CTACTCATCAAGAAATGGATTTATG
52065	224	81	99172_at	Cheshire	DNA	MER1_type	25	GCCTACTCATCAAGAAATGGATTTA
266053	452	415	99172_at	Cheshire	DNA	MER1_type	25	TCTTCAGGGCCTACTCATCAAGAAA
354262	341	553	99172_at	Cheshire	DNA	MER1_type	25	CTCTTCAGGGCCTACTCATCAAGAA
188923	122	295	99172_at	Cheshire	DNA	MER1_type	25	TAACTGCTCTTCAGGGCCTACTCAT
80200	199	125	99172_at	Cheshire	DNA	MER1_type	25	ACTAACTGCTCTTCAGGGCCTACTC
210960	399	329	101313_r_at	RLTR1B-int	LTR	ERV1	25	CTTTTAATAATAGGTCCATGTGTGT
204240	79	319	160737_at	B3	SINE	B2	25	CCACCTGGTGGCTAACAGCATGTAA
279875	194	437	160737_at	B3	SINE	B2	25	GGCTAACAGCATGTAACTCCAGTTC
41818	217	65	95941_at	B4A	SINE	B4	25	GAATCAACTAGTTCTAGGTTCAGTG
332741	580	519	93180_at	MuRRS4-int	LTR	ERV1	25	AAACTCCATGGATGACCACTTTGGT
405291	170	633	95919_at	MMTV-int	LTR	ERVK	25	CTTTGTTTCTAGAGGGCAAACAGTT
210968	407	329	95919_at	MMTV-int	LTR	ERVK	25	TTTCTAGAGGGCAAACAGTTTCAAG
59692	171	93	96157_at	L1_Mur2	LINE	L1	25	GACCCTTTTCCTGTGATGAGAGATA
300497	336	469	96157_at	L1_Mur2	LINE	L1	25	GCAGGACCCTTTTCCTGTGATGAGA
338613	52	529	AFFX-MUR_b2_at	B2_Mm1t	SINE	B2	25	TCAAACCCAGCAACCACATGGTAGC
191480	119	299	96185_at	B1_Mus1	SINE	Alu	25	CTTGCCATGCTAGAATTCAAAATTG
217143	182	339	93173_at	PB1D9	SINE	Alu	25	GTTAATCCATGCACTCCAGATACAG
375783	102	587	93173_at	RSINE1	SINE	B4	25	CAAGCGTGGCAGACCTGAGTGCGAT
247750	69	387	92543_at	B1F	SINE	Alu	25	CTCACATTCCTAAATACTAGGAAGG
124145	624	193	92543_at	B1F	SINE	Alu	25	CTAAATACTAGGAAGGCTGAGTCGG
299190	309	467	92543_at	B1F	SINE	Alu	25	AAACGACAGGTTTTGGGCCACTGTG
342645	244	535	94110_f_at	MurSatRep1	Unknown	Unknown	24	AACACATACTGGAGAGAAACCCTAC
155993	472	243	102625_f_at	MMSAT4	Satellite	Satellite	25	AGTTCATACTGGAGAGAAACCTTAT
100958	477	157	102872_f_at	MMSAT4	Satellite	Satellite	25	AGTTCATACTGGAGAGAAACCTTAT
340101	260	531	94110_f_at	MurSatRep1	Unknown	Unknown	25	CATACTGGAGAGAAGCCCTATGAAT
319647	286	499	99985_at	AT_rich	Low_complexity	Low_complexity	24	TTCCTTTCAAGTCTGCCAGTCTCTG
147179	618	229	AFFX-18SRNAMur/X00686_M_at	SSU-rRNA_Hsa	rRNA	rRNA	25	TGACGGAAGGGCACCACCAGGAGTG
297804	203	465	160707_at	Lx8	LINE	L1	25	TGTCGGGGTGCCAATGATCAAGATG
307017	456	479	92260_at	RSINE1	SINE	B4	24	AAAGCTGTCTTTAACTTCCACATGG
153186	225	239	103413_at	B4	SINE	B4	25	GTGGTGGCTCGTGCTTGTCCCAGTC
209623	342	327	103413_at	B4	SINE	B4	25	TGGTGGCTCGTGCTTGTCCCAGTCC
323411	210	505	103413_at	B4	SINE	B4	25	GGTGGCTCGTGCTTGTCCCAGTCCT
85145	24	133	103413_at	B4	SINE	B4	25	AGAGACAGGCAGATTCCTAGGACCA
388660	179	607	103413_at	B4	SINE	B4	25	GAGACAGGCAGATTCCTAGGACCAG
56174	493	87	103413_at	B4	SINE	B4	25	GATTCCTAGGACCAGGCTGCCCAGC
145643	362	227	103413_at	B4	SINE	B4	25	ATTCCTAGGACCAGGCTGCCCAGCG
54734	333	85	103413_at	B4	SINE	B4	25	CTAGGACCAGGCTGCCCAGCGAATC
108513	352	169	104463_at	PB1D7	SINE	Alu	25	TCTCTGGACTTGGAGGGCTCAGACA
276048	207	431	104463_at	PB1D7	SINE	Alu	25	TGTAATCTCTGGACTTGGAGGGCTC
25338	377	39	104463_at	PB1D7	SINE	Alu	25	ACCTGTAATCTCTGGACTTGGAGGG
204249	88	319	AFFX-18SRNAMur/X00686_5_at	MER20	DNA	MER1_type	25	GTAGTCGCCGTGCCTACCATGGTGA
375891	210	587	99984_at	ID4_	SINE	ID	25	GTGTAACCTGCATGTGTTGAGGCTG
360692	371	563	94028_f_at	RLTR45-int	LTR	ERVK	25	CATGGTAATATACGTTCTCGCCACA
356911	430	557	94028_f_at	RLTR45-int	LTR	ERVK	25	TGGTAATATACGTTCTCGCCACATT
145894	613	227	94028_f_at	RLTR45-int	LTR	ERVK	25	GGTAATATACGTTCTCGCCACATTG
354386	465	553	100452_at	Lx6	LINE	L1	24	AAGCCTTATGCCTGCTCCTGGGACG
327197	156	511	97702_at	L1_Mus4	LINE	L1	25	AGTGGATCTCACAGCCATCCATTGG
140650	489	219	160442_at	Lx4A	LINE	L1	25	CATTATCAAAGCAGCACCAAGGAAA
13768	327	21	160442_at	Lx4A	LINE	L1	24	ATTATCAAAGCAGCACCAAGGAAAC
376160	479	587	160442_at	Lx4A	LINE	L1	25	TATCAAAGCAGCACCAAGGAAACGT
377578	617	589	97115_at	RLTR41	LTR	ERV1	24	GGTCCCCAGTAAGCTAAGGCTCCCG
255855	494	399	101608_at	PB1D7	SINE	Alu	25	TGCATCCTAAAGTCAAGGCCTGTCT
317067	266	495	101608_at	PB1D7	SINE	Alu	25	CAGGGATGCATCCTAAAGTCAAGGC
226369	448	353	101608_at	PB1D7	SINE	Alu	25	GAGCCACAGGGATGCATCCTAAAGT
231412	371	361	101608_at	PB1D7	SINE	Alu	25	CTTAGAACTCAGGAGTCTGAGCCAC
92118	597	143	101608_at	PB1D7	SINE	Alu	25	ATGGCTCACAGCTGTGATCTTAGAA
249191	230	389	104618_at	B2_Mm2	SINE	B2	25	CGACATGGTGGCTCTGTAATGGGAT
391178	137	611	161818_f_at	B1_Mus1	SINE	Alu	24	TTGGTGTGCAAACCTTTAATCCCAC
67294	93	105	160642_at	RSINE1	SINE	B4	25	ACCAGCATGCACACAGAAACACGCA
348927	126	545	160642_at	RSINE1	SINE	B4	25	TCACGACTGTCTTGTGACTTCCCCA
239229	508	373	160642_at	RSINE1	SINE	B4	25	GAAATGAGTCTCACGACTGTCTTGT
181304	183	283	160642_at	RSINE1	SINE	B4	25	CGAAGCCACATAATAGAAGGAGAGA
332257	96	519	160642_at	RSINE1	SINE	B4	25	TCCCCCGAAGCCACATAATAGAAGG
214458	57	335	92532_at	MIRc	SINE	MIR	25	GGGGTCTGAGCCTTGTGTCTGTTCC
43504	623	67	92532_at	MIRc	SINE	MIR	25	GGGTCTGAGCCTTGTGTCTGTTCCT
204293	132	319	92532_at	MIRc	SINE	MIR	25	GTGTCTGTTCCTTCATGAATGTATG
3802	601	5	103472_at	RMER12	LTR	ERVK	25	TGAGCACCATGATAAAGTGAGGCCA
318310	229	497	160693_at	ID_B1	SINE	B4	25	TGAGGCCAGCCAAGGAAACAGGAGA
118495	94	185	160693_at	ID_B1	SINE	B4	25	CTTGACGAGGTTGAGGCCAGCCAAG
185144	183	289	160693_at	ID_B1	SINE	B4	25	CCAGTTAGTTACTTGACGAGGTTGA
76345	184	119	97153_at	Charlie1	DNA	MER1_type	25	ACCATTGTCTTTACATTGTACAGTG
276296	455	431	97153_at	Charlie1	DNA	MER1_type	25	TCTCAGGGGTTTTCAAGACTATTTT
148393	552	231	97153_at	Charlie1	DNA	MER1_type	25	CTTTCTCAGGGGTTTTCAAGACTAT
234053	452	365	96074_at	(TGGA)n	Simple_repeat	Simple_repeat	24	GGTTTGGGATACTGTCATCGCTTGC
361864	263	565	95415_f_at	RLTR46	LTR	ERVK	25	GCCTTTTTGCCTTTCTCGTCAAGAT
355743	542	555	161563_r_at	RLTR46	LTR	ERVK	24	TCACACCAGAGGGTATTTAAGCAAA
273669	388	427	97154_f_at	RMER15	LTR	ERVL	25	GCTTCGAGTATCCAGTAATCATAAT
332222	61	519	97154_f_at	RMER15	LTR	ERVL	25	TGCTTACAGATGTGAAGTGTGCTTC
385098	457	601	97154_f_at	RMER15	LTR	ERVL	25	GAGCCACCCAGACAGCATATTCTTT
223671	310	349	97154_f_at	RMER15	LTR	ERVL	25	TGAGCCACCCAGACAGCATATTCTT
11181	300	17	100677_f_at	MTD	LTR	MaLR	25	ATTCTCAATTGAGGAATGGCTACCA
11182	301	17	101630_f_at	MTD	LTR	MaLR	25	ATTCTCAATTGAGGAATGGCTACCA
77810	369	121	101644_f_at	MTD	LTR	MaLR	25	ATTCTCAATTGAGGAATGGCTACCA
70270	509	109	95797_f_at	MTD	LTR	MaLR	25	ATTCTCAATTGAGGAATGGCTACCA
11183	302	17	95798_f_at	MTD	LTR	MaLR	25	ATTCTCAATTGAGGAATGGCTACCA
141485	44	221	101230_at	B4A	SINE	B4	25	GATGACTCAGTACATAAAAGCCTTG
13941	500	21	101230_at	B4A	SINE	B4	25	CCTTGCTGTGCAAGTACGAAGACTG
68987	506	107	101230_at	B4A	SINE	B4	25	CTGAACTAGCTCTGTTGGTGAGCTG
274903	342	429	101230_at	B4A	SINE	B4	25	TAGCTCTGTTGGTGAGCTGTCGGCT
2401	480	3	101230_at	B4A	SINE	B4	25	TGTTGGTGAGCTGTCGGCTCAAATG
403020	459	629	101230_at	B4A	SINE	B4	25	TGAGCTGTCGGCTCAAATGAGAGGC
95947	586	149	101230_at	B4A	SINE	B4	25	CCTGACTCAGGTTATAAAGGAGAGA
250389	148	391	101230_at	B4A	SINE	B4	25	GACCTCTGCTTACACACAGCATATG
25209	248	39	103400_at	MLT1K	LTR	MaLR	25	AGAGACTTGAGTTCTGATGATCACA
164922	441	257	103400_at	MLT1K	LTR	MaLR	25	AAGCCAGTACAGAGGGAAATGGAGC
395288	407	617	103400_at	MLT1K	LTR	MaLR	25	ACTATGTTGAATGAGCCAGGCAGAA
340160	319	531	103400_at	MLT1K	LTR	MaLR	25	CTCTTAGATGCTTTAGCTTTGTAGG
157204	403	245	103400_at	MLT1K	LTR	MaLR	25	AGTCCATCTTGACTTTAGTGATTAG
206024	583	321	103400_at	MLT1K	LTR	MaLR	25	AAAGTCCATCTTGACTTTAGTGATT
204442	281	319	103400_at	MLT1K	LTR	MaLR	25	ATGCTGGACATTTTGTTGCAACCTC
118563	162	185	103400_at	MLT1K	LTR	MaLR	25	TGATTTAGACAGTCTTTTCATGCTG
390208	447	609	103400_at	MLT1K	LTR	MaLR	25	CTCTTCCAATTTTCAGTCCTGGTGA
322014	93	503	103400_at	MLT1K	LTR	MaLR	25	TCTCTTCCAATTTTCAGTCCTGGTG
272461	460	425	94821_at	YREP_Mm	Unknown	Unknown	25	CTCATAGATGACTTCCAAGTATTGT
48360	359	75	94821_at	YREP_Mm	Unknown	Unknown	25	GACTTCCAAGTATTGTCGTTTGACA
243956	115	381	94821_at	YREP_Mm	Unknown	Unknown	25	AGTATTGTCGTTTGACACTCAGCTG
373466	345	583	94821_at	YREP_Mm	Unknown	Unknown	25	CGTTTGACACTCAGCTGTCTAAGGT
77737	296	121	94821_at	YREP_Mm	Unknown	Unknown	25	ACTCAGCTGTCTAAGGTATTCAAAG
228494	13	357	94821_at	YREP_Mm	Unknown	Unknown	25	TATTCCAGTACTACAGCTTTTGAGA
175082	361	273	94821_at	YREP_Mm	Unknown	Unknown	25	TACTACAGCTTTTGAGATTCTAGTT
115909	68	181	94821_at	YREP_Mm	Unknown	Unknown	25	GTAGTATACTCTAAATCGCAGGGAG
56091	410	87	94821_at	YREP_Mm	Unknown	Unknown	25	TAGTATACTCTAAATCGCAGGGAGG
31674	313	49	95529_at	B1_Mus2	SINE	Alu	25	GGATCCCTGAGTTCAAGGCCATGAG
396195	34	619	95529_at	B1_Mus2	SINE	Alu	25	GGCCATGAGCCTAGCCTGGTGTTCA
27803	282	43	100412_g_at	(CAGAGA)n	Simple_repeat	Simple_repeat	25	AGTCAGAGACTGAGACCTATACAGA
234070	469	365	100412_g_at	(CAGAGA)n	Simple_repeat	Simple_repeat	25	AGAGACTGAGACCTATACAGAAGTA
225980	59	353	100412_g_at	(CAGAGA)n	Simple_repeat	Simple_repeat	25	GACCTATACAGAAGTAGTGACAGAG
312282	601	487	160799_at	RLTR4_MM-int	LTR	ERV1	25	TGCCCCGGGCATCAGAGGGGCAATA
175199	478	273	160799_at	RLTR4_MM-int	LTR	ERV1	25	CCCCGGGCATCAGAGGGGCAATAGT
99692	491	155	160799_at	RLTR4_MM-int	LTR	ERV1	25	CAACCGAATGGCAGACCAGGCAGCC
173730	289	271	160799_at	RLTR4_MM-int	LTR	ERV1	25	CCGAATGGCAGACCAGGCAGCCCGG
6332	571	9	160799_at	RLTR4_MM-int	LTR	ERV1	25	AGCCCGGGAGGCAGCCCTAAGAACT
281344	383	439	160799_at	RLTR4_MM-int	LTR	ERV1	25	GGGAGGCAGCCCTAAGAACTGATAT
39099	58	61	160799_at	RLTR4_MM-int	LTR	ERV1	25	AGGCAGCCCTAAGAACTGATATAGA
230358	597	359	160799_at	RLTR4_MM-int	LTR	ERV1	25	GCAGCCCTAAGAACTGATATAGAGA
61320	519	95	160799_at	RLTR4_MM-int	LTR	ERV1	25	AGCCCTAAGAACTGATATAGAGACC
59785	264	93	160799_at	RLTR4_MM-int	LTR	ERV1	25	AGCTTTTTCCACTACACCGAGACAG
221407	606	345	160799_at	RLTR4_MM-int	LTR	ERV1	25	GCTTTTTCCACTACACCGAGACAGA
331001	120	517	160799_at	RLTR4_MM-int	LTR	ERV1	25	TCCACTACACCGAGACAGATAAAAG
120276	595	187	160799_at	RLTR4_MM-int	LTR	ERV1	25	CACTACACCGAGACAGATAAAAGAG
145757	476	227	160799_at	RLTR4_MM-int	LTR	ERV1	25	CTACACCGAGACAGATAAAAGAGAC
362068	467	565	160799_at	RLTR4_MM-int	LTR	ERV1	25	TACACCGAGACAGATAAAAGAGACC
263358	317	411	160799_at	RLTR4_MM-int	LTR	ERV1	25	GTACTGGGTCTTTCAGGGCAAACCT
379749	228	593	97282_at	RLTR4_MM-int	LTR	ERV1	25	AGTGCAGGCCCTGGTTCTGACTCAA
217276	315	339	94691_at	L1VL2	LINE	L1	25	ACAACAGACATCAAGGTTACTTGGC
183917	236	287	102139_at	RMER17C	LTR	ERVK	25	CAGCATGGGCTTGCAGAGGCACCCC
331287	406	517	102139_at	RMER17C	LTR	ERVK	25	TCAGCATGGGCTTGCAGAGGCACCC
55029	628	85	95875_at	RLTR19-int	LTR	ERVK	25	TTCTTTAGTTGTCTTCTAAGTACAG
83922	81	131	102949_g_at	L1ME1	LINE	L1	24	ACTTTGTCATGTGCTGTTCAAGTAT
353045	404	551	102949_g_at	L1ME1	LINE	L1	25	CTTTGTCATGTGCTGTTCAAGTATA
223433	72	349	101687_r_at	PB1D10	SINE	Alu	24	TGTGAAGCTACATAGTGAGGTCTTG
279736	55	437	101687_r_at	PB1D10	SINE	Alu	25	AGGTCTTGTCTTTCAAACATACAAA
6091	330	9	101687_r_at	PB1D10	SINE	Alu	25	GGTCTTGTCTTTCAAACATACAAAA
31927	566	49	101687_r_at	PB1D10	SINE	Alu	24	AATATCAGTAATGGGTGTGACTGAA
283734	213	443	101687_r_at	PB1D10	SINE	Alu	25	ATATCAGTAATGGGTGTGACTGAAA
259360	159	405	95124_i_at	B1_Mus2	SINE	Alu	25	TTGAGGCCAGCCTACAGAGTGAGTT
225261	620	351	95124_i_at	B1_Mus2	SINE	Alu	24	TGAGGCCAGCCTACAGAGTGAGTTT
323672	471	505	94228_at	(CAA)n	Simple_repeat	Simple_repeat	25	AAACTCTGGCTTTTGAGATGACTTA
397549	108	621	98813_at	BC1_Mm	scRNA	scRNA	25	AGGCCCTGTGTTCAGCCCTATGAAG
364755	594	569	98813_at	BC1_Mm	scRNA	scRNA	24	GTAACCATTTGCTAGGCCCTGTGTT
3547	346	5	98813_at	B1F	SINE	Alu	25	CTACTTGAGATCGTAAGTTCAAAAC
154357	116	241	98813_at	B1F	SINE	Alu	25	TTTTGGGCTCATGTCAGTAATTTCC
158469	388	247	92338_f_at	MMSAT4	Satellite	Satellite	25	TGAATATAACCAATGTGGTAAAGCC
155879	358	243	92338_f_at	MMSAT4	Satellite	Satellite	25	GGAGAGAAACCCTACAAATGTGATC
5903	142	9	101218_at	RMER1B	Other	Other	25	TAGCTGAGCCATTGCTGGAGAGCTC
119023	622	185	160986_r_at	Lx4B	LINE	L1	24	CTCAATAAATACTTATTAGATTTAG
89377	416	139	160772_i_at	ID_B1	SINE	B4	25	AAACCAGTCTGCACTACATGAGGCT
92087	566	143	160772_i_at	ID_B1	SINE	B4	25	AACCAGTCTGCACTACATGAGGCTT
68879	398	107	160772_i_at	ID_B1	SINE	B4	25	ACCAGTCTGCACTACATGAGGCTTT
196846	365	307	160772_i_at	ID_B1	SINE	B4	25	CCAGTCTGCACTACATGAGGCTTTG
124980	179	195	160772_i_at	ID_B1	SINE	B4	25	CAGTCTGCACTACATGAGGCTTTGT
42112	511	65	160772_i_at	ID_B1	SINE	B4	25	AGTCTGCACTACATGAGGCTTTGTC
267414	533	417	160772_i_at	ID_B1	SINE	B4	25	GTCTGCACTACATGAGGCTTTGTCT
343997	316	537	160772_i_at	ID_B1	SINE	B4	25	TCTGCACTACATGAGGCTTTGTCTC
168452	131	263	160772_i_at	ID_B1	SINE	B4	25	CTGCACTACATGAGGCTTTGTCTCA
146888	327	229	160772_i_at	ID_B1	SINE	B4	25	CTACATGAGGCTTTGTCTCAAAATG
55700	19	87	100779_at	B1_Mur3	SINE	Alu	25	AGCCAGTGCCACACAGAAATTCTGT
364540	379	569	103554_at	MER92B	LTR	ERV1	25	TGCTCCAAGACACTGTAGATGCTAG
83052	491	129	103554_at	MER92B	LTR	ERV1	25	AGACACTGTAGATGCTAGTGTCGGA
202124	523	315	103554_at	MER92B	LTR	ERV1	25	TAGATGCTAGTGTCGGAGTGTTCTC
282751	510	441	103554_at	MER92B	LTR	ERV1	25	TAGTGTCGGAGTGTTCTCTGTAACG
344157	476	537	103554_at	MER92B	LTR	ERV1	25	GGAGTGTTCTCTGTAACGCGACAGT
177512	231	277	103554_at	MER92B	LTR	ERV1	25	CTCTGTAACGCGACAGTTCCTTCTG
149235	114	233	103554_at	MER92B	LTR	ERV1	25	ACGCGACAGTTCCTTCTGTTGCAAT
406418	17	635	103472_at	RMER12	LTR	ERVK	25	ATCAAGGAAAAACACTCATTCTAGG
313110	149	489	103472_at	RMER12	LTR	ERVK	25	CAAGGAAAAACACTCATTCTAGGTC
195239	38	305	103472_at	RMER12	LTR	ERVK	25	AGGAAAAACACTCATTCTAGGTCAG
117743	622	183	103472_at	RMER12	LTR	ERVK	25	GGAAAAACACTCATTCTAGGTCAGA
394057	456	615	103472_at	RMER12	LTR	ERVK	25	AAGCCACAGGTGAGCACCATGATAA
374704	303	585	103472_at	RMER12	LTR	ERVK	25	GCCACAGGTGAGCACCATGATAAAG
44182	21	69	103472_at	RMER12	LTR	ERVK	25	CCACAGGTGAGCACCATGATAAAGT
242793	232	379	103472_at	RMER12	LTR	ERVK	25	CACAGGTGAGCACCATGATAAAGTG
21602	481	33	103472_at	RMER12	LTR	ERVK	25	CAGGTGAGCACCATGATAAAGTGAG
17342	61	27	103472_at	RMER12	LTR	ERVK	25	GTGAGCACCATGATAAAGTGAGGCC
156840	39	245	103472_at	RMER12	LTR	ERVK	25	AGCACCATGATAAAGTGAGGCCATG
4838	357	7	103472_at	RMER12	LTR	ERVK	25	TACTGCTTTGAATTTACTATGAGCA
397661	220	621	103472_at	RMER12	LTR	ERVK	25	GAATTTACTATGAGCATCCTTCTGT
198174	413	309	95966_at	PB1D10	SINE	Alu	25	AAGTTCAGCCTGGTCTGTATAGCAG
23728	47	37	93350_f_at	MMSAT4	Satellite	Satellite	25	AAAGCCCTATAAGTGTGACGAGTGT
368134	133	575	102304_f_at	MMSAT4	Satellite	Satellite	25	TCCACACGGGAGAGAAACCATACAA
250849	608	391	102304_f_at	MMSAT4	Satellite	Satellite	25	CAGAGGGTCCACACGGGAGAGAAAC
381019	218	595	92480_f_at	MMSAT4	Satellite	Satellite	25	AAATTCATACTGGAGAGAAACCTTA
32749	108	51	93350_f_at	MMSAT4	Satellite	Satellite	25	CAGAGGATCCACACCGGCGAGAAGC
245550	429	383	98803_at	MMSAT4	Satellite	Satellite	25	AAATTCACGTGGATGAGGACCCTTA
6031	270	9	98803_at	PB1	SINE	Alu	25	ACTGGGACCCAGAGACATGAGGATT
227281	80	355	98803_at	PB1	SINE	Alu	25	GCCTCAGCAAACCTAGGGAGGTTTC
374467	66	585	102801_at	RLTR10D	LTR	ERVK	25	TCGTCGTTTCTTTCTGCTGGTCAGA
31936	575	49	102801_at	RLTR10D	LTR	ERVK	25	GTCGTTTCTTTCTGCTGGTCAGAAT
192908	267	301	102801_at	RLTR10D	LTR	ERVK	25	CGTTTCTTTCTGCTGGTCAGAATCA
104568	247	163	95911_at	ID_B1	SINE	B4	25	CCAATGAGTTTGATTCCTGGAATTA
154591	350	241	95911_at	ID_B1	SINE	B4	25	AAGCCCAATGAGTTTGATTCCTGGA
295603	562	461	95911_at	ID_B1	SINE	B4	25	GCAAGCCCAATGAGTTTGATTCCTG
85577	456	133	95888_at	ID_B1	SINE	B4	25	CAGTAGCAGCTGAGCATGGTTTTGT
227484	283	355	95888_at	ID_B1	SINE	B4	25	CAGCTGAGCATGGTTTTGTATATCT
263425	384	411	95888_at	ID_B1	SINE	B4	25	GAGGTCAGAATCATCCTCAAGCTAC
23697	16	37	95888_at	ID_B1	SINE	B4	25	GGTCAGAATCATCCTCAAGCTACAG
3236	35	5	95888_at	ID_B1	SINE	B4	25	CCTCAAGCTACAGAAAGCTAGACAG
103498	457	161	92497_at	ID_B1	SINE	B4	25	TCCTTGGCTACAGCAGGAGTGTAAG
151928	247	237	92497_at	ID_B1	SINE	B4	25	ATCCTTGGCTACAGCAGGAGTGTAA
31749	388	49	92497_at	ID_B1	SINE	B4	25	GCCTGCAATCCCAGCGCTCTTGGGG
140362	201	219	93652_i_at	B3	SINE	B2	25	TGCCAGTGCATGTGTATATGCACAT
215686	5	337	92444_f_at	MMSAT4	Satellite	Satellite	25	ACACTGGGGAGAAGCCCTACGAGTG
385150	509	601	92444_f_at	MurSatRep1	Unknown	Unknown	25	CTCACACTGGGGAGAAGCCCTACGA
168809	488	263	94531_at	B1F1	SINE	Alu	25	TTCTCAGCACTCAGGAGACTGCTAC
246644	243	385	98791_at	B3	SINE	B2	25	GGTTCAGCCCACAGCTGTCTGTAAT
396415	254	619	100991_at	B3A	SINE	B2	24	ACTTAAGAGCATTTGCAGAGGACCT
137725	124	215	102942_at	PB1	SINE	Alu	25	TGAGCCTGGGGATTTGGTACTAGTC
252059	538	393	92480_f_at	MMSAT4	Satellite	Satellite	25	CATCAGAGAGTTCATACTGGAGAAA
131594	393	205	102297_at	MMSAT4	Satellite	Satellite	25	GTCAAACTTCAATAGACATCAAAGG
135241	200	211	95593_at	ID	SINE	ID	25	TGTGTGAGTCCCTGGGTCGCATCCT
182806	405	285	98469_at	B3	SINE	B2	25	GGATCTGATCTCTCTTCTGACCTCT
405586	465	633	98469_at	B3	SINE	B2	25	TTCTGACCTCTACAGGCAAAATTAG
284815	14	445	98469_at	B3	SINE	B2	25	TCTGACCTCTACAGGCAAAATTAGG
116102	261	181	98469_at	B3	SINE	B2	25	CTCTACAGGCAAAATTAGGCACCCC
146885	324	229	98469_at	B3	SINE	B2	25	GCAAAATTAGGCACCCCTGTGGTGC
161246	605	251	98469_at	B3	SINE	B2	25	CCTGTGGTGCACATATATGCACACC
230124	363	359	98469_at	B3	SINE	B2	25	GGTGCACATATATGCACACCAAACA
356500	19	557	98469_at	B3	SINE	B2	25	AACACCCAGTCCTGGGGAATCTGGG
333884	443	521	98469_at	B3	SINE	B2	25	CCAGTCCTGGGGAATCTGGGGCCTT
90865	624	141	98469_at	B3	SINE	B2	25	CAGTCCTGGGGAATCTGGGGCCTTC
268438	277	419	98469_at	B3	SINE	B2	25	GAATCTGGGGCCTTCGAGCCTCTGC
121180	219	189	98469_at	B3	SINE	B2	25	CTGGGGCCTTCGAGCCTCTGCAGAC
104780	459	163	99848_at	B3	SINE	B2	25	CTCCAGGCATTCAGGGGATATACCA
170093	492	265	99848_at	B3	SINE	B2	25	TGGCCATGAAGACTCCAGGCATTCA
142971	250	223	99848_at	B3	SINE	B2	25	CTCTAGTGGCCATGAAGACTCCAGG
296480	159	463	99848_at	B3	SINE	B2	25	AACTCCAGAGGTCTCTAGTGGCCAT
121342	381	189	99848_at	B3	SINE	B2	25	CATTCTAACTCCAGAGGTCTCTAGT
141750	309	221	162022_f_at	L1ME4a	LINE	L1	25	CTTGCAGTGGTTAGATCCCCCATAG
319550	189	499	162022_f_at	L1ME4a	LINE	L1	25	TGCTTGCAGTGGTTAGATCCCCCAT
50999	438	79	160905_s_at	MER5A1	DNA	MER1_type	25	AGAATCACTGGTTTAGCTCTTAGTC
69072	591	107	160679_at	PB1D10	SINE	Alu	25	AAATTGACACAGGTTCAAGACCAAC
236752	591	369	160679_at	PB1D10	SINE	Alu	25	GACACAGGTTCAAGACCAACCTAAA
149756	635	233	101667_at	RLTR15	LTR	ERVK	25	GGGAACCAGCCAAAGCTTTTGGCCT
305723	442	477	101693_f_at	B3	SINE	B2	25	ACAGGCACTGCACACACTTGGTAAA
343886	205	537	101693_f_at	B3	SINE	B2	24	CACAGGCACTGCACACACTTGGTAA
323808	607	505	101693_f_at	B3	SINE	B2	25	TCACAGGCACTGCACACACTTGGTA
387432	231	605	92742_at	L1MA4	LINE	L1	25	TTGTGTAATTTCTTGCATATGCAAC
310767	366	485	92742_at	L1MA4	LINE	L1	25	TGTGTAATTTCTTGCATATGCAACA
287372	11	449	92742_at	L1MA4	LINE	L1	25	GTGTAATTTCTTGCATATGCAACAT
61345	544	95	92471_i_at	RLTR13B4	LTR	ERVK	25	TTTGTCCACCCGAGACTAGAGGGGT
56285	604	87	92471_i_at	RLTR13B4	LTR	ERVK	25	GGTGTGTCCGTTCCACGCAGACAAA
127997	636	199	92471_i_at	RLTR13B4	LTR	ERVK	25	GTGTGTCCGTTCCACGCAGACAAAG
127996	635	199	92471_i_at	RLTR13B4	LTR	ERVK	25	TGTGTCCGTTCCACGCAGACAAAGG
180459	618	281	92472_f_at	RLTR13B4	LTR	ERVK	25	TCCGTTCCACGCAGACAAAGGGGCC
220148	627	343	92471_i_at	RLTR9E	LTR	ERVK	25	CTTCATAAAATTGAGCTTTGCTCAG
63569	208	99	92315_at	Ricksha_0	DNA	MuDR	25	CAAGTATTACGCATTAATTGAAACG
122576	335	191	92315_at	Ricksha_0	DNA	MuDR	25	TTTCTCGACATTTAGCCCTTAGCAG
21525	404	33	92315_at	Ricksha_0	DNA	MuDR	25	TTTAGCCCTTAGCAGCTATTGTACA
117360	239	183	92315_at	Ricksha_0	DNA	MuDR	25	CAGCTATTGTACATACAGTGGTAAC
359328	287	561	92315_at	Ricksha_0	DNA	MuDR	25	CATCAAAAGACTGGTTGCCCATCAC
115957	116	181	92315_at	Ricksha_0	DNA	MuDR	25	GGTTGCCCATCACGACAGTTCTGAT
90672	431	141	92315_at	Ricksha_0	DNA	MuDR	25	CCATCACGACAGTTCTGATAATGGG
173997	556	271	92315_at	Ricksha_0	DNA	MuDR	25	CGACAGTTCTGATAATGGGGGCTAT
397746	305	621	92315_at	Ricksha_0	DNA	MuDR	25	TGAGTTGGGTGTTCACAGGCCCCAT
366733	12	573	92315_at	Ricksha_0	DNA	MuDR	25	TTAGCCATGTTCTGCTCTGATCTAT
361882	281	565	92315_at	Ricksha_0	DNA	MuDR	25	TTTCATGTGCTCTGTCCTCAGATCT
375931	250	587	92315_at	Ricksha_0	DNA	MuDR	25	GTGCTCTGTCCTCAGATCTGTGTTT
144301	300	225	92315_at	Ricksha_0	DNA	MuDR	25	CAAAGCTTCATTATTAACTGAGAAG
237766	325	371	92315_at	Ricksha_0	DNA	MuDR	25	GATAACAAAGGTTCTGCCATTTTAA
155633	112	243	96554_r_at	(TGG)n	Simple_repeat	Simple_repeat	25	GATCGAGGTGGATATGGAGGAGACC
336309	308	525	96554_r_at	(TGG)n	Simple_repeat	Simple_repeat	25	TATGGAGGAGACCGCAGCCGGGGGG
396753	592	619	96554_r_at	(TGG)n	Simple_repeat	Simple_repeat	25	GGCTACGGTGGAGACAGAAGTGGAG
353211	570	551	96554_r_at	(TGG)n	Simple_repeat	Simple_repeat	25	ACAGAAGTGGAGGCTACGGTGGAGA
305359	78	477	162198_f_at	RMER20B	LTR	ERVK	25	TGAGGCATTCCCAGTACTTTAAATT
356501	20	557	162198_f_at	RMER20B	LTR	ERVK	25	TAAGAACCTGCACACCAAGTATTTG
362046	445	565	162198_f_at	RMER20B	LTR	ERVK	25	TACAAGTAAGAACCTGCACACCAAG
313582	621	489	93437_f_at	RLTR41	LTR	ERV1	25	TGCCCCCAAGAACTGTATAAAAGAT
404266	425	631	93437_f_at	RLTR41	LTR	ERV1	25	CCCCAAGAACTGTATAAAAGATGCT
9815	214	15	93437_f_at	RLTR41	LTR	ERV1	25	TGCCCTAATTGCAGGATGGCCCCAA
39292	251	61	93437_f_at	RLTR41	LTR	ERV1	25	CCTAATTGCAGGATGGCCCCAATGC
104686	365	163	93437_f_at	RLTR41	LTR	ERV1	25	CTAATTGCAGGATGGCCCCAATGCG
295215	174	461	93437_f_at	RLTR41	LTR	ERV1	25	CAGGATGGCCCCAATGCGCTGGATC
315864	343	493	93437_f_at	RLTR41	LTR	ERV1	25	GGATGGCCCCAATGCGCTGGATCAT
339168	607	529	93437_f_at	RLTR41	LTR	ERV1	25	GCCCCAATGCGCTGGATCATTAAAC
349320	519	545	100415_at	MIR	SINE	MIR	25	CCGAGTTCAAGTCATCACCCTGTAG
149291	170	233	100415_at	MIR	SINE	MIR	25	TAGCACAGTACTGTGTGTGACTTTG
283822	301	443	102702_at	LTR88a	LTR	Gypsy	25	CCCCGGGAGGCTAAACTGAGCTCCA
401842	561	627	102702_at	LTR88a	LTR	Gypsy	25	AGGCTAAACTGAGCTCCAGACGTGT
176567	566	275	102702_at	LTR88a	LTR	Gypsy	25	GCTAAACTGAGCTCCAGACGTGTCT
93159	358	145	98042_at	ID_B1	SINE	B4	25	AGCACATGTAAATCCAAGCACTTGA
272472	471	425	98042_at	ID_B1	SINE	B4	25	TGATAGCACATGTAAATCCAAGCAC
136923	602	213	98042_at	ID_B1	SINE	B4	25	TTGGTCTCTTACTACAAAAGCAGTT
100654	173	157	160584_at	RLTR10-int	LTR	ERVK	24	AATTTGGGCTGAGTCTGTGCGGACA
403958	117	631	160584_at	RLTR10-int	LTR	ERVK	25	TTGGGCTGAGTCTGTGCGGACATAC
90316	75	141	95854_at	L1MA9	LINE	L1	24	CACAATACAGATACTGATGAAAGAT
381370	569	595	95854_at	L1MA9	LINE	L1	24	TTTATGAACTCAACTAAGGTGTACT
284086	565	443	101220_at	B3	SINE	B2	25	GTAAGAACTGTGTTGCTCTTACATG
173712	271	271	101220_at	B3	SINE	B2	25	TAAGAACTGTGTTGCTCTTACATGG
112450	449	175	101220_at	B3	SINE	B2	25	AGAACTGTGTTGCTCTTACATGGGA
133049	568	207	101220_at	B3	SINE	B2	25	TGTGTTGCTCTTACATGGGACCCAG
389819	58	609	101220_at	B3	SINE	B2	25	GATGCTTTCTGCTAGCCTCCATGAA
273597	316	427	101220_at	B3	SINE	B2	25	ATGCTTTCTGCTAGCCTCCATGAAT
230093	332	359	101220_at	B3	SINE	B2	25	GCTAGCCTCCATGAATACCAGGTAC
152996	35	239	101220_at	B3	SINE	B2	25	CTAGCCTCCATGAATACCAGGTACA
27831	310	43	101220_at	B3	SINE	B2	25	TGAATACCAGGTACACACACACATG
150684	283	235	103709_at	(T)n	Simple_repeat	Simple_repeat	24	TTCCTGAAGGTGCTATTTAACAAGG
99752	551	155	98873_at	tRNA-Ala-GCY_	tRNA	tRNA	25	TTAACATGTAAAAGGCCCCAGCTCC
332245	84	519	98873_at	tRNA-Ala-GCY_	tRNA	tRNA	24	CTTTCATTTACTAATTACTGGTGGT
231649	608	361	101694_f_at	B3A	SINE	B2	25	AGTTCTAGGAGATCTGACCTTTGCC
58766	525	91	101694_f_at	B3A	SINE	B2	25	CCAGTTCTAGGAGATCTGACCTTTG
346586	345	541	101694_f_at	B3A	SINE	B2	25	CCCCGTAACTCCAGTTCTAGGAGAT
281400	439	439	101694_f_at	B3A	SINE	B2	25	GCTCCCCGTAACTCCAGTTCTAGGA
223556	195	349	101694_f_at	B3A	SINE	B2	25	ACACATGTCTGGTGGCTCCCAGCTC
76546	385	119	101694_f_at	B3A	SINE	B2	25	TTAGGGTCCTAGCACACATGTCTGG
251837	316	393	101694_f_at	B3A	SINE	B2	25	TGAGTTAGGGTCCTAGCACACATGT
44749	588	69	101694_f_at	B3A	SINE	B2	25	CCTGAGTTAGGGTCCTAGCACACAT
183827	146	287	101694_f_at	B3A	SINE	B2	25	AGAACCTGAGTTAGGGTCCTAGCAC
181242	121	283	101694_f_at	B3A	SINE	B2	25	AGAGAACCTGAGTTAGGGTCCTAGC
267182	301	417	101694_f_at	B3A	SINE	B2	25	TTCTAGAGAACCTGAGTTAGGGTCC
356870	389	557	95852_at	ID_B1	SINE	B4	25	TGCTTGCCTGGCATGCTGAAGATCC
207042	321	323	103776_at	RMER15	LTR	ERVL	24	AACTCATCAGTCTGCTATACTGGAA
154758	517	241	103776_at	RMER15	LTR	ERVL	25	AAACTCATCAGTCTGCTATACTGGA
154527	286	241	103776_at	RMER15	LTR	ERVL	25	GAGCTTTCATGGTGCCGCTGTCTTT
303091	370	473	103776_at	RMER15	LTR	ERVL	25	TGAGCTTTCATGGTGCCGCTGTCTT
230313	552	359	103776_at	RMER15	LTR	ERVL	25	CATGGTGAGCTTTCATGGTGCCGCT
378553	312	591	103776_at	RMER15	LTR	ERVL	25	CAGCTTTTGTGACATGGTGAGCTTT
235261	380	367	103776_at	RMER15	LTR	ERVL	25	GCTTCAAGTTTACAGCTTTTGTGAC
302040	599	471	103776_at	RMER15	LTR	ERVL	25	GCTGTCTGCAAGTTGTACAGAGGGC
281287	326	439	103776_at	RMER15	LTR	ERVL	25	AGCTGTCTGCAAGTTGTACAGAGGG
349285	484	545	103776_at	RMER15	LTR	ERVL	25	AAGACTGCTGAGAGGCACTCTCAGA
398018	577	621	103776_at	RMER15	LTR	ERVL	25	TGAAACCCACCAGACAGACTAGGCC
318702	621	497	102627_at	ID2	SINE	ID	25	GATCCACGTTTAAAAGGAGTCCTTG
383397	36	599	95562_at	B1F1	SINE	Alu	25	TGGCCAGACAGCTATATAGCAAGAC
176306	305	275	95562_at	B1F1	SINE	Alu	25	CTGGCCAGACAGCTATATAGCAAGA
128852	211	201	95562_at	B1F1	SINE	Alu	25	AGTAGCTGGCCAGACAGCTATATAG
310607	206	485	95562_at	B1F1	SINE	Alu	25	CCCCAGTTCGGGATAAATAGTAGCT
328939	618	513	95562_at	B1F1	SINE	Alu	25	AGGATTGCCCCAGTTCGGGATAAAT
155897	376	243	95562_at	B1F1	SINE	Alu	25	TCAGCACTAGGGAAGCTGGGACAGA
384683	42	601	95562_at	B1F1	SINE	Alu	25	AGCCAAGTGGTCGTGCACACCTTTA
382569	488	597	92348_at	L2b	LINE	L2	25	TTGCTCTGTAGTTCCCTCTGCCTGG
134038	277	209	92348_at	L2b	LINE	L2	25	CCTCTCTATGCCTGGCAGTTATCTT
97971	50	153	92348_at	L2b	LINE	L2	25	TCTATGCCTGGCAGTTATCTTGTCC
31459	98	49	92348_at	L2b	LINE	L2	25	TATGCCTGGCAGTTATCTTGTCCCT
67456	255	105	92348_at	L2b	LINE	L2	25	GCCTGGCAGTTATCTTGTCCCTTTG
272166	165	425	92348_at	L2b	LINE	L2	25	CTGGCAGTTATCTTGTCCCTTTGAG
295455	414	461	92348_at	L2b	LINE	L2	25	GGCAGTTATCTTGTCCCTTTGAGGC
273859	578	427	92348_at	L2b	LINE	L2	25	TATCTTGTCCCTTTGAGGCCCCACA
278760	359	435	92348_at	L2b	LINE	L2	25	TTTGAGGCCCCACATCAAGTGTCAC
289114	473	451	92348_at	L2b	LINE	L2	25	TGAGGCCCCACATCAAGTGTCACCT
364557	396	569	92348_at	L2b	LINE	L2	25	TGAATCATGTCTGTAGCCCAGTGCC
333918	477	521	103821_at	ID_B1	SINE	B4	24	AACAGTGGCCCTTTTTAAAGCAATG
25354	393	39	102100_f_at	ID4	SINE	ID	25	ACAGATGGCTCAATGGTAAAACCAC
173480	39	271	102100_f_at	ID4	SINE	ID	25	TACAGATGGCTCAATGGTAAAACCA
192767	126	301	102100_f_at	ID4	SINE	ID	25	AATACAGATGGCTCAATGGTAAAAC
227304	103	355	102327_at	B3A	SINE	B2	25	TTCCCAGCATCCTTATTAAGGTGCT
395248	367	617	102327_at	B3A	SINE	B2	25	CCAGCATCCTTATTAAGGTGCTCAC
350431	350	547	102327_at	B3A	SINE	B2	25	TATAACTCTATCTCCAGGAGAGCCG
228999	518	357	102327_at	B3A	SINE	B2	25	ATAACTCTATCTCCAGGAGAGCCGG
335184	463	523	102327_at	B3A	SINE	B2	25	GAGCCGGTGCCCTCTTCAGGGGCAC
85262	141	133	101077_at	MIRb	SINE	MIR	25	TGTACCTACCTTGTAGGGAGCTGGG
182978	577	285	101077_at	MIRb	SINE	MIR	25	GCAGGGATGTACCTACCTTGTAGGG
16189	188	25	99827_at	RSINE1	SINE	B4	25	AACTTGCTGACAAGCCTGATTACCT
3584	383	5	92990_at	MMSAT4	Satellite	Satellite	25	CCAGTCTCCAAGTCCATCAGAGAAT
153333	372	239	92990_at	MMSAT4	Satellite	Satellite	25	CTTCAGCCAGAAGTCCAGTCTCCAA
331325	444	517	95901_f_at	RSINE1	SINE	B4	25	GGACTGGCAAGATGGCTTAGCTAGT
186272	31	291	96904_at	B3	SINE	B2	25	GCGTGCACATGGTATACAGACATAG
72518	197	113	96904_at	B3	SINE	B2	25	CGTGCACATGGTATACAGACATAGG
144002	1	225	96904_at	B3	SINE	B2	25	GGTGCAGACAAAACATCTATACGTA
235015	134	367	99157_at	PB1D10	SINE	Alu	25	CGTAGTGGCCCATGCTGCAATCCCA
71330	289	111	99157_at	PB1D10	SINE	Alu	25	TGCTGCAATCCCAGTGCAGGCAGGG
304631	630	475	102139_at	RMER17C	LTR	ERVK	25	AGAAGGGATGCCTCAGCATGGGCTT
33951	30	53	100382_at	ID_B1	SINE	B4	25	GAAGACTCTGTCTCACATCAAAGAA
364616	455	569	100382_at	ID_B1	SINE	B4	25	GTTACAGGAAGACTCTGTCTCACAT
274587	26	429	100382_at	ID_B1	SINE	B4	25	TCAGCCTGGGTTACAGGAAGACTCT
167283	242	261	100382_at	ID_B1	SINE	B4	25	ATTGGCTACACAGCAAGTTCAAGGT
305325	44	477	103811_at	ORR1E	LTR	MaLR	24	CTAGTGCTGCTGTTTTGGAAGGTTC
269503	62	421	97098_at	ID_B1	SINE	B4	25	AGCTACTCAGAGAATTTGATGCAAG
51926	85	81	97098_at	ID_B1	SINE	B4	25	ACTCTCAGCTACTCAGAGAATTTGA
38070	309	59	97098_at	ID_B1	SINE	B4	25	CACTCTCAGCTACTCAGAGAATTTG
33994	73	53	97098_at	ID_B1	SINE	B4	25	GCCACTCTCAGCTACTCAGAGAATT
338665	104	529	97098_at	ID_B1	SINE	B4	25	TCAAGGCCACTCTCAGCTACTCAGA
231436	395	361	97098_at	ID_B1	SINE	B4	25	ATTAGAAGCTCAAGGCCACTCTCAG
327312	271	511	97098_at	ID_B1	SINE	B4	25	GATTAGAAGCTCAAGGCCACTCTCA
52299	458	81	97098_at	ID_B1	SINE	B4	25	CCATGCTAGGGGATTAGAAGCTCAA
143354	633	223	97098_at	ID_B1	SINE	B4	25	CCCTACCATGCTAGGGGATTAGAAG
35556	355	55	97098_at	ID_B1	SINE	B4	25	ACCCTACCATGCTAGGGGATTAGAA
286493	412	447	97098_at	ID_B1	SINE	B4	25	ATCCCCAGCACTGTGGGTTCGAACC
406505	104	635	97098_at	L1MEg	LINE	L1	25	TATCCAGAGAAGGAAGCGCATAGAG
281043	82	439	97098_at	L1MEg	LINE	L1	25	ACTGCATATCCAGAGAAGGAAGCGC
207078	357	323	97098_at	L1MEg	LINE	L1	25	GCTGTGACTGCATATCCAGAGAAGG
397850	409	621	97098_at	L1MEg	LINE	L1	25	GAAAGCTGTGACTGCATATCCAGAG
348005	484	543	97098_at	L1MEg	LINE	L1	25	ACGCAGTCAGGAATAACCAGGCATA
173953	512	271	96855_at	PB1D7	SINE	Alu	25	ATGTGAGGCCATCCTGGGCTGTAGA
26700	459	41	93108_at	B1_Mus1	SINE	Alu	25	TGAGCCTCAAGAAGGTGTATCCTTG
84445	604	131	98762_f_at	MurSatRep1	Unknown	Unknown	25	ATCCATAAAAGAACACATACTGGAG
190444	363	297	94110_f_at	MurSatRep1	Unknown	Unknown	25	AGAACACATACTGGAGAGAAGCCCT
334793	72	523	98762_f_at	MMSAT4	Satellite	Satellite	24	ATTCATAAAAGAACACATACTGGAG
41639	38	65	94110_f_at	MMSAT4	Satellite	Satellite	25	CATAAGAGAACACATACTGGACAGA
269812	371	421	94110_f_at	MurSatRep1	Unknown	Unknown	25	CATAAAAGAACACATACTGGGGAGA
220845	44	345	102872_f_at	MMSAT4	Satellite	Satellite	25	CATACTGGTGAGAAACCTTACAAAT
110866	145	173	92338_f_at	MMSAT4	Satellite	Satellite	25	CCTTACAAATGTGATCAATGTGGTA
106168	567	165	92338_f_at	MMSAT4	Satellite	Satellite	25	CCTACAAATGTGATCAATGTGGTAA
158289	208	247	99575_at	(CATATA)n	Simple_repeat	Simple_repeat	24	TTCGGTTCTAATTGCCATATAAAAG
231160	119	361	103963_f_at	B3A	SINE	B2	25	TGGCTACTCTTGCAAAGGACCAGGA
313420	459	489	92330_r_at	GA-rich	Low_complexity	Low_complexity	24	AGTTAGTTTCTCAGGGGAAGAGAGG
90435	194	141	92330_r_at	GA-rich	Low_complexity	Low_complexity	25	GTTAGTTTCTCAGGGGAAGAGAGGT
118723	322	185	96555_at	L1_Mus1	LINE	L1	25	CACAGGGCTCTCAATGGAGGAGCCT
316809	8	495	96555_at	L1_Mus1	LINE	L1	25	GGCTCTCAATGGAGGAGCCTGAGAA
120091	410	187	96555_at	L1_Mus1	LINE	L1	25	TCTCAATGGAGGAGCCTGAGAAAGT
271224	503	423	102160_at	IAPEY3-int	LTR	ERVK	25	CAGGCCTTCTTTAGAGTTAGTTATA
200522	201	313	100991_at	B3A	SINE	B2	24	GTACTTAAGAGCATTTGCAGAGGAC
231598	557	361	96555_at	L1_Mus1	LINE	L1	25	GTCTGCCATCATTGGGCAGAGAATC
144249	248	225	96555_at	L1_Mus1	LINE	L1	25	TCATTGGGCAGAGAATCCCTTGGCC
154533	292	241	96555_at	L1_Mus1	LINE	L1	25	TTGGGCAGAGAATCCCTTGGCCTCG
107230	349	167	96555_at	L1_Mus1	LINE	L1	25	GCAGAGAATCCCTTGGCCTCGCAAA
9853	252	15	96555_at	L1_Mus1	LINE	L1	25	CAGAGAATCCCTTGGCCTCGCAAAC
151001	600	235	96555_at	L1_Mus1	LINE	L1	25	CCTTGGCCTCGCAAACTTTCTAAGC
293864	103	459	96555_at	L1_Mus1	LINE	L1	25	CTCCTGTGAGGCTATTCCAGTGCTG
348878	77	545	103446_at	MTE2a	LTR	MaLR	24	CTACTTCAAGCTCCTGTCACTGTGA
254138	57	397	100349_at	B3	SINE	B2	25	ACTGTGGCTCCTGCAAAGTATGGTT
275910	69	431	100349_at	B3	SINE	B2	25	GCTCCTGCAAAGTATGGTTTACTGC
111254	533	173	100349_at	B3	SINE	B2	25	CTCCTGCAAAGTATGGTTTACTGCT
387324	123	605	100349_at	B3	SINE	B2	25	AGTATGGTTTACTGCTTACCAGTTT
240368	367	375	100349_at	B3	SINE	B2	25	TGGTTTACTGCTTACCAGTTTTAGT
181172	51	283	100349_at	B3	SINE	B2	25	ACTGCTTACCAGTTTTAGTTCTTAG
404456	615	631	100349_at	B3	SINE	B2	25	GCTTACCAGTTTTAGTTCTTAGCTC
370673	112	579	100349_at	B3	SINE	B2	25	TTAGTTCTTAGCTCCCACGGGACAC
158281	200	247	100349_at	B3	SINE	B2	25	CCACGGGACACCTCACAAGGCTGTA
104879	558	163	100349_at	B3	SINE	B2	25	CACGGGACACCTCACAAGGCTGTAA
231434	393	361	100349_at	B3	SINE	B2	25	TCACAAGGCTGTAAGTCCAGTCACA
257063	422	401	100349_at	B3	SINE	B2	25	AGTCACAGGGAAGTGGTGCCCTCTT
337662	381	527	100349_at	B3	SINE	B2	25	TCACAGGGAAGTGGTGCCCTCTTCT
305283	2	477	100349_at	B3	SINE	B2	25	GCCTCCATGGGCATCACACATAAGG
95544	183	149	100349_at	B3	SINE	B2	25	GGGCATCACACATAAGGTGTCTGAC
317253	452	495	100349_at	B3	SINE	B2	25	TAAGGTGTCTGACACGTTAAGGCAA
17718	437	27	95959_at	L1_Mus3	LINE	L1	25	TTTTCAAATTCCTGGGTCAAGAGGG
62668	587	97	95959_at	L1_Mus3	LINE	L1	25	CTTCTTTTCAAATTCCTGGGTCAAG
249038	77	389	95959_at	L1_Mus3	LINE	L1	25	CAACACATAAGTGAGCACAGATAAG
326224	463	509	95959_at	L1_Mus3	LINE	L1	25	TGTGCCACATCGATCCATGGCCAAA
199676	635	311	95959_at	L1_Mus3	LINE	L1	25	ATCCTGTGCTTCAGAGCCCAGAACT
208238	237	325	95959_at	L1_Mus3	LINE	L1	25	TGGTTCCCTCTGCTCCAGGAGTTGA
301961	520	471	95959_at	L1_Mus3	LINE	L1	25	ACACAGGAACGGAGGACAGGAGCCT
148219	378	231	95959_at	L1_Mus3	LINE	L1	25	CATCTCAGAGGGACCCACGTGGAAC
289070	429	451	95959_at	L1_Mus3	LINE	L1	25	ACTTCATCTCAGAGGGACCCACGTG
103325	284	161	95959_at	L1_Mus3	LINE	L1	25	AGACCACTACTTCATCTCAGAGGGA
351657	296	549	95959_at	L1_Mus3	LINE	L1	25	GAGTAAGACCACTACTTCATCTCAG
216078	397	337	95959_at	L1_Mus3	LINE	L1	25	TCCCAAGAATACAGTCAAGCCTGTG
137620	19	215	160875_at	B3A	SINE	B2	25	CTACAGTGTCCTCTTCTGGCCTCGA
352861	220	551	93333_at	Lx7	LINE	L1	25	AGCAGGCAGAGATCCTGCAAGAGTC
367007	286	573	97708_at	Lx5	LINE	L1	25	CAATGTACTGGCACTAAAACAGACA
42181	580	65	97708_at	Lx5	LINE	L1	25	GTACTGGCACTAAAACAGACAGGTT
7498	457	11	97708_at	Lx5	LINE	L1	25	GGAATCAACTCAAAGACCCACATGT
218827	586	341	97708_at	Lx5	LINE	L1	25	TATGCACATCTGTAATTTGACAAAG
330051	450	515	99362_at	ORR1A2-int	LTR	MaLR	25	CTGGACCAAGAGGTTTCAGTGGAGA
8551	230	13	94691_at	L1_Mus1	LINE	L1	24	AAATCACTTCTCATGATGGTAATGT
289933	12	453	104243_r_at	B1_Mur2	SINE	Alu	25	ATAGTAGTGCACATACCTTTAATTC
220846	45	345	104243_r_at	B1_Mur2	SINE	Alu	25	CATAGTAGTGCACATACCTTTAATT
52339	498	81	104242_f_at	B1_Mur2	SINE	Alu	25	CCTGGTCTATGTATCGAGTTCTAGG
34389	468	53	104243_r_at	B1_Mur2	SINE	Alu	25	GTGGGGACCAGCCTGGTCTATGTAT
128929	288	201	104243_r_at	B1_Mur2	SINE	Alu	25	AGGTGGGGACCAGCCTGGTCTATGT
232434	113	363	104243_r_at	B1_Mur2	SINE	Alu	25	TCAGTGAGGTGGGGACCAGCCTGGT
400296	295	625	104243_r_at	B1_Mur2	SINE	Alu	25	ATTTCAGTGAGGTGGGGACCAGCCT
404432	591	631	104243_r_at	B1_Mur2	SINE	Alu	25	AGATTTCAGTGAGGTGGGGACCAGC
341183	62	533	104243_r_at	B1_Mur2	SINE	Alu	25	GCAAGCAGATTTCAGTGAGGTGGGG
273761	480	427	94184_at	B3A	SINE	B2	25	CATGCACATAAGAGACACACACCCG
193244	603	301	94184_at	B3A	SINE	B2	25	AGGAATCCAGCATCTTCATCTGACC
391568	527	611	94184_at	B3A	SINE	B2	25	CCAGTCCCTAGGAATCCAGCATCTT
358127	366	559	97548_at	B1_Mus2	SINE	Alu	25	TGCTTGGTGGTGCAGTTTTAAATCC
269523	82	421	97548_at	B1_Mus2	SINE	Alu	25	CGGACCTGAGGACAGCTGGTCTGCA
173958	517	271	95894_at	PB1D10	SINE	Alu	25	GCAGTAGGCACATGCTATAAGGCTA
252931	130	395	95894_at	PB1D10	SINE	Alu	25	CAGTAGGCACATGCTATAAGGCTAG
288717	76	451	95894_at	PB1D10	SINE	Alu	25	TGGCCTTAACAAGATCCTGTCTCAA
333874	433	521	95894_at	B3A	SINE	B2	25	ACACACTGCTCTTGTATGTCCAGCA
118466	65	185	95894_at	B3A	SINE	B2	25	TGTCCAGCAGCAACCCCATCAGGTA
246730	329	385	95894_at	B3A	SINE	B2	25	GCAACCCCATCAGGTAGCTTCAGTG
36863	382	57	95894_at	B3A	SINE	B2	25	GGATCTAAAGTCTCTGCCTTCTTAG
134168	407	209	95894_at	B3A	SINE	B2	25	AGTGCACTGACATTGTACAGACGTG
239348	627	373	95894_at	B3A	SINE	B2	25	ACATTGTACAGACGTGTGTGTACTC
182553	152	285	95894_at	B3A	SINE	B2	25	CGTGTGTGTACTCAATCATGCATAG
135530	489	211	102110_at	Lx3C	LINE	L1	25	AACTGCCTGGTTTGACTCAGTCAGA
51902	61	81	101218_at	RMER1B	Other	Other	25	AGCTCACCCTGGTGGTGCAGGTGCA
186681	440	291	101599_at	B3	SINE	B2	25	ATCATTACTCCAGTTCCAGGGCGTC
94297	216	147	101599_at	B3	SINE	B2	25	GGGAAAATACCCAGGCATATAAGAT
277185	64	433	102801_at	RLTR10D	LTR	ERVK	25	CTGCTGGTCAGAATCAGAGGCAACA
223568	207	349	102801_at	RLTR10D	LTR	ERVK	25	TCTGCTGGTCAGAATCAGAGGCAAC
36990	509	57	102801_at	RLTR10D	LTR	ERVK	25	TTTCTGCTGGTCAGAATCAGAGGCA
268426	265	419	160969_at	RLTR6-int	LTR	ERV1	25	GTGGAAAAGCCCATCACAGCCTGCA
36493	12	57	99592_f_at	B3	SINE	B2	25	CCCTGCAGGAATGTGGTGCATAGAT
149509	388	233	99592_f_at	B3	SINE	B2	25	GCCCTGCAGGAATGTGGTGCATAGA
92858	57	145	99592_f_at	B3	SINE	B2	25	AGGCCCTGCAGGAATGTGGTGCATA
351509	148	549	99592_f_at	B3	SINE	B2	25	CAGGCCCTGCAGGAATGTGGTGCAT
258510	589	403	99591_i_at	B3	SINE	B2	25	ACAGGCCCTGCAGGAATGTGGTGCA
341257	136	533	99591_i_at	B3	SINE	B2	25	CACAGGCCCTGCAGGAATGTGGTGC
187861	340	293	99591_i_at	B3	SINE	B2	25	CCACAGGCCCTGCAGGAATGTGGTG
312979	18	489	99591_i_at	B3	SINE	B2	25	TCCACAGGCCCTGCAGGAATGTGGT
325888	127	509	99591_i_at	B3	SINE	B2	25	CTCCACAGGCCCTGCAGGAATGTGG
88031	350	137	97702_at	L1_Mus3	LINE	L1	24	ACACGAATTGCAGATGCCAACAAGA
5884	123	9	97702_at	L1_Mus3	LINE	L1	24	AGCTCTACCAGTGCTTGGCCAAATA
22895	494	35	101863_at	L1Md_F2	LINE	L1	25	ACTTCTGAGAAAGGTCCTGTTTGGG
144060	59	225	96790_f_at	B3A	SINE	B2	24	CAGTGAAGAACACACACTGCTCTTG
373609	488	583	95876_at	L3	LINE	CR1	25	TGCGGGCTCTCTCGTTCCACAAAAC
158290	209	247	95876_at	L3	LINE	CR1	25	TCTGCGGGCTCTCTCGTTCCACAAA
229908	147	359	97816_at	ID4	SINE	ID	25	TCCCCGTACCAATAAAGAAGTGAAT
296724	403	463	99341_r_at	L1MCa	LINE	L1	24	TTTCAAAGCAATAATCATTTTCCTA
119849	168	187	160350_at	MTE2b	LTR	MaLR	25	CACGTGCATTATGATCAGCTGCTCA
397888	447	621	160350_at	MTE2b	LTR	MaLR	25	TTATGATCAGCTGCTCACGCTGATG
62221	140	97	160350_at	MTE2b	LTR	MaLR	25	AGCTGCTCACGCTGATGTCTTGACT
253322	521	395	160350_at	MTE2b	LTR	MaLR	25	GATGTCTTGACTTCCCTGCCATTAT
158263	182	247	160350_at	MTE2b	LTR	MaLR	25	CCCTGCCATTATGGACTATACCCTG
214507	106	335	160350_at	MTE2b	LTR	MaLR	25	GCCATTATGGACTATACCCTGAAAC
297613	12	465	160350_at	MTE2b	LTR	MaLR	25	TGGACTATACCCTGAAACCATGGGC
384827	186	601	104158_at	Lx3B	LINE	L1	25	ACTCCAGGGAATAGGGCGTCCTAGT
366745	24	573	104158_at	Lx3B	LINE	L1	25	GACTCCAGGGAATAGGGCGTCCTAG
194353	432	303	104158_at	Lx3B	LINE	L1	25	AGACTCCAGGGAATAGGGCGTCCTA
26432	191	41	104158_at	Lx3B	LINE	L1	25	CACTTGAGACTCCAGGGAATAGGGC
404264	423	631	104158_at	Lx3B	LINE	L1	25	ACACTTGAGACTCCAGGGAATAGGG
328474	153	513	104158_at	Lx3B	LINE	L1	25	GACACTTGAGACTCCAGGGAATAGG
111066	345	173	104158_at	Lx3B	LINE	L1	25	CCAGACACTTGAGACTCCAGGGAAT
188947	146	295	104158_at	Lx3B	LINE	L1	25	GCCTCATTGTGAACAGATGTCCCCA
229032	551	357	104158_at	Lx3B	LINE	L1	25	GGCCTCATTGTGAACAGATGTCCCC
284073	552	443	104158_at	Lx3B	LINE	L1	25	TGGCCTCATTGTGAACAGATGTCCC
391341	300	611	104158_at	Lx3B	LINE	L1	25	TCTGGCCTCATTGTGAACAGATGTC
264353	32	413	93454_at	PB1	SINE	Alu	24	AACTGTGGGATGCTCAGGCAAGAGT
236589	428	369	92779_f_at	RLTR3_Mm	LTR	ERVK	25	CATGAAACAACAGGTACATGATTAT
151806	125	237	92780_f_at	RLTR3_Mm	LTR	ERVK	25	CATGAAACAACAGGTACATGATTAT
170118	517	265	92779_f_at	RLTR3_Mm	LTR	ERVK	25	ACATGAAACAACAGGTACATGATTA
386281	360	603	92780_f_at	RLTR3_Mm	LTR	ERVK	25	ACATGAAACAACAGGTACATGATTA
270960	239	423	92779_f_at	RLTR3_Mm	LTR	ERVK	25	ACGACATGAAACAACAGGTACATGA
104589	268	163	92780_f_at	RLTR3_Mm	LTR	ERVK	25	ACGACATGAAACAACAGGTACATGA
98364	443	153	92779_f_at	RLTR3_Mm	LTR	ERVK	25	AGACGACATGAAACAACAGGTACAT
98363	442	153	92780_f_at	RLTR3_Mm	LTR	ERVK	25	AGACGACATGAAACAACAGGTACAT
32923	282	51	92778_i_at	RLTR3_Mm	LTR	ERVK	24	AGCTAGACCTCCTTGGTGTGTGTTG
331035	154	517	92778_i_at	RLTR3_Mm	LTR	ERVK	25	GAGCTAGACCTCCTTGGTGTGTGTT
76195	34	119	92778_i_at	RLTR3_Mm	LTR	ERVK	25	AGAGCTAGACCTCCTTGGTGTGTGT
268294	133	419	92778_i_at	RLTR3_Mm	LTR	ERVK	25	CAGAGCTAGACCTCCTTGGTGTGTG
8622	301	13	92778_i_at	RLTR3_Mm	LTR	ERVK	25	CCAGAGCTAGACCTCCTTGGTGTGT
208457	456	325	92779_f_at	RLTR3_Mm	LTR	ERVK	25	GCCAGAGCTAGACCTCCTTGGTGTG
40471	150	63	92779_f_at	RLTR3_Mm	LTR	ERVK	25	TCGCCAGAGCTAGACCTCCTTGGTG
307094	533	479	92780_f_at	RLTR3_Mm	LTR	ERVK	25	ACTCGCCAGAGCTAGACCTCCTTGG
185033	72	289	92779_f_at	RLTR3_Mm	LTR	ERVK	25	GGCTCGCCAGAGCTAGACCTCCTTG
159920	559	249	92780_f_at	RLTR3_Mm	LTR	ERVK	25	GACTCGCCAGAGCTAGACCTCCTTG
110042	601	171	92780_f_at	RLTR3_Mm	LTR	ERVK	25	AGACTCGCCAGAGCTAGACCTCCTT
95887	526	149	92780_f_at	RLTR3_Mm	LTR	ERVK	25	AAGACTCGCCAGAGCTAGACCTCCT
198180	419	309	92779_f_at	RLTR3_Mm	LTR	ERVK	25	GAAAGGCTCGCCAGAGCTAGACCTC
113859	578	177	92780_f_at	RLTR3_Mm	LTR	ERVK	25	GAAAGACTCGCCAGAGCTAGACCTC
392577	256	613	92779_f_at	RLTR3_Mm	LTR	ERVK	25	TCCCCTTTCGTGAAAGGCTCGCCAG
278510	109	435	92779_f_at	RLTR3_Mm	LTR	ERVK	25	AGTCAACGGCTATAAAGTGTTATAC
271125	404	423	92779_f_at	RLTR3_Mm	LTR	ERVK	25	ACAGTCAACGGCTATAAAGTGTTAT
72422	101	113	92780_f_at	RLTR3_Mm	LTR	ERVK	25	GGTCACAGTCAATGGCTATAAAGTG
136488	167	213	92780_f_at	RLTR3_Mm	LTR	ERVK	25	TGGGTCACAGTCAATGGCTATAAAG
131587	386	205	92780_f_at	RLTR3_Mm	LTR	ERVK	25	GTGGGTCACAGTCAATGGCTATAAA
62592	511	97	92780_f_at	RLTR3_Mm	LTR	ERVK	25	AGGTGGGTCACAGTCAATGGCTATA
95772	411	149	92780_f_at	RLTR3_Mm	LTR	ERVK	25	TAGGTGGGTCACAGTCAATGGCTAT
29059	258	45	92780_f_at	RLTR3_Mm	LTR	ERVK	25	ATAGGTGGGTCACAGTCAATGGCTA
147154	593	229	92780_f_at	RLTR3_Mm	LTR	ERVK	25	TGATAGGTGGGTCACAGTCAATGGC
277710	589	433	92779_f_at	RLTR3_Mm	LTR	ERVK	25	TTGATAGGTGGGTCACAGTCAACGG
223525	164	349	93928_f_at	RLTR3_Mm	LTR	ERVK	25	TGAGGCAAGGACCACAGCCAACTTC
322279	358	503	93928_f_at	RLTR3_Mm	LTR	ERVK	25	CTCCTGAGGCAAGGACCACAGCCAA
227315	114	355	93928_f_at	RLTR3_Mm	LTR	ERVK	25	AGAACTCGACCTTCCTCCTGAGGCA
379853	332	593	93928_f_at	RLTR3_Mm	LTR	ERVK	25	CGGAGAACTCGACCTTCCTCCTGAG
216178	497	337	93928_f_at	RLTR3_Mm	LTR	ERVK	25	TTCGGAGAACTCGACCTTCCTCCTG
186323	82	291	93928_f_at	RLTR3_Mm	LTR	ERVK	25	ATTCGGAGAACTCGACCTTCCTCCT
405131	10	633	93928_f_at	RLTR3_Mm	LTR	ERVK	25	CAATTCGGAGAACTCGACCTTCCTC
155927	406	243	93928_f_at	RLTR3_Mm	LTR	ERVK	25	ACAATTCGGAGAACTCGACCTTCCT
398017	576	621	93928_f_at	RLTR3_Mm	LTR	ERVK	25	TAAACAATTCGGAGAACTCGACCTT
45593	152	71	93928_f_at	RLTR3_Mm	LTR	ERVK	25	AATCTAAACAATTCGGAGAACTCGA
369305	24	577	93928_f_at	RLTR3_Mm	LTR	ERVK	25	CAATCTAAACAATTCGGAGAACTCG
92055	534	143	93928_f_at	RLTR3_Mm	LTR	ERVK	25	GATTACAATCTAAACAATTCGGAGA
247821	140	387	93928_f_at	RLTR3_Mm	LTR	ERVK	25	AGATTACAATCTAAACAATTCGGAG
227747	546	355	93928_f_at	RLTR3_Mm	LTR	ERVK	25	GCTCTTCTGTGCAAGATTACAATCT
391655	614	611	94746_at	RMER19B	LTR	ERVK	25	CCACTGCTGCTGATCTGTGTTTGAT
137806	205	215	96388_at	MTEa	LTR	MaLR	25	CAGACTGCGAGTCAGATGCAAAGCT
28841	40	45	96388_at	MTEa	LTR	MaLR	25	ACTGCGAGTCAGATGCAAAGCTTTC
282804	563	441	96388_at	MTEa	LTR	MaLR	25	TTTCCAGGCACTTTTGTCAAGTGAT
136801	480	213	96388_at	MTEa	LTR	MaLR	25	CAGGCACTTTTGTCAAGTGATGAAA
385084	443	601	96388_at	L1M5	LINE	L1	25	AGCTACTAGAAGACAACTAAACACG
241719	438	377	160542_at	PB1D10	SINE	Alu	25	GAGTGTGGTACGTGCGCTTCTAATC
286434	353	447	160542_at	PB1D10	SINE	Alu	25	TGGTACGTGCGCTTCTAATCCCAGC
263473	432	411	160542_at	PB1D10	SINE	Alu	25	GTACGTGCGCTTCTAATCCCAGCAC
62170	89	97	97666_r_at	ID_B1	SINE	B4	25	ACTGAGTGTGGTGGCATATGCCAAT
313475	514	489	101187_at	MIR3	SINE	MIR	25	GGAAATGTCCCTCTCTGGGCCTGTG
327542	501	511	101187_at	MIR3	SINE	MIR	25	CTCTCTGGGCCTGTGTTTCTTTGTG
384769	128	601	98605_at	ID4	SINE	ID	25	TGCTGGCCCGGGTTCAGTCTCCTGC
174734	13	273	98605_at	ID4	SINE	ID	25	TAGCACGCCTGCTGGCCCGGGTTCA
338626	65	529	160173_at	MIRm	SINE	MIR	25	TCATTTAGCTTCCAGGTTTCAGTTC
387624	423	605	160725_at	Charlie4a	DNA	MER1_type	24	TTTTGTGGCACTTCAGGCTCTGCAC
336546	545	525	96071_at	L1_Mur2	LINE	L1	25	CAGCCCTTCAGGAGCTCCTTAGTAA
373444	323	583	96071_at	L1_Mur2	LINE	L1	25	GCCCTTCAGGAGCTCCTTAGTAAAG
147855	14	231	96071_at	L1_Mur2	LINE	L1	25	TCAGGAGCTCCTTAGTAAAGGACTT
237997	556	371	96071_at	L1_Mur2	LINE	L1	25	TGCATGAACAGGTTCAATCAGCTGT
235055	174	367	96071_at	L1_Mur2	LINE	L1	25	CAATCAGCTGTACATTTGGAAAAAT
207192	471	323	102106_at	ID4	SINE	ID	25	GCATGGGCAAGATCTGGGTTCAGTT
116188	347	181	102106_at	ID4	SINE	ID	25	ACTGTCCTTACAAAGGCAAGTATAA
281179	218	439	102106_at	B3	SINE	B2	25	GACAGGCATGTGGTGCACATAAAAC
145661	380	227	102106_at	B3	SINE	B2	25	TTGTCTGGCCTTCCAGGGCACCAGA
261069	588	407	102106_at	B3	SINE	B2	25	AAAGCAGAGCACTGTGTGGTCTGCG
141677	236	221	102625_f_at	MMSAT4	Satellite	Satellite	25	CATCAGAGAATTCATACTGGAGAAA
401285	4	627	101589_at	Lx	LINE	L1	25	CCCCTTTTCAAAGCATTGAATGAAG
135671	630	211	101589_at	Lx	LINE	L1	25	GAGAGATCCTGGTCTTGACCTAGGT
386454	533	603	101589_at	Lx	LINE	L1	25	GGAGAGAGATCCTGGTCTTGACCTA
273904	623	427	101589_at	Lx	LINE	L1	25	GTTGGCTCCCAGGAGAGAGATCCTG
5764	3	9	103911_at	RLTR11B	LTR	ERVK	25	GGCAACCAGGCCAGCAGTTAGAAAA
201923	322	315	98096_f_at	B3	SINE	B2	25	TACCTCCAGCTCCAGGGAATTAAGT
264622	301	413	104445_at	B4A	SINE	B4	25	CAAGAGACTCTGTTTCTTAAAAGTT
224867	226	351	93978_at	MTEa	LTR	MaLR	25	TTGGAGCCCATACTGAATGAGGAGG
385968	47	603	93978_at	MTEa	LTR	MaLR	25	GCCAGCATGGCTCTGCTTCCCTAGT
378642	401	591	94692_at	PB1D10	SINE	Alu	25	AGCTACAAGATATCATGTGTCCAAA
344976	15	539	104604_at	MMSAT4	Satellite	Satellite	25	AGACCGTATAAATGTGCTGAGGGCG
68869	388	107	104604_at	MMSAT4	Satellite	Satellite	25	GAAGGCCTTTATTCAGATGTCAGAA
174053	612	271	104604_at	MMSAT4	Satellite	Satellite	25	GGCCTTTATTCAGATGTCAGAACTC
338639	78	529	104604_at	MMSAT4	Satellite	Satellite	25	TTATTCAGATGTCAGAACTCACAGA
100802	321	157	104604_at	MMSAT4	Satellite	Satellite	25	ATTCAGATGTCAGAACTCACAGAAC
144578	577	225	104604_at	MMSAT4	Satellite	Satellite	25	TCAGATGTCAGAACTCACAGAACAT
306816	255	479	104604_at	MMSAT4	Satellite	Satellite	25	CAGATGTCAGAACTCACAGAACATT
289050	409	451	104604_at	MMSAT4	Satellite	Satellite	25	AGATGTCAGAACTCACAGAACATTA
138193	592	215	104604_at	MMSAT4	Satellite	Satellite	25	GATGTCAGAACTCACAGAACATTAG
238830	109	373	104604_at	MMSAT4	Satellite	Satellite	25	ATGTCAGAACTCACAGAACATTAGG
108234	73	169	104604_at	MMSAT4	Satellite	Satellite	25	TGTCAGAACTCACAGAACATTAGGG
205600	159	321	104604_at	MMSAT4	Satellite	Satellite	25	AGAACTCACAGAACATTAGGGAACC
67308	107	105	104604_at	MMSAT4	Satellite	Satellite	25	GAACTCACAGAACATTAGGGAACCC
269979	538	421	104604_at	MMSAT4	Satellite	Satellite	25	AACTCACAGAACATTAGGGAACCCA
159510	149	249	104604_at	MMSAT4	Satellite	Satellite	25	ACTCACAGAACATTAGGGAACCCAC
217120	159	339	104604_at	MMSAT4	Satellite	Satellite	25	GAACATTAGGGAACCCACACTGGGA
9732	131	15	92320_f_at	MMSAT4	Satellite	Satellite	25	CACACTGGGGAGAAACCTTATGACT
274756	195	429	95415_f_at	RLTR46	LTR	ERVK	25	TCTGAGCCTTTTTGCCTTTCTCGTC
296673	352	463	95415_f_at	RLTR46	LTR	ERVK	25	AGCCTTTTTGCCTTTCTCGTCAAGA
294206	445	459	162420_r_at	T-rich	Low_complexity	Low_complexity	25	TGTTTGGTTGGTTTTGTTTGATTGG
202179	578	315	98405_at	B3	SINE	B2	25	GTTTCTGTCCATGACTTGATTCCTT
219788	267	343	98405_at	B3	SINE	B2	25	GTCCATGACTTGATTCCTTTCTTTG
19094	533	29	98405_at	B3	SINE	B2	25	CATGACTTGATTCCTTTCTTTGGCT
143310	589	223	98405_at	B3	SINE	B2	25	TGGCTCCAGCATCCTGCACATACAT
63697	336	99	98405_at	B3	SINE	B2	25	GCACATACATGTATCGTCATTCAGT
76797	636	119	160381_at	RMER4B	LTR	ERVK	25	ACTTGATGCCCCTAATGGGCAGAAA
324811	330	507	96197_f_at	B1_Mus2	SINE	Alu	24	CATGGTGGCCCGTGCCTTTAATCCT
47228	507	73	99343_at	ID4	SINE	ID	25	TGTGTAGCTCAGTGGCAAGCATTTG
309533	412	483	94709_at	RMER5	LTR	ERV1	25	GTGACTATTCCGTGATCACCTAATG
388643	162	607	94709_at	RMER5	LTR	ERV1	25	CCATGTGACTATTCCGTGATCACCT
176442	441	275	94709_at	RMER5	LTR	ERV1	25	TCCATGTGACTATTCCGTGATCACC
116428	587	181	94709_at	RMER5	LTR	ERV1	25	ACCAAATCCATGTGACTATTCCGTG
276382	541	431	94709_at	RMER5	LTR	ERV1	25	TTGGGGGCAACCAAATCCATGTGAC
220079	558	343	94709_at	RMER5	LTR	ERV1	25	GTGCCTTTGTTCTGATACTATAAAA
296920	599	463	94709_at	RMER5	LTR	ERV1	25	GAGTGCCTTTGTTCTGATACTATAA
384873	232	601	94709_at	RMER5	LTR	ERV1	25	TTTGAGTGCCTTTGTTCTGATACTA
278495	94	435	94709_at	RMER5	LTR	ERV1	25	CAAATACTTTGATTTTTGAGTGCCT
287368	7	449	94709_at	RMER5	LTR	ERV1	25	TCAAATACTTTGATTTTTGAGTGCC
311762	81	487	94709_at	RMER5	LTR	ERV1	25	GGCATTTCCACAGATGATTTTTCAA
233695	94	365	94709_at	RMER5	LTR	ERV1	25	CTGGCATTTCCACAGATGATTTTTC
39356	315	61	94709_at	RMER5	LTR	ERV1	25	TGCCTACCTGGCATTTCCACAGATG
365797	356	571	94709_at	RMER5	LTR	ERV1	25	CAAGTAGCCTCTTAGGCCCATAAAA
338663	102	529	94709_at	RMER5	LTR	ERV1	25	TCAAGTAGCCTCTTAGGCCCATAAA
148203	362	231	94709_at	RMER5	LTR	ERV1	25	CATCAAGTAGCCTCTTAGGCCCATA
355545	344	555	95973_at	ORR1B1-int	LTR	MaLR	25	TATGTTCAAAAAATCTACCTGAGGC
94567	486	147	95973_at	ORR1B1-int	LTR	MaLR	25	TGTTCAAAAAATCTACCTGAGGCAA
273706	425	427	95973_at	ORR1B1-int	LTR	MaLR	25	GTTCAAAAAATCTACCTGAGGCAAA
205960	519	321	95973_at	ORR1B1-int	LTR	MaLR	25	TCTACCTGAGGCAAAATTGAAGAGT
97976	55	153	95973_at	ORR1B1-int	LTR	MaLR	25	CTACCTGAGGCAAAATTGAAGAGTT
95874	513	149	95973_at	ORR1B1-int	LTR	MaLR	25	GCATTTTCAGACAAGATTCCAAAAG
364714	553	569	95973_at	ORR1B1-int	LTR	MaLR	25	ACAAGATTCCAAAAGAGCCTAGTTT
83154	593	129	95973_at	ORR1B1-int	LTR	MaLR	25	AAGAGCCTAGTTTGGACTGTGTTCT
337405	124	527	95973_at	ORR1B1-int	LTR	MaLR	25	AGAGCCTAGTTTGGACTGTGTTCTG
294110	349	459	95973_at	ORR1B1-int	LTR	MaLR	25	CTGTGTTCTGTGGTTATTAATGCCA
226453	532	353	95973_at	ORR1B1-int	LTR	MaLR	25	TGTTCTGTGGTTATTAATGCCATGC
264523	202	413	95973_at	ORR1B1-int	LTR	MaLR	25	GTTATTAATGCCATGCTTACAAAGG
354142	221	553	160423_at	MERVL-int	LTR	ERVL	25	TAATATGGAAGCTCGCACAGTGAAA
209486	205	327	101234_at	ID_B1	SINE	B4	25	GTAGCTTTGGCCACATGCATCTCAA
306963	402	479	101234_at	ID_B1	SINE	B4	25	TTAAAGGTAGCTTTGGCCACATGCA
30401	320	47	101234_at	ID_B1	SINE	B4	25	TGTGTTAAAGGTAGCTTTGGCCACA
322296	375	503	101234_at	ID_B1	SINE	B4	25	CATATCACTGTGTTAAAGGTAGCTT
36598	117	57	101234_at	ID_B1	SINE	B4	25	GTTCAAGGCATATCACTATTGGCAT
153128	167	239	101234_at	ID_B1	SINE	B4	25	AAAGTTCAAGGCATATCACTATTGG
253075	274	395	102035_at	B1_Mus2	SINE	Alu	25	AGCAGGCTAGCCTGGTCTACCAGTG
119706	25	187	102304_f_at	MMSAT4	Satellite	Satellite	25	TCCACACAGGAGAAAAGCCCTATAA
177816	535	277	92831_at	MLT2F	LTR	ERVL	25	TGGCCCCAGTCCATGTGTAGCTCTA
12490	329	19	92831_at	MLT2F	LTR	ERVL	25	TGTAGCTCTAAGAACATGAAGTAGC
401862	581	627	92831_at	MLT2F	LTR	ERVL	25	GTAGCTCTAAGAACATGAAGTAGCT
21754	633	33	92831_at	MLT2F	LTR	ERVL	25	AAGATGGACCAACTCACCAAGTGTC
218770	529	341	92831_at	MLT2F	LTR	ERVL	25	AACTTGCAGTAGACATGGAGCTGGG
212000	159	331	101552_at	MER2B	DNA	MER2_type	25	ACACACCAGGGGATGCAGGTTGATT
96983	342	151	101423_at	PB1D10	SINE	Alu	25	GAATTTGAAGCCAGTTTGGCCTTAT
157377	576	245	103502_at	B4	SINE	B4	25	TGCTGGCCAATGAGAAGCCCTATCT
68571	90	107	98472_at	MER34A1	LTR	ERV1	24	GGCAGGTGTCTGTTACTAGTAACAA
86512	111	135	98762_f_at	MMSAT4	Satellite	Satellite	25	CATCAAAGGTTACATACTGGAGAGA
111194	473	173	97667_at	MT2B	LTR	ERVL	24	CTAGCCATTAGAGGTTCCATCTTTG
21667	546	33	97667_at	MT2B	LTR	ERVL	24	TTTCTAGCCATTAGAGGTTCCATCT
368327	326	575	97667_at	MT2B	LTR	ERVL	24	CATTTGATTTTTCTAGCCATTAGAG
188121	600	293	97667_at	MT2B	LTR	ERVL	25	ATTAGAGGTTCCATCTTTGGCATTA
242846	285	379	97667_at	MT2B	LTR	ERVL	25	AGGTTCCATCTTTGGCATTACGGTA
401468	187	627	97667_at	MT2B	LTR	ERVL	25	TCCATCTTTGGCATTACGGTATATG
241908	627	377	97667_at	MT2B	LTR	ERVL	25	CATCTTTGGCATTACGGTATATGCG
78870	149	123	97667_at	MT2B	LTR	ERVL	25	ATCTTTGGCATTACGGTATATGCGG
173578	137	271	97667_at	MT2B	LTR	ERVL	25	TGGCATTACGGTATATGCGGAAGGC
366781	60	573	97667_at	MT2B	LTR	ERVL	25	CATTACGGTATATGCGGAAGGCCAG
353122	481	551	97667_at	MT2B	LTR	ERVL	24	CGGTATATGCGGAAGGCCAGCTTGA
260664	183	407	97667_at	MT2B	LTR	ERVL	24	ATTTTTCTAGCCATTAGAGGTTCCA
219767	246	343	102139_at	RMER17C	LTR	ERVK	25	GGCAAAAGCCAGGTGAGCCTGACTC
95751	390	149	102139_at	RMER17C	LTR	ERVK	25	CTAAATAAACTCTGATTCCTCAGGG
80455	454	125	102139_at	RMER17C	LTR	ERVK	25	TAAACTCTGATTCCTCAGGGAGAAG
5797	36	9	102139_at	RMER17C	LTR	ERVK	25	CTCTGATTCCTCAGGGAGAAGGGAT
203107	226	317	103710_at	RMER15	LTR	ERVL	25	ATTGCCCTCAGTGTCAAGTATTCAT
145811	530	227	103710_at	RMER15	LTR	ERVL	25	TGCCCTCAGTGTCAAGTATTCATAA
262182	421	409	102872_f_at	MMSAT4	Satellite	Satellite	25	CATCAGAAAATTCATACTGGAGAGA
284912	111	445	92444_f_at	MMSAT4	Satellite	Satellite	24	ATCCACACGGGAGAGAAACCCTACG
45919	478	71	92444_f_at	MMSAT4	Satellite	Satellite	25	CTGAGAATCCACACGGGAGAGAAAC
121330	369	189	92480_f_at	MMSAT4	Satellite	Satellite	24	TTCATACGGGAGAGAGACCTTACAT
222444	363	347	102625_f_at	MMSAT4	Satellite	Satellite	25	CATCAGAAAGTTCATACTGGAGAGA
197819	58	309	98837_at	B3A	SINE	B2	25	CCTGTGGGCTCTTCTGGCCTCTGCA
178712	151	279	102625_f_at	MMSAT4	Satellite	Satellite	25	CATCAGAAAATTCATACTGGAGAAA
217193	232	339	92480_f_at	MMSAT4	Satellite	Satellite	24	ACATCAGAGAGTTCATACTGGAGAA
176103	102	275	94110_f_at	MMSAT4	Satellite	Satellite	25	GTAAAGCCTTTTCACAACATAGTAG
358317	556	559	95950_at	MuRRS4-int	LTR	ERV1	25	CCTCCAGAGACTGAACTGGGATTAC
168462	141	263	95950_at	MuRRS4-int	LTR	ERV1	25	CTCCAGAGACTGAACTGGGATTACA
404340	499	631	95950_at	MuRRS4-int	LTR	ERV1	25	CAGATAAGTTGTCACCTATGGCCTT
31373	12	49	95950_at	MuRRS4-int	LTR	ERV1	25	CTATGGCCTTTCTAGAGTGACTCAT
323585	384	505	95950_at	MuRRS4-int	LTR	ERV1	25	ACCACAGCATGAAGGAGCACAAAGC
337638	357	527	95950_at	MuRRS4-int	LTR	ERV1	25	AGGAGCACAAAGCTACAGTGACTTT
368603	602	575	95950_at	MuRRS4-int	LTR	ERV1	25	TGGCTTTTATAGCTCAGTCTAGTAG
98279	358	153	95950_at	MuRRS4-int	LTR	ERV1	25	AGCTCAGTCTAGTAGAGATATCAGG
242894	333	379	95950_at	MuRRS4-int	LTR	ERV1	25	GCTCCAAAGACTAGAGGGACTACAG
306881	320	479	95950_at	MuRRS4-int	LTR	ERV1	25	CTCCAAAGACTAGAGGGACTACAGT
367221	500	573	95950_at	MuRRS4-int	LTR	ERV1	25	TTTCTGAGAATGTCTACCATAACAG
338577	16	529	95950_at	MuRRS4-int	LTR	ERV1	25	TCTGAGAATGTCTACCATAACAGGG
89258	297	139	95950_at	MuRRS4-int	LTR	ERV1	25	AATGTCTACCATAACAGGGAAATAG
196868	387	307	99362_at	ORR1A2-int	LTR	MaLR	25	TGCAGACCTGGACCAAGAGGTTTCA
62330	249	97	95995_at	B3A	SINE	B2	24	AGATCTGGGGAATCTGTCTGGGCTC
370856	295	579	95995_at	B3A	SINE	B2	25	TAACTACAGATCTGGGGAATCTGTC
290365	444	453	95896_at	RMER30	DNA	MER1_type	25	TTTGACATTACCAAATGGTATTGAC
243971	130	381	96197_f_at	B1_Mur4	SINE	Alu	24	CTTTAATCCTACAACTTAGGAGGCA
53364	243	83	101787_f_at	IAPEz-int	LTR	ERVK	25	GAAAGATCAATCAGCGGAGGCTTCT
222442	361	347	94691_at	L1VL2	LINE	L1	25	AGATCACAAAATCACAGGATCATAG
265641	40	415	94691_at	L1VL2	LINE	L1	25	TCAGATATAGCAAGGGCAGGTGACA
286298	217	447	94691_at	L1VL2	LINE	L1	25	ATAGCAAGGGCAGGTGACACTTGAA
142839	118	223	94691_at	L1VL2	LINE	L1	25	CTTCTCATGATGGTAATGTAGGACA
92050	529	143	94762_at	MER2	DNA	MER2_type	25	CCCTGCAAGTTTCATACCTGTAGAT
57161	200	89	94762_at	MER2	DNA	MER2_type	25	AACACTTGAAAAACCTTGTATGAGC
233883	282	365	97232_at	ORR1D2	LTR	MaLR	25	CCTAAGCTGCCCTGGCCAGGTTATT
142066	625	221	161930_r_at	B1_Mus2	SINE	Alu	25	CTAGCACAAACCTTTAATCCTAGCA
125311	510	195	93461_at	RLTR21	LTR	ERVK	25	GTTTTATGAACTCTCTAGGGGGCTT
236537	376	369	93461_at	RLTR21	LTR	ERVK	25	GAGTTTTATGAACTCTCTAGGGGGC
286646	565	447	93461_at	RLTR21	LTR	ERVK	25	CTGTGTTACTCATAATCTATGAGTT
368118	117	575	93461_at	RLTR21	LTR	ERVK	25	ACTGTGTTACTCATAATCTATGAGT
73779	178	115	93461_at	RLTR21	LTR	ERVK	25	CACTGTGTTACTCATAATCTATGAG
361682	81	565	93461_at	RLTR21	LTR	ERVK	25	GCTGCCTTCTCACTGTGTTACTCAT
341193	72	533	93461_at	RLTR21	LTR	ERVK	25	GCTTCATGGTGTCATAGAGATTTGC
128658	17	201	93461_at	RLTR21	LTR	ERVK	25	TGGGTCCTGAGAGCTTCATGGTGTC
238736	15	373	93461_at	RLTR21	LTR	ERVK	25	GAACTATGGGTCCTGAGAGCTTCAT
239239	518	373	93461_at	RLTR21	LTR	ERVK	25	GGGTCTCCGAGAGAACTATGGGTCC
49506	225	77	93461_at	RLTR21	LTR	ERVK	25	TGGGTCTCCGAGAGAACTATGGGTC
247833	152	387	93461_at	RLTR21	LTR	ERVK	25	CTGGTTAGCACAAACTCATGGGTGG
180261	420	281	93461_at	RLTR21	LTR	ERVK	25	CCTGGTTAGCACAAACTCATGGGTG
391510	469	611	93461_at	RLTR21	LTR	ERVK	25	CAGTCTCCTGGTTAGCACAAACTCA
199603	562	311	104356_at	B1_Mur1	SINE	Alu	25	TTAGGAGGCAGCAGCTGGTCTACAC
11146	265	17	104356_at	B1_Mur1	SINE	Alu	25	TAGGAGGCAGCAGCTGGTCTACACA
72893	572	113	104356_at	B1_Mur1	SINE	Alu	25	CACAGTAAGGCTCTGTTTCAAAGGG
215973	292	337	104356_at	B1_Mur1	SINE	Alu	25	CAGTAAGGCTCTGTTTCAAAGGGAA
228869	388	357	97707_at	B1F	SINE	Alu	25	ACATAGAAGGCCAAGGCAGGAGAAT
215812	131	337	95703_at	B1_Mur2	SINE	Alu	25	CCAAGTTGGTCTACATAATGTACCA
368146	145	575	96316_at	B1_Mm	SINE	Alu	25	CCTGACATGCTTGCTAGGCAGTAAG
236540	379	369	162420_r_at	(GTTTG)n	Simple_repeat	Simple_repeat	25	GATTGGTTTTGTTTTTGTCTGGATT
144072	71	225	96634_at	ID4	SINE	ID	25	GAGCATTTACCTAACATGCACATGG
378593	352	591	96634_at	ID4	SINE	ID	25	TGGAGCATTTACCTAACATGCACAT
374507	106	585	96634_at	ID4	SINE	ID	25	GGCTAAGAAACAGCTCAGTGGTGGA
128765	124	201	97115_at	Lx3A	LINE	L1	24	CTTGACCTTGGAGATCTCTCAGACT
142921	200	223	161005_at	MER20	DNA	MER1_type	25	CTTTTAATGTCATTAGTCACCAAGG
368387	386	575	161005_at	MER20	DNA	MER1_type	25	TAGATGGATCCTCCATCAAAGAATT
323749	548	505	161005_at	MER20	DNA	MER1_type	25	TGAATAGATGGATCCTCCATCAAAG
108535	374	169	161005_at	MER20	DNA	MER1_type	25	CAGAGGTTGAGGTGCCCCTACACCC
49651	370	77	161005_at	MER20	DNA	MER1_type	25	ACAGAGGTTGAGGTGCCCCTACACC
255969	608	399	96625_at	ID4	SINE	ID	25	TGGTTCCCTTACTGCCGCAAAACAA
44387	226	69	161563_r_at	RLTR46	LTR	ERVK	25	AGTTATAGTTAGGCACGTCACACCA
243194	633	379	102160_at	IAPEy-int	LTR	ERVK	25	GTCCCTCAAGCTACCAGAGGGATTG
276278	437	431	100678_s_at	MTD	LTR	MaLR	25	ACACAATTCTGAAGATATTGAGAAC
12500	339	19	100678_s_at	MTD	LTR	MaLR	25	ATTGAGAACCAGGAATCTCAACTGC
153157	196	239	100678_s_at	MTD	LTR	MaLR	25	TGAGAACCAGGAATCTCAACTGCGG
200606	285	313	100678_s_at	MTD	LTR	MaLR	25	CCAGGAATCTCAACTGCGGAAACGC
249300	339	389	100678_s_at	MTD	LTR	MaLR	25	AGGAATCTCAACTGCGGAAACGCTA
100534	53	157	100678_s_at	MTD	LTR	MaLR	25	TCTCAACTGCGGAAACGCTACCATC
112543	542	175	100678_s_at	MTD	LTR	MaLR	25	CTGCGGAAACGCTACCATCATCCTG
112216	215	175	100678_s_at	MTD	LTR	MaLR	25	GGAAACGCTACCATCATCCTGACCT
148477	636	231	100678_s_at	MTD	LTR	MaLR	25	GAAACGCTACCATCATCCTGACCTG
380048	527	593	100678_s_at	MTD	LTR	MaLR	25	AACGCTACCATCATCCTGACCTGTG
211055	494	329	100678_s_at	MTD	LTR	MaLR	25	ACGCTACCATCATCCTGACCTGTGG
278662	261	435	94722_f_at	MTD	LTR	MaLR	25	GGGTATCATCATTTTGACCTGTGGT
405358	237	633	101645_f_at	MTD	LTR	MaLR	25	GTTGCCCTACTGTCTGTGAACCATA
285335	534	445	94722_f_at	MTD	LTR	MaLR	25	GTTGCCCTACTGTCTGTGAACCATA
393860	259	615	101645_f_at	MTD	LTR	MaLR	25	TTGCCCTACTGTCTGTGAACCATAC
375729	48	587	101645_f_at	MTD	LTR	MaLR	25	GCCCTACTGTCTGTGAACCATACCA
362224	623	565	94722_f_at	MTD	LTR	MaLR	25	GCCCTACTGTCTGTGAACCATACCA
2457	536	3	101645_f_at	MTD	LTR	MaLR	25	TGTCTGTGAACCATACCACCTCTAG
89572	611	139	94722_f_at	MTD	LTR	MaLR	25	TGTCTGTGAACCATACCACCTCTAG
71289	248	111	101645_f_at	MTD	LTR	MaLR	25	TCTGTGAACCATACCACCTCTAGGC
57364	403	89	94722_f_at	MTD	LTR	MaLR	25	TCTGTGAACCATACCACCTCTAGGC
301659	218	471	101645_f_at	MTD	LTR	MaLR	25	TGTGAACCATACCACCTCTAGGCAC
318672	591	497	94722_f_at	MTD	LTR	MaLR	25	TGTGAACCATACCACCTCTAGGCAC
232690	369	363	101645_f_at	MTD	LTR	MaLR	25	GTGAACCATACCACCTCTAGGCACA
93012	211	145	94722_f_at	MTD	LTR	MaLR	25	GTGAACCATACCACCTCTAGGCACA
327361	320	511	101645_f_at	MTD	LTR	MaLR	25	CACACTGTCCTTGAGTTATAAGATA
41654	53	65	94722_f_at	MTD	LTR	MaLR	25	CACACTGTCCTTGAGTTATAAGATA
177317	36	277	101645_f_at	MTD	LTR	MaLR	25	CTCTTGCTTTCATGGAGTTCTTGCA
43106	225	67	94722_f_at	MTD	LTR	MaLR	25	CTCTTGCTTTCATGGAGTTCTTGCA
107089	208	167	95797_f_at	MTD	LTR	MaLR	25	TTGCTTTCATGGAGTTCTTACATCC
60829	28	95	101645_f_at	MTD	LTR	MaLR	25	TGGAGTTCTTGCATCCAATTTCATG
89179	218	139	94722_f_at	MTD	LTR	MaLR	25	TGGAGTTCTTGCATCCAATTTCATG
365799	358	571	99821_at	Lx9	LINE	L1	25	ATAGTAAATGATCAGCCCTGAAAAA
402830	269	629	99821_at	Lx9	LINE	L1	25	AGTTATCCAATAGTAAATGATCAGC
332322	161	519	99821_at	Lx9	LINE	L1	25	CAGTTATCCAATAGTAAATGATCAG
150471	70	235	99821_at	Lx9	LINE	L1	25	AGGTGTATACTGACCAGTTATCCAA
95525	164	149	99821_at	Lx9	LINE	L1	25	CAACTAAAGGCTGCTGAGGAATGGA
259363	162	405	99821_at	Lx9	LINE	L1	25	CTATAGTCAACTAAAGGCTGCTGAG
33003	362	51	99821_at	Lx9	LINE	L1	25	AGAACTATAGTCAACTAAAGGCTGC
220889	88	345	99821_at	Lx9	LINE	L1	25	CCTTGACCTTAGTAAAGAACTATAG
250405	164	391	99821_at	Lx9	LINE	L1	25	GCCTTGACCTTAGTAAAGAACTATA
63444	83	99	99821_at	Lx9	LINE	L1	25	GGCCTTGACCTTAGTAAAGAACTAT
71312	271	111	99821_at	Lx9	LINE	L1	25	CACAAGGCCTTGACCTTAGTAAAGA
8843	522	13	99821_at	Lx9	LINE	L1	25	TCACAAGGCCTTGACCTTAGTAAAG
357978	217	559	99821_at	Lx9	LINE	L1	25	GGACGGCTCACAAGGCCTTGACCTT
171214	333	267	99821_at	Lx9	LINE	L1	25	AGGGACGGCTCACAAGGCCTTGACC
228564	83	357	99821_at	Lx9	LINE	L1	25	AGAGGGACGGCTCACAAGGCCTTGA
144018	17	225	99821_at	Lx9	LINE	L1	25	GTACCAACAGAGAGGGCAGCAAATA
127740	379	199	96196_i_at	ID_B1	SINE	B4	25	CCCACTAGTGAGTTTGAGAACAGTC
98076	155	153	96197_f_at	PB1D9	SINE	Alu	25	GTGCCTTTAATCCTAATACTTTGGA
199243	202	311	96197_f_at	PB1D9	SINE	Alu	25	CTACAACTTAGGAGGCAAGAGGCAG
92868	67	145	96197_f_at	PB1D9	SINE	Alu	25	TGAGCTTGAAGTTAGCCAGGATTAC
195215	14	305	161187_f_at	PB1D9	SINE	Alu	25	CCAGGATTACCTAGTGAGATCCTTT
8733	412	13	161187_f_at	PB1D9	SINE	Alu	25	AGGATTACCTAGTGAGATCCTTTCT
322002	81	503	96983_at	L2a	LINE	L2	25	GTCTGTGTTTTTCACTGCTGTTACC
241524	243	377	96983_at	L2a	LINE	L2	25	TCCTGAGGACAAGGTTGTGTCTGTG
215758	77	337	103634_at	PB1D10	SINE	Alu	25	AGTCTTGGTGACACTGTCTCCAAAA
26613	372	41	103634_at	ORR1D1	LTR	MaLR	25	TCCGCTCACATGTTGACTACTTGGT
383562	201	599	103634_at	ORR1D1	LTR	MaLR	25	CACATGTTGACTACTTGGTCCTCAG
368120	119	575	103634_at	ORR1D1	LTR	MaLR	25	ACTTGGTCCTCAGTGGAACCACTTG
196586	105	307	103634_at	ORR1D1	LTR	MaLR	25	TTGGTTGAGTTGTGTCACTGGCCAT
167140	99	261	103634_at	ORR1D1	LTR	MaLR	25	TGGCCATGGGCTTTAAGGTTTCCAA
93290	489	145	103634_at	ORR1D1	LTR	MaLR	25	AAGACCCTTGCCATTCCTAGCTAGC
185263	302	289	103634_at	ORR1D1	LTR	MaLR	25	AGCTAGCACACTCTCTCTGTGTCTC
57481	520	89	103634_at	ORR1D1	LTR	MaLR	25	CTCTCTGTGTCTCATGCTTATAAGT
126103	22	197	103634_at	ORR1D1	LTR	MaLR	25	GTGTCTCATGCTTATAAGTCAGATG
12243	82	19	103634_at	ORR1D1	LTR	MaLR	25	CATGCTTATAAGTCAGATGTAAACT
81556	275	127	103634_at	ORR1D1	LTR	MaLR	25	CCTGCTTTGTTCTCTGTTGTGATGG
77923	482	121	103634_at	ORR1D1	LTR	MaLR	25	TCTGTTGTGATGGTCATGGACCCTA
273345	64	427	103634_at	ORR1D1	LTR	MaLR	25	GACCCTAAACCTTTAGAAATGTGAG
261947	186	409	160875_at	B3	SINE	B2	24	GGGGCTACAGTGTCCTCTTCTGGCC
386415	494	603	103251_at	ID4_	SINE	ID	25	TGTGCAAGCATGTGCAAGGCCCTGA
209649	368	327	103251_at	ID4_	SINE	ID	25	TAGTGTGTGCAAGCATGTGCAAGGC
364507	346	569	103251_at	ID4_	SINE	ID	25	CCTGCAGATTTAGTTCAGTGGAGTA
202167	566	315	160385_at	B1_Mur1	SINE	Alu	25	CCAGCACGCAACAGGCAGATGTTAG
333778	337	521	160385_at	B1_Mur1	SINE	Alu	25	TCCCAGCACGCAACAGGCAGATGTT
83871	30	131	92256_at	B1F	SINE	Alu	25	TATAACTCGTACATTCAGAAGGCTG
330132	531	515	160650_at	MIRc	SINE	MIR	25	TCCTTGCACAAGACTGGATATACAT
132812	331	207	160650_at	MIRc	SINE	MIR	25	CATGAGGACAATACCTACCTCGCAG
174745	24	273	160650_at	MIRc	SINE	MIR	25	CCCGACAGACATGAGGACAATACCT
71386	345	111	160650_at	MIRc	SINE	MIR	25	ACCCGACAGACATGAGGACAATACC
259814	613	405	160385_at	B1_Mur1	SINE	Alu	25	GTGACGGACCACCTTCTAATCCCAG
147095	534	229	95725_at	MT-int	LTR	MaLR	24	GACTTACCCGCCTTTGAGATGGATA
86972	571	135	97115_at	Lx3B	LINE	L1	25	AGGGAAGACACACCTAATCCTTGAG
162135	214	253	102160_at	IAPEy-int	LTR	ERVK	25	CTATCCCTCAAAAAGGTAATAATGG
39648	607	61	161132_at	MIR3	SINE	MIR	25	ATGGTTTCTAAGTCCCTCCTTGCTT
66192	271	103	101218_at	RMER1A	Other	Other	25	TTGCTGGAGAGCTCACCCTGGTGGT
391106	65	611	93905_at	Lx6	LINE	L1	25	GCCCTTTTCTGAAGAGAAGTGGTGG
326264	503	509	161015_at	L1Md_F	LINE	L1	25	TCCAAGTACTTAAAATGCTGTTGGA
360678	357	563	161015_at	L1Md_F	LINE	L1	25	TACTTAAAATGCTGTTGGAGTGCAC
287631	270	449	161015_at	L1Md_F	LINE	L1	25	TGGCTTTTCACAAGGCAAGATTTAG
382083	2	597	161015_at	L1Md_F	LINE	L1	25	TTTCACAAGGCAAGATTTAGAATCC
111179	458	173	161015_at	L1Md_F	LINE	L1	25	CAAGATTTAGAATCCTACTGTAATG
253350	549	395	161015_at	L1Md_F	LINE	L1	25	GATTTAGAATCCTACTGTAATGACC
291271	70	455	101693_f_at	B3	SINE	B2	25	ACTCACAGGCACTGCACACACTTGG
41894	293	65	101693_f_at	B3	SINE	B2	25	CTCACAGGCACTGCACACACTTGGT
329653	52	515	101693_f_at	B3	SINE	B2	25	CAGGCACTGCACACACTTGGTAAAC
287638	277	449	101693_f_at	B3	SINE	B2	25	AGGCACTGCACACACTTGGTAAACA
295119	78	461	101693_f_at	B3	SINE	B2	25	ACACTTGGTAAACAGACATGCATGC
399048	327	623	101693_f_at	B3	SINE	B2	25	TTGGTAAACAGACATGCATGCAGGT
397603	162	621	99108_s_at	B3A	SINE	B2	25	CTCAGCACCCACATCAAGAGATTGA
218308	67	341	99108_s_at	B3A	SINE	B2	25	TCTCAGCACCCACATCAAGAGATTG
90395	154	141	102613_at	MIRb	SINE	MIR	25	GTCTGTGACCTTGAGACATGAACTT
109472	31	171	102613_at	MIRb	SINE	MIR	25	CATGAACTTGGCATCTGTGGCTTTC
180090	249	281	102613_at	MIRb	SINE	MIR	25	TGGCTTTCCCACTGTCAAGTGGTGG
355765	564	555	98078_at	RMER20B	LTR	ERVK	25	TCAACAGACAGAGGAACTCTCCCAC
185093	132	289	98763_at	ORR1D1-int	LTR	MaLR	25	ACTTTAGACTTTGAAACTGGACTGA
279784	103	437	98763_at	ORR1D1-int	LTR	MaLR	25	CTTTAGACTTTGAAACTGGACTGAG
363416	535	567	98763_at	ORR1D1-int	LTR	MaLR	25	TAGACTTTGAAACTGGACTGAGACT
295377	336	461	98763_at	ORR1D1-int	LTR	MaLR	25	CTTTGAAACTGGACTGAGACTGAAA
357090	609	557	98763_at	ORR1D1-int	LTR	MaLR	25	TTTTAGATAACTGTACCAACGCCGT
171244	363	267	98763_at	ORR1D1-int	LTR	MaLR	25	ATAACTGTACCAACGCCGTTTGTCA
396216	55	619	98763_at	ORR1D1-int	LTR	MaLR	25	GTACCAACGCCGTTTGTCATTATGA
240091	90	375	98763_at	ORR1D1-int	LTR	MaLR	25	CAACGCCGTTTGTCATTATGACATG
18585	24	29	98763_at	ORR1D1-int	LTR	MaLR	25	CGCCGTTTGTCATTATGACATGATC
172486	325	269	98763_at	ORR1D1-int	LTR	MaLR	24	CGTTTGTCATTATGACATGATCCTG
212239	398	331	98763_at	ORR1D1-int	LTR	MaLR	25	TTTGTCATTATGACATGATCCTGAG
50734	173	79	98763_at	ORR1D1-int	LTR	MaLR	25	TGTCATTATGACATGATCCTGAGTC
250682	441	391	98138_at	B1_Mur3	SINE	Alu	25	CTACAGATTTCCAGGATACCCAGGG
204408	247	319	98138_at	B1_Mur3	SINE	Alu	25	TCAGGGACAGGCAAGCCTGCTCTAC
89404	443	139	98138_at	B1_Mur3	SINE	Alu	25	GAGTTCAGGGACAGGCAAGCCTGCT
310515	114	485	93999_at	Tigger12	DNA	MER2_type	25	TCCCGAGCTGAAGAAGTTTATGGAC
107200	319	167	95919_at	MMTV-int	LTR	ERVK	25	CAAGGGCTCCTAGATACCGGGGCAG
165023	542	257	101142_at	ID4	SINE	ID	25	GAGAGTAGCCCAGTGGTACAGCGCC
202189	588	315	101142_at	ID4	SINE	ID	25	AGTAGCCCAGTGGTACAGCGCCCAC
35650	449	55	94028_f_at	RLTR45-int	LTR	ERVK	25	TGTGCTTTTCCGACATGGTAATATA
362991	110	567	94028_f_at	RLTR45-int	LTR	ERVK	25	GTGCTTTTCCGACATGGTAATATAC
337643	362	527	101605_at	B3A	SINE	B2	24	GGTTAAAAAAGCACATACTGCTCTT
127968	607	199	94129_at	Lx5	LINE	L1	25	GAGACCCATGACTGAACATTAGGTG
185319	358	289	94129_at	Lx5	LINE	L1	25	GCTGAGACCCATGACTGAACATTAG
329934	333	515	94129_at	Lx5	LINE	L1	25	ATGCAAGCTGATGCTGAGACCCATG
397465	24	621	94129_at	Lx5	LINE	L1	25	CTGATGCAAGCTGATGCTGAGACCC
124838	37	195	94129_at	Lx5	LINE	L1	25	ACCCAACAACTGATGCAAGCTGATG
302983	262	473	94129_at	Lx5	LINE	L1	25	TTCACCCAACAACTGATGCAAGCTG
130193	272	203	94129_at	Lx5	LINE	L1	25	TCTGGAAGGCTTCACCCAACAACTG
374958	557	585	94129_at	Lx5	LINE	L1	25	CATCTGGAAGGCTTCACCCAACAAC
198012	251	309	94129_at	Lx5	LINE	L1	25	GATAACTGCCATCTGGAAGGCTTCA
124802	1	195	92706_at	L2a	LINE	L2	25	TTCAGTAGCCAGGATCCTTTCAGAG
7489	448	11	92706_at	L2a	LINE	L2	25	TTCAGAGTGAGCTCCAAAAGGTGGG
56029	348	87	92706_at	L2a	LINE	L2	25	TGGGGATTCTCCAGCCACGAGTGCC
68932	451	107	92706_at	L2a	LINE	L2	25	GAGTGCCCTCTGAAATTCTATCTTA
311834	153	487	92706_at	L2a	LINE	L2	25	TAGATTTATACAGTGTCCCCTTGTA
109961	520	171	92706_at	L2a	LINE	L2	25	TACAGTGTCCCCTTGTATGGGTGGT
246819	418	385	92706_at	L2a	LINE	L2	25	TCTCCCTGGCCTTCTTATGTCACAG
302876	155	473	92706_at	L2a	LINE	L2	25	GCCTCAGTCTTTCCATGAAGTAACT
368495	494	575	92706_at	L2a	LINE	L2	25	CTATGTCAATTTCCAGACAGGCATT
22445	44	35	92706_at	L2a	LINE	L2	25	TGTCAATTTCCAGACAGGCATTCTC
355762	561	555	92706_at	L2a	LINE	L2	25	TTCCAGACAGGCATTCTCTGCCCAT
238801	80	373	162242_at	MTEa	LTR	MaLR	25	GAACAAGAGAGCACCAGCATTCTTC
296324	3	463	100126_at	L4	LINE	RTE	25	AAGGACTGGACAGCAGCAGCCTCCT
337830	549	527	97305_at	B1_Mur3	SINE	Alu	25	CCCTCTAGAGTCAAAAGCAGGTGGA
374575	174	585	97305_at	B1_Mur3	SINE	Alu	25	CTAGAGTCAAAAGCAGGTGGATCAC
45612	171	71	92444_f_at	MMSAT4	Satellite	Satellite	24	TCCACACGGGAGAGAAACCCTACGA
401553	272	627	101856_at	MIRc	SINE	MIR	25	AGCCTCAGTCTCTATGGCACCATAG
308085	244	481	101856_at	MIRc	SINE	MIR	25	TCTATGGCACCATAGGGTCATCCTC
234914	33	367	101856_at	MIRc	SINE	MIR	25	CTATGGCACCATAGGGTCATCCTCT
58358	117	91	96498_at	PB1D10	SINE	Alu	25	GGTAGCTTTAGCTACCATGCCCAAT
241298	17	377	96498_at	PB1D10	SINE	Alu	25	AGGTAGCTTTAGCTACCATGCCCAA
57359	398	89	96498_at	PB1D10	SINE	Alu	25	TTGGGAGGCCTAGGTAGCTTTAGCT
208054	53	325	96498_at	PB1D10	SINE	Alu	25	TCAATATTTGGGAGGCCTAGGTAGC
287567	206	449	95125_f_at	B1_Mus1	SINE	Alu	25	GCTATATAAAGAAACCCTGTTGCCA
196504	23	307	95125_f_at	Charlie1b	DNA	MER1_type	25	TGAAACAATGCTGTCATTCTTGTTT
261783	22	409	103270_at	AT_rich	Low_complexity	Low_complexity	24	AGCATGCTTGGAGTTTACACTTGAA
230330	569	359	95861_at	B1F1	SINE	Alu	24	ATTTCTAGGCTTAGTGAGTTACACC
137853	252	215	98245_at	RSINE1	SINE	B4	25	TCCGTGAGTTGTCTTCTTCCCACAC
289104	463	451	98245_at	RSINE1	SINE	B4	25	CTCCGTGAGTTGTCTTCTTCCCACA
13969	528	21	98245_at	RSINE1	SINE	B4	25	ACTCCGTGAGTTGTCTTCTTCCCAC
13968	527	21	98245_at	RSINE1	SINE	B4	25	TACTCCGTGAGTTGTCTTCTTCCCA
383723	362	599	98245_at	RSINE1	SINE	B4	25	ACCTACTCCGTGAGTTGTCTTCTTC
340425	584	531	98245_at	RSINE1	SINE	B4	25	AACCTACTCCGTGAGTTGTCTTCTT
340424	583	531	98245_at	RSINE1	SINE	B4	25	GAACCTACTCCGTGAGTTGTCTTCT
186816	575	291	98245_at	RSINE1	SINE	B4	25	GGGAGAACCTACTCCGTGAGTTGTC
90432	191	141	98245_at	RSINE1	SINE	B4	25	GGGGAGAACCTACTCCGTGAGTTGT
112007	6	175	96240_at	L2a	LINE	L2	25	TCCAGTGCCTAGTCTGTGCCTAGCA
269777	336	421	97085_at	B1_Mur2	SINE	Alu	24	GCCAGGCATGATGGTGCAGGCCACC
239342	621	373	162252_f_at	B1_Mm	SINE	Alu	24	GACAGCCAGGGTTTAAACAGAGAAA
265650	49	415	97099_at	MIRc	SINE	MIR	25	GTCAGCTCATCAGAGACCTGAGACA
29258	457	45	99184_at	B1_Mur3	SINE	Alu	25	ACAGGGGCACACACCTTTACTACCA
131341	140	205	99184_at	B1_Mur3	SINE	Alu	25	GGCACAGGGGCACACACCTTTACTA
92810	9	145	95651_at	B3	SINE	B2	25	AGAGATAGCTCAGCAGTCAACATGG
163778	577	255	95651_at	B3	SINE	B2	25	AGCTCAGCAGTCAACATGGTTGTTG
48377	376	75	95651_at	B3	SINE	B2	25	CAGCAGTCAACATGGTTGTTGTGGG
269473	32	421	95651_at	B3	SINE	B2	25	CTGTGGGCACTAGACACACATTTGT
358188	427	559	95651_at	B3	SINE	B2	25	GGCACTAGACACACATTTGTACATG
112551	550	175	95651_at	B3	SINE	B2	25	CATTTGTACATGCAGGCAACACAAA
246956	555	385	93002_r_at	B1F1	SINE	Alu	25	TGAATGGCAAGACCCTCACAGAAAA
80153	152	125	101020_at	B1F1	SINE	Alu	25	CACTTGTAATTCTAGTGCTAGAGAG
91576	55	143	101020_at	B1F1	SINE	Alu	25	ACACACTTGTAATTCTAGTGCTAGA
118712	311	185	160283_at	B1_Mur3	SINE	Alu	25	CACACTCACACACTGTGGAATGCAG
280088	407	437	160283_at	B1_Mur3	SINE	Alu	25	GTGGCACACTCACACACTGTGGAAT
300495	334	469	160283_at	B1_Mur3	SINE	Alu	25	TGTGGTGGCACACTCACACACTGTG
275096	535	429	104442_at	PB1D7	SINE	Alu	25	GACTCAAGAGGCTGAGACAGGAGTA
245160	39	383	103654_at	Lx	LINE	L1	25	GTATACTTGCAACTTTGTGAATTTC
365697	256	571	103654_at	Lx	LINE	L1	25	ACCTTCCTGTTGTAATGTTAATAGA
364341	180	569	103654_at	Lx	LINE	L1	25	GCCCTCTGTGAGATCATAATTCGGT
97025	384	151	103654_at	Lx	LINE	L1	25	CTAAAACTGCCCTCTGTGAGATCAT
217462	501	339	160792_at	B3	SINE	B2	25	GCGCCCACATGGTGACTCACAGCAG
304058	57	475	93476_at	RSINE1	SINE	B4	25	TTTGTTACCAATGCTAATGGCCTAA
262162	401	409	93476_at	RSINE1	SINE	B4	25	TCAATCCCAGAAACCCATATTGGAG
244172	331	381	93476_at	RSINE1	SINE	B4	25	TCCCAGAAACCCATATTGGAGGCAG
406673	272	635	99438_at	B3A	SINE	B2	25	TGAGGGAACCTGTACTCACATGTAC
155876	355	243	99438_at	B3A	SINE	B2	25	CTGAGGGAACCTGTACTCACATGTA
347641	120	543	99438_at	B3A	SINE	B2	25	CTTCCTCGCTTCTGAGGGAACCTGT
159723	362	249	99438_at	B3A	SINE	B2	25	GGAGGTCTGATGCTGTCTTCCTCGC
389815	54	609	99438_at	B3A	SINE	B2	25	TCAGCTCTGGGAGGTCTGATGCTGT
108647	486	169	99438_at	B3A	SINE	B2	25	TCAGGTGAGGCAGGACCTCCTATGG
344080	399	537	99438_at	B3A	SINE	B2	25	TTCTAAGCTCCCACATCAGGTGAGG
144411	410	225	99438_at	B3A	SINE	B2	25	AAGGTCAGTTCTAAGCTCCCACATC
405701	580	633	99438_at	B3A	SINE	B2	25	AAGGCCCAAGGTCAGTTCTAAGCTC
218463	222	341	99438_at	B3A	SINE	B2	25	GTAAGGCCCAAGGTCAGTTCTAAGC
297871	270	465	99438_at	B3A	SINE	B2	25	TGTGTAAGGCCCAAGGTCAGTTCTA
251903	382	393	99438_at	B3A	SINE	B2	25	TACTGCCCTTGTGTAAGGCCCAAGG
99222	21	155	99438_at	B3A	SINE	B2	25	TAGAAGCACATACTGCCCTTGTGTA
37917	156	59	AFFX-18SRNAMur/X00686_5_at	SSU-rRNA_Hsa	rRNA	rRNA	25	TTATGGTTCCTTTGGTCGCTCGCTC
309758	637	483	AFFX-18SRNAMur/X00686_5_at	SSU-rRNA_Hsa	rRNA	rRNA	25	CGAATGGCTCATTAAATCAGTTATG
327515	474	511	AFFX-18SRNAMur/X00686_5_at	SSU-rRNA_Hsa	rRNA	rRNA	25	AGTGAAACTGCGAATGGCTCATTAA
185514	553	289	AFFX-18SRNAMur/X00686_5_at	SSU-rRNA_Hsa	rRNA	rRNA	25	TGCATGTCTAAGTACGCACGGCCGG
164848	367	257	AFFX-18SRNAMur/X00686_5_at	SSU-rRNA_Hsa	rRNA	rRNA	25	AAGCCATGCATGTCTAAGTACGCAC
24291	610	37	AFFX-18SRNAMur/X00686_5_at	SSU-rRNA_Hsa	rRNA	rRNA	25	ATGCTTGTCTCAAAGATTAAGCCAT
11010	129	17	96530_at	L2	LINE	L2	25	ATTACCCACTGGACATCTCCACAGG
382528	447	597	96530_at	L2	LINE	L2	25	CCACTGGACATCTCCACAGGCATGT
291750	549	455	96530_at	L2	LINE	L2	25	GGACATCTCCACAGGCATGTCCATA
2475	554	3	162055_f_at	MIRb	SINE	MIR	25	AATACCTACCTCACAGGGTTGTTGT
93039	238	145	97316_at	L1MB8	LINE	L1	25	TCTGTAACACATTGAGTTCAATGGT
49496	215	77	97316_at	L1MB8	LINE	L1	25	TGTATCTGTAACACATTGAGTTCAA
43202	321	67	97316_at	L1MB8	LINE	L1	25	AATTCCAGAATATACAGATCTGAGA
133825	64	209	97316_at	L1MB8	LINE	L1	25	AAATTCCAGAATATACAGATCTGAG
163763	562	255	97316_at	L1MB8	LINE	L1	25	CCACATGTCATATGGATGTGGATAT
261809	48	409	97316_at	L1MB8	LINE	L1	25	AGGCCACATGTCATATGGATGTGGA
71057	16	111	97316_at	L1MB8	LINE	L1	25	CAAAGAAGGCCACATGTCATATGGA
307856	15	481	97316_at	L1MB8	LINE	L1	25	GGCAGCCAAAGAAGGCCACATGTCA
313464	503	489	97316_at	L1MB8	LINE	L1	25	TGCTCTGACTAAGAGGAGGCAGCCA
372094	253	581	97316_at	L1MB8	LINE	L1	25	TTGCTCTGACTAAGAGGAGGCAGCC
365621	180	571	97171_f_at	LTRIS2	LTR	ERV1	25	CCACCCTGAGCATTGCTGGAACTTG
59558	37	93	97084_at	MTD	LTR	MaLR	25	TAGCATACCGATAGAAAGCAAACTA
297663	62	465	97084_at	MTD	LTR	MaLR	25	AGCATACCGATAGAAAGCAAACTAG
196680	199	307	103204_r_at	(CA)n	Simple_repeat	Simple_repeat	25	ACACACACACTCATACATGCGCACA
288763	122	451	162252_f_at	B1_Mus1	SINE	Alu	24	GGACAGCCAGGGTTTAAACAGAGAA
294237	476	459	161092_at	MTD	LTR	MaLR	25	GGAAGAGCCCAGTCCACAATGGGCA
32976	335	51	161092_at	MTD	LTR	MaLR	25	ATCCTGTGAGGTGGAAGAGCCCAGT
25276	315	39	161092_at	MTD	LTR	MaLR	25	ATAATCCTGTGAGGTGGAAGAGCCC
184062	381	287	161092_at	MTD	LTR	MaLR	25	CCTGTGAGGGCATTTTCTTGTTTAA
374859	458	585	161092_at	MTD	LTR	MaLR	25	TATGGACACTCCTGTGAGGGCATTT
129089	448	201	101455_at	B3	SINE	B2	25	GCTTCCAGGGGCTACATGCATGTGA
75021	140	117	101455_at	B3	SINE	B2	25	GGGGATCCAGTTTCCTCTTATAGCT
250603	362	391	101455_at	B3	SINE	B2	25	CATTGTGTGTTTGCTAATAACCTGG
356607	126	557	100043_f_at	MIR	SINE	MIR	24	TGCTGAGCCTCAGTTTTCTAATCTG
364324	163	569	99070_at	MER46C	DNA	MER2_type	25	GCTTATCCCATTTAGTGTGAATATT
310848	447	485	99070_at	MER46C	DNA	MER2_type	25	TGCTTATCCCATTTAGTGTGAATAT
217539	578	339	99070_at	MER46C	DNA	MER2_type	24	GACACTGGATCTGCTTATCCCATTT
297981	380	465	99070_at	MER46C	DNA	MER2_type	25	GGTCTGCATTCCTTTATCTGTAATT
21361	240	33	95432_f_at	L4	LINE	RTE	25	AAGCATGTGCCGTTCAATACTGTCA
69097	616	107	95432_f_at	L4	LINE	RTE	25	TGCCGTTCAATACTGTCATTCCAGA
[truncated: 2,240 more rows]
