# Supplementary material for: Microarray Analysis of LTR Retrotransposon Silencing Identifies Hdac1 as a Regulator of Retrotransposon Expression in Mouse Embryonic Stem Cells
Source: PLoS Comput Biol. 2012 Apr 26;8(4):e1002486. doi: 10.1371/journal.pcbi.1002486 (PMC3343110; doi:10.1371/journal.pcbi.1002486)
Supplement: Dataset S5 — Tab-delimited text file containing complementary repeat probes in Affymetrix Mouse430 2.0 GeneChips. (TXT) [file pcbi.1002486.s005.txt]

ProbeNumber	Xpos	Ypos	ProbeSet	RepName	RepClass	RepFamily	Overlap	ProbeSequence
293751	164	293	1437867_at	RLTR45-int	LTR	ERVK	25	AATAGAGAGCGTTTTTACAGATGGC
498889	894	497	1437867_at	RLTR45-int	LTR	ERVK	25	GAAAATGGATTTTAGAACTCTCCCA
861627	908	859	1437867_at	RLTR45-int	LTR	ERVK	25	TCTACCCTCTTTCTATTGTCTATGG
995434	447	993	1437534_at	RLTR45-int	LTR	ERVK	25	TTGTTACAGATCTATTCAAATGTTT
3991	984	3	1437534_at	RLTR45-int	LTR	ERVK	25	ATTGTCTGCTTCAATACAAGAAACA
202305	902	201	1437534_at	RLTR45-int	LTR	ERVK	25	ACAAAGTTTAAATCTTTCAGTGTAT
991956	977	989	1447072_at	RLTR9B2	LTR	ERVK	25	TTGAACAGAAACATGTCTTGGCCTC
39309	230	39	1434280_at	MMETn-int	LTR	ERVK	25	ATCTTTAATTCACCTGTATACTGTA
810820	201	809	1454904_at	MMETn-int	LTR	ERVK	25	TGACCATTTCTGAGTTTCCTGTGAG
813193	570	811	1434278_at	MMETn-int	LTR	ERVK	25	TCAACTAGAAAGTTACCTACCAAGT
961663	744	959	1434278_at	MMETn-int	LTR	ERVK	25	TTACCTACCAAGTACTAATTAGCAT
640551	272	639	1434278_at	MMETn-int	LTR	ERVK	25	GTCTTAAGCCAGATACAGTTTACCA
416068	237	415	1434278_at	MMETn-int	LTR	ERVK	25	GCCAGATACAGTTTACCATAAGAAA
462010	87	461	1434278_at	MMETn-int	LTR	ERVK	25	GCAAGTTTTTTCTTTAGCCCTAGAT
944916	29	943	1434278_at	MMETn-int	LTR	ERVK	25	TTTCTTTAGCCCTAGATTCCAGGCA
910862	43	909	1434278_at	MMETn-int	LTR	ERVK	25	TAGCCCTAGATTCCAGGCAGAACTA
592436	253	591	1434278_at	ETnERV-int	LTR	ERVK	25	GATTCCAGGCAGAACTATTGAGCAT
669062	727	667	1416363_at	B1_Mur2	SINE	Alu	25	GTGTCACCCATCTTTAATACCAGCA
133955	688	133	1446316_at	RLTR25A	LTR	ERVK	24	AGAAAACGTGTGCTTGCTGTCTCCT
789468	893	787	1432860_at	Lx6	LINE	L1	25	TGTCTCAAACTTTGTTGCCTGCCTT
863665	942	861	1449667_at	MuRRS4-int	LTR	ERV1	25	TCTTACCTCGGAAGCCCAGAAGGCC
524982	935	523	1457079_at	MuRRS4-int	LTR	ERV1	25	GACGGGCCCACTAATTTGGCTAAGG
349954	255	349	1457079_at	MuRRS4-int	LTR	ERV1	25	CTTAACAACCAAAGAGCCAGAGAGA
320413	774	319	1457079_at	MuRRS4-int	LTR	ERV1	25	CAGCGTTTGCAGATGCTCTTAACAA
73896	749	73	1432234_at	RLTR9B2	LTR	ERVK	25	AGGCCCTGGAGATATTCTGGAGACA
167807	472	167	1421496_at	L1Md_F2	LINE	L1	25	ACACCCGAAAAGCTAGACTCGGATT
356526	815	355	1421496_at	L1Md_F2	LINE	L1	24	CTAGACTCGGATTTAAAAGCATATT
522945	902	521	1421496_at	L1Md_F2	LINE	L1	25	GACTCGGATTTAAAAGCATATTTCA
303841	234	303	1425976_x_at	L1Md_T	LINE	L1	25	CAAGCAAGAAAGTAATCCCTCAACA
109674	455	109	AFFX-MURINE_B2_at	B2_Mm2	SINE	B2	25	AGTTCAAATCCCAGCAACCACATGG
881208	449	879	AFFX-MURINE_B2_at	B2_Mm2	SINE	B2	25	TCAAATCCCAGCAACCACATGGTGG
211927	504	211	AFFX-MURINE_B2_at	B2_Mm2	SINE	B2	25	AAATCCCAGCAACCACATGGTGGCT
322052	409	321	AFFX-MURINE_B2_at	B2_Mm2	SINE	B2	25	CAGCAACCACATGGTGGCTCACAAC
466366	435	465	AFFX-MURINE_B2_at	B2_Mm2	SINE	B2	25	GCAACCACATGGTGGCTCACAACCA
251579	76	251	AFFX-MURINE_B2_at	B2_Mm2	SINE	B2	25	AACCACATGGTGGCTCACAACCATC
361829	106	361	AFFX-MURINE_B2_at	B2_Mm2	SINE	B2	25	CTCTTCTGGTGTGTCTGAAGACAGC
348162	467	347	AFFX-MURINE_B2_at	B2_Mm2	SINE	B2	25	CTTCTGGTGTGTCTGAAGACAGCTA
671190	851	669	AFFX-MURINE_B2_at	B2_Mm2	SINE	B2	25	GTGTGTCTGAAGACAGCTACAGTGT
788890	315	787	AFFX-MURINE_B2_at	B2_Mm2	SINE	B2	25	TGTCTGAAGACAGCTACAGTGTACT
324112	465	323	1433383_at	L1_Mus1	LINE	L1	25	CAGACTAAGGCTGATCTTCAATAAC
237970	495	237	1445022_at	MusHAL1	LINE	L1	25	AACAGGCCTCAACTGATACAAGAAG
45921	830	45	1449828_at	RMER6C	LTR	ERVK	24	ATCCGGCTGGAATGCAGACATGCCT
773377	834	771	AFFX-MURINE_B2_at	B2_Mm1a	SINE	B2	25	TGGTGAGATGGCTCAGTGGGTAAGA
550624	525	549	AFFX-MURINE_B2_at	B2_Mm1a	SINE	B2	25	GAGATGGCTCAGTGGGTAAGAGCAC
328591	936	327	AFFX-MURINE_B2_at	B2_Mm1a	SINE	B2	25	CAGTGGGTAAGAGCACCCGACTGCT
776804	253	775	AFFX-MURINE_B2_at	B2_Mm1a	SINE	B2	25	TGGGTAAGAGCACCCGACTGCTCTT
723190	747	721	AFFX-MUR_b2_at	B2_Mm1a	SINE	B2	25	GGAGTGTCTGAAGACAGCTACAGTG
199694	295	199	AFFX-MURINE_B2_at	B2_Mm1a	SINE	B2	25	ACAGCTACAGTGTACTTACATATAA
148168	873	147	AFFX-MURINE_B2_at	B2_Mm1a	SINE	B2	25	AGCTACAGTGTACTTACATATAATA
416188	357	415	1439988_at	B1F	SINE	Alu	25	GCCTTGGCTACACTTAAAATCCTGT
716868	437	715	1439988_at	B1F	SINE	Alu	25	GGATGTTTAAAGCTACCCTGAGCTA
314447	820	313	1439988_at	B1F	SINE	Alu	25	CACTGCAGGGTGTTGCTGGATGTTT
105823	612	105	1439988_at	B1F	SINE	Alu	25	AGTACTTGAGAAACCACTGCAGGGT
410391	572	409	1430798_x_at	B3	SINE	B2	25	CCACACGATCTTCCGTTCTTTGCTG
410390	571	409	1460490_at	B3	SINE	B2	25	CCACACGATCTTCCGTTCTTTGCTG
630887	628	629	1431607_at	ORR1D2	LTR	MaLR	25	GTACATCACTGTGGTCAGGCCATGA
191574	191	191	1431607_at	ORR1D2	LTR	MaLR	25	ACATCACTGTGGTCAGGCCATGAGA
878915	160	877	1431607_at	ORR1D2	LTR	MaLR	25	TCACTGTGGTCAGGCCATGAGAGTT
674665	318	673	1431607_at	ORR1D2	LTR	MaLR	25	GTGGTCAGGCCATGAGAGTTCACAG
332553	890	331	1431607_at	ORR1D2	LTR	MaLR	25	CAGGCCATGAGAGTTCACAGCCTTG
881640	881	879	1431607_at	ORR1D2	LTR	MaLR	25	TCAAGCTGTGGTTGAGTTGTGACCT
161433	110	161	1431607_at	ORR1D2	LTR	MaLR	25	ACCAAGCCCACTGATTGCTTCAATG
253715	208	253	1431607_at	ORR1D2	LTR	MaLR	25	AAGCCCACTGATTGCTTCAATGCCT
187527	152	187	1425177_at	B3A	SINE	B2	24	ACTTCAGTTCCAGAGAATCAATGCC
432842	979	431	1435628_x_at	RLTR1B	LTR	ERV1	25	GCTGAGAACATAGCAGAACAGACCA
965831	904	963	1435628_x_at	RLTR1B	LTR	ERV1	25	TTAAATGTTACAGGCTGCTGATGTT
212406	983	211	1435628_x_at	RLTR1B	LTR	ERV1	25	AAATGTTACAGGCTGCTGATGTTTA
61290	167	61	1435628_x_at	RLTR1B	LTR	ERV1	25	ATGTTACAGGCTGCTGATGTTTAAA
562407	284	561	1446199_at	PB1	SINE	Alu	25	GAGGCTAGCCTTGGGCAACATATCA
989698	723	987	1446199_at	PB1	SINE	Alu	25	TTGACTGAGCCCCTGAATTCAAGAG
77617	462	77	1446199_at	PB1	SINE	Alu	25	AGGCAGGAGGTTTGACTGAGCCCCT
893578	795	891	1446199_at	PB1	SINE	Alu	25	TAAAATTATTATCCCAGCTACTTGG
993799	816	991	1426060_at	L1Md_F3	LINE	L1	25	TTGGAAACAATCACCCATGGAAGGA
993800	817	991	1426061_x_at	L1Md_F3	LINE	L1	25	TTGGAAACAATCACCCATGGAAGGA
767227	696	765	1426060_at	L1Md_F3	LINE	L1	25	TGGAAACAATCACCCATGGAAGGAG
767228	697	765	1426061_x_at	L1Md_F3	LINE	L1	25	TGGAAACAATCACCCATGGAAGGAG
51185	82	51	1457869_at	ORR1A3	LTR	MaLR	25	ATGCCTGCTTAGACACTGCCATACT
889633	858	887	1440549_at	B3A	SINE	B2	25	TAAGAATGCATTCTGCTCGGAGAGA
57446	331	57	1440549_at	Lx8	LINE	L1	25	ATGACCCTGGTAGGTAAACCACCAT
404026	219	403	1440549_at	Lx8	LINE	L1	25	CCATATGGTTGGATAGACCCCACCT
897338	547	895	1458002_at	RLTR17	LTR	ERVK	25	TAAAGGAGCCAATCACTGAGCGAGT
600212	13	599	1432118_at	PB1D10	SINE	Alu	25	GTTCCAGACCAGCTTGAATTACATA
234308	841	233	1442564_at	Lx4A	LINE	L1	24	AACAACTCCTTGTATCTTATCAGAG
703386	983	701	AFFX-MURINE_B2_at	B2_Mm1a	SINE	B2	25	GGTCCAGAGTTCAAATCCCAGCAAC
837590	919	835	AFFX-MURINE_B2_at	B2_Mm1a	SINE	B2	25	TCCAGAGTTCAAATCCCAGCAACCA
325794	143	325	AFFX-MURINE_B2_at	B2_Mm1a	SINE	B2	25	CAGAGTTCAAATCCCAGCAACCACA
37395	320	37	1446854_at	L1_Mm	LINE	L1	25	ATCAGTAGCCTTCCTCTATTCAAAG
628719	464	627	1438050_x_at	IAPEz-int	LTR	ERVK	25	GTACCCGTAAGTATAGCTTTACAAG
760887	368	759	1438050_x_at	IAPEz-int	LTR	ERVK	25	TGGCCTTGAACTTTCTAACGAAATT
330539	880	329	1448715_x_at	IAPEz-int	LTR	ERVK	25	CAGGGTTGCTCTGGGTAAAAGCCTG
358577	862	357	1448715_x_at	IAPEz-int	LTR	ERVK	25	CTAAGAGCTAATCCTGTACATGGCT
358578	863	357	1455316_x_at	IAPEz-int	LTR	ERVK	25	CTAAGAGCTAATCCTGTACATGGCT
287859	284	287	1448715_x_at	IAPEz-int	LTR	ERVK	25	AATCCTGTACATGGCTCCTTTACCT
287858	283	287	1455316_x_at	IAPEz-int	LTR	ERVK	25	AATCCTGTACATGGCTCCTTTACCT
289976	397	289	1448022_at	RMER16-int	LTR	ERVK	25	AATCTCATTCTTTACATCATCAAAA
664510	183	663	1431259_at	L1Md_F2	LINE	L1	25	GTGATTGCCATATGCAGGGATCCAT
446832	941	445	1446753_at	Lx2	LINE	L1	24	GCTTCCATAAGGCAAAGAACACTGA
298137	542	297	1447081_at	L1_Mur2	LINE	L1	25	AATTCTAACACAATTCTTTCCAGAC
217867	432	217	1425976_x_at	L1Md_F2	LINE	L1	25	AAAGTATTCCACAACAAATCCAAAT
961527	608	959	1426061_x_at	L1Md_F3	LINE	L1	25	TTAGCCTCCAAACGATGACACCATT
251616	113	251	1435069_at	RLTR1D	LTR	ERV1	25	AAGCCTCGTGGCCGACTTCCATTAT
404742	935	403	1436362_x_at	IAPEz-int	LTR	ERVK	25	CCAGAACTGCGGGTCGCGGTAATAA
790728	149	789	1448715_x_at	IAPEz-int	LTR	ERVK	25	TGTCATCTTTCATGAAGGTTCAGTG
851216	517	849	1448715_x_at	IAPEz-int	LTR	ERVK	25	TCATGAAGGTTCAGTGTCCTAGTTC
478490	535	477	1448715_x_at	IAPEz-int	LTR	ERVK	25	GAAGGTTCAGTGTCCTAGTTCCCTT
707123	712	705	1451626_x_at	IAPEz-int	LTR	ERVK	24	GGTAAAAGCCTGTAAGCCTCAAGAG
633139	876	631	1451626_x_at	IAPEz-int	LTR	ERVK	24	GTAAAAGCCTGTAAGCCTCAAGAGC
792671	88	791	1448715_x_at	IAPEz-int	LTR	ERVK	25	TGTACATGGCTCCTTTACCTACACA
792672	89	791	1455316_x_at	IAPEz-int	LTR	ERVK	25	TGTACATGGCTCCTTTACCTACACA
629193	938	627	1448715_x_at	IAPEz-int	LTR	ERVK	25	GTACATGGCTCCTTTACCTACACAC
629192	937	627	1455316_x_at	IAPEz-int	LTR	ERVK	25	GTACATGGCTCCTTTACCTACACAC
11934	911	11	1448715_x_at	IAPEz-int	LTR	ERVK	25	ATTAATATGGGTGGCCTATTTGCTC
11935	912	11	1455316_x_at	IAPEz-int	LTR	ERVK	25	ATTAATATGGGTGGCCTATTTGCTC
698475	80	697	1448715_x_at	IAPEz-int	LTR	ERVK	25	GGTGGCCTATTTGCTCTTATTAAAA
698474	79	697	1455316_x_at	IAPEz-int	LTR	ERVK	25	GGTGGCCTATTTGCTCTTATTAAAA
758929	414	757	1448715_x_at	IAPEz-int	LTR	ERVK	25	GGCCTATTTGCTCTTATTAAAAGAA
285575	4	285	1431605_at	B4	SINE	B4	25	AATGACTTGTGCTCTTGTAATGGAA
606915	704	605	1431605_at	B4	SINE	B4	25	GTTAGGGAATCCCTCTGGACAGACG
853083	380	851	1431605_at	B4	SINE	B4	25	TCTGGACAGACGGTCTAGCCTAGTT
640899	620	639	1431605_at	B4	SINE	B4	25	GTCTAGCCTAGTTTGGTGAAATTCA
514532	505	513	1431605_at	B4	SINE	B4	25	GACAGACACTGTCTTCAAGGACGTA
526766	715	525	1431605_at	B4	SINE	B4	25	GACGTAAATCTTCCCAAGGACAACA
301930	327	301	1431605_at	B4	SINE	B4	25	CAAGGACAACACTTCCTGAGGGAGA
588708	533	587	1431605_at	B4	SINE	B4	25	GATTTCATGTGATCTCATGTGCACA
999311	316	997	1431605_at	B3	SINE	B2	25	TTGGCTTAGCAACTAAAGACCAGTT
472443	500	471	1431605_at	B3	SINE	B2	25	GAATCTTCAATTTCAGGGAATCCAG
829512	857	827	1429676_at	RLTR10D	LTR	ERVK	25	TGCTGTGAACCTATGGACTGCTGTT
548278	183	547	1458002_at	RLTR17	LTR	ERVK	24	GAGAGAGTTAGGTCCTCTTGGAACA
951263	364	949	1441859_x_at	L1_Mur1	LINE	L1	25	TTTTACCAGGGAACTCCTACAGCTG
225456	5	225	1432695_at	L1VL2	LINE	L1	25	AAACTGGAGAGAGCATACACTAGCA
887065	294	885	1424607_a_at	RLTR10-int	LTR	ERVK	25	TAAGGAACTATGATAACCTCAGTGT
887064	293	885	1424609_a_at	RLTR10-int	LTR	ERVK	25	TAAGGAACTATGATAACCTCAGTGT
582399	236	581	1424607_a_at	RLTR10-int	LTR	ERVK	25	GATAACCTCAGTGTAGTGATCAATA
582400	237	581	1424609_a_at	RLTR10-int	LTR	ERVK	25	GATAACCTCAGTGTAGTGATCAATA
991595	616	989	1424607_a_at	RLTR10-int	LTR	ERVK	25	TTGACCCTTTGTGGGTAGGTCTGAT
991594	615	989	1424609_a_at	RLTR10-int	LTR	ERVK	25	TTGACCCTTTGTGGGTAGGTCTGAT
708672	257	707	1424607_a_at	RLTR10-int	LTR	ERVK	25	GGTAGGTCTGATAGTTTTGGTCTTG
708671	256	707	1424609_a_at	RLTR10-int	LTR	ERVK	25	GGTAGGTCTGATAGTTTTGGTCTTG
798740	145	797	1424607_a_at	RLTR10-int	LTR	ERVK	25	TGTTCTGATATATGGACTCTGTTAC
798739	144	797	1424609_a_at	RLTR10-int	LTR	ERVK	25	TGTTCTGATATATGGACTCTGTTAC
21406	363	21	1424607_a_at	RLTR10-int	LTR	ERVK	25	ATATATGGACTCTGTTACTGTTTGA
21405	362	21	1424609_a_at	RLTR10-int	LTR	ERVK	25	ATATATGGACTCTGTTACTGTTTGA
178087	732	177	1424607_a_at	RLTR10-int	LTR	ERVK	25	ACTGTTTGAAACTGTGTGTAGAGGC
119644	405	119	1424609_a_at	RLTR10-int	LTR	ERVK	25	AGAGGCAGTCAAGACAGGTCAGAAA
635151	884	633	1424607_a_at	RLTR10-int	LTR	ERVK	25	GTCAAGACAGGTCAGAAAATCCTTA
635152	885	633	1424609_a_at	RLTR10-int	LTR	ERVK	25	GTCAAGACAGGTCAGAAAATCCTTA
921633	794	919	1424608_a_at	RLTR10-int	LTR	ERVK	25	TAGGCTTTTGCTGCAGTGGAGGCGG
770644	105	769	1424608_a_at	RLTR10-int	LTR	ERVK	25	TGGAGGCGGGACAATCTCCTCAGAT
119408	169	119	1424608_a_at	RLTR10-int	LTR	ERVK	25	AGAGGATAGCTTGCTGTTGGCATCC
217796	361	217	1424608_a_at	RLTR10-int	LTR	ERVK	25	AAACGACACGGGAGCTGGCCAAGAC
175408	57	175	1424608_a_at	RLTR10-int	LTR	ERVK	25	ACGGGAGCTGGCCAAGACCTCTCTG
758892	377	757	1424608_a_at	RLTR10-int	LTR	ERVK	25	TGGCCAAGACCTCTCTGGGTGATGA
127775	520	127	1424608_a_at	RLTR10-int	LTR	ERVK	25	AGACCTCTCTGGGTGATGAGCCTAA
55952	841	55	1424608_a_at	RLTR10-int	LTR	ERVK	25	ATGAGCCTAAGGGATGGTTTTGTGT
819278	643	817	1424608_a_at	RLTR10-int	LTR	ERVK	25	TGCAGCAATTAAGATCTGGCCATAG
915765	938	913	1424608_a_at	RLTR10-int	LTR	ERVK	25	TAGTCAGTGATAAGACTCCCTGGGC
683059	696	681	1424608_a_at	RLTR10-int	LTR	ERVK	25	GGGCTATCTACAGACATTCTCTCTG
742572	89	741	1435767_at	B4A	SINE	B4	24	GGAATGACACCCAAGGTTGACTTCT
149586	287	149	1421496_at	L1Md_F	LINE	L1	24	AGCTCGAACATCTAACACCAGAGAC
806773	162	805	1441180_at	ORR1C1	LTR	MaLR	25	TGAGATTTCAAAAGCCCTAGCCAGG
544679	592	543	1458504_at	RLTR9D	LTR	ERVK	25	GAGACCCTTGAGACATTCCAGAGAC
369932	193	369	AFFX-MURINE_B2_at	B2_Mm1t	SINE	B2	25	CTGCTCTTCCGAAGGTCCAGAGTTC
388758	983	387	1428317_at	ORR1B2	LTR	MaLR	25	CCCATAGTCTCATAGGGAATGACAC
420664	825	419	1447163_x_at	L1_Mus3	LINE	L1	24	GCCTGGCTAATACAGAAGTAGATGA
763516	993	761	1429429_s_at	B1F	SINE	Alu	25	TGGCTACTGCCTGTGGTCAGGGCTT
902912	109	901	1429429_s_at	B1F	SINE	Alu	25	TACTGCCTGTGGTCAGGGCTTGAGA
204207	800	203	1429429_s_at	B1F	SINE	Alu	25	ACAAATTTAAGGCATCTGTGGTTTC
490229	250	489	1429429_s_at	B1F	SINE	Alu	25	GAAGCCCATCTGGACCACAGAGTAA
396002	211	395	1429429_s_at	B1F	SINE	Alu	24	CCGGCTTTTGTTCTTCAGAGAACAT
264525	998	263	1454904_at	MMETn-int	LTR	ERVK	25	AAGATTTTGTCTTTCAAGCAGGTAA
492335	352	491	1435789_x_at	LTRIS2	LTR	ERV1	25	GAACCTGCAATGCAAATGTGCTATT
658848	533	657	1435789_x_at	LTRIS2	LTR	ERV1	25	GTGACTCTTAACTGGTATCTTTGGT
542894	811	541	1438050_x_at	IAPEz-int	LTR	ERVK	25	GAGAAGGATTCAACTGCGTGAATTC
876852	101	875	1438050_x_at	IAPEz-int	LTR	ERVK	25	TCAGCTGGGGAACAGGGTACCCGTA
909506	691	907	1438050_x_at	IAPEz-int	LTR	ERVK	25	TAGCTTTACAAGGTAAGTCTGGTCT
300198	599	299	1449076_x_at	LTRIS_Mus	LTR	ERV1	25	AATTGGCAAAATAGATTTCATTGTT
678902	547	677	1435640_x_at	MMVL30-int	LTR	ERV1	25	GTGGCCTACCTGTTAAAGCAGCTAA
273696	149	273	1423020_at	Lx3C	LINE	L1	25	AAGGGAAACAGTCCTCCATTGCTGG
169594	255	169	1426188_s_at	ETnERV3-int	LTR	ERVK	25	ACCCCGAGTGATTGGCACCAAACAG
11276	253	11	1445961_at	L1VL4	LINE	L1	25	ATTCTTGGCACAAGAGGGACCCTCC
444582	695	443	1436362_x_at	IAPEz-int	LTR	ERVK	25	GCTTTACGAGGTAAGCCTGGCCTTG
350078	379	349	1436362_x_at	IAPEz-int	LTR	ERVK	25	CTTTACGAGGTAAGCCTGGCCTTGA
939709	834	937	1436362_x_at	IAPEz-int	LTR	ERVK	25	TTTACGAGGTAAGCCTGGCCTTGAA
963538	615	961	1436362_x_at	IAPEz-int	LTR	ERVK	25	TTACGAGGTAAGCCTGGCCTTGAAC
125980	729	125	1436583_at	ETnERV2-int	LTR	ERVK	25	AGAGCCTTGTTACAGACCTAGCCAG
267916	381	267	1443451_at	MuRRS-int	LTR	ERV1	25	AAGGCCCAGATCAGATTTACCCAAA
813315	692	811	1431954_x_at	IAPLTR3	LTR	ERVK	25	TGACATCCTTTGCTCATAGTAAAAT
517010	979	515	1431954_x_at	IAPLTR3	LTR	ERVK	25	GACATCCTTTGCTCATAGTAAAATG
191931	548	191	1431954_x_at	IAPLTR3	LTR	ERVK	25	ACATCCTTTGCTCATAGTAAAATGT
336225	554	335	1431954_x_at	IAPLTR3	LTR	ERVK	25	CATCCTTTGCTCATAGTAAAATGTG
43977	890	43	1431954_x_at	IAPLTR3	LTR	ERVK	25	ATCCTTTGCTCATAGTAAAATGTGC
841438	759	839	1431954_x_at	IAPLTR3	LTR	ERVK	24	TCCTTTGCTCATAGTAAAATGTGCA
925019	172	923	1443022_at	L1Md_F2	LINE	L1	25	TATGCAGGCGCCTAGCAAAAACAGA
130205	946	129	1447050_at	Lx3B	LINE	L1	25	AGACAAATCGGCAATCTACAGATTG
939267	392	937	1425113_x_at	IAPLTR4	LTR	ERVK	25	TTGTGCCCTGCCTGTCCCGTGGCGT
981407	448	979	1455316_x_at	IAPLTR2_Mm	LTR	ERVK	25	TTCCCGTGAACGTCAGCTCGGCCAT
654710	403	653	1432093_at	RLTR9B2	LTR	ERVK	25	GTGCTGTCAGCCTAATTGCTTACAG
418467	632	417	1443326_at	MuRRS4-int	LTR	ERV1	24	GCCTTTCTAGAGTGACTCATGGAGT
710905	486	709	1437867_at	ETnERV2-int	LTR	ERVK	24	GGTTTAACAAGCTGCCTCTTACAAA
635224	957	633	1460084_at	ETnERV3-int	LTR	ERVK	25	GTAATCATTGTGTTTCCACTCATCT
224216	769	223	1435628_x_at	RLTR1B	LTR	ERV1	25	AAACTGTAATTCATGTAATGTATGT
244088	601	243	1435628_x_at	RLTR1B	LTR	ERV1	25	AACTGTAATTCATGTAATGTATGTT
177712	357	177	1435628_x_at	RLTR1B	LTR	ERV1	25	ACTGTAATTCATGTAATGTATGTTA
621134	895	619	1435628_x_at	RLTR1B	LTR	ERV1	25	GTATGTTAAATAGCCCAAAGAGTTG
276138	587	275	1432876_at	RMER17B	LTR	ERVK	24	AAGGCAACCTGTTTTCTGGTCGAGT
253727	220	253	1417277_at	RLTR9E	LTR	ERVK	25	AAGCGCATTCTCCATTAAACATTTG
385924	153	385	AFFX-MURINE_B2_at	B2_Mm1a	SINE	B2	25	CGACTGCTCTTCCGAAGGTCCAGAG
691148	769	689	1453701_at	Lx3_Mus	LINE	L1	25	GGGAGGTCCCAAGGCCCAACACTAT
241558	75	241	1452418_at	RLTR6-int	LTR	ERV1	25	AACGTTTGGAGTAGGCTGGCCACCT
528445	390	527	1452418_at	MMVL30-int	LTR	ERV1	25	GACCCCGTCAGGAAATAGCGTTTGG
865123	396	863	1452418_at	MMVL30-int	LTR	ERV1	25	TCTTTTTCTCTGTTGCTATCTTGTT
687128	757	685	1447050_at	Lx3_Mus	LINE	L1	25	GGGAACTCATGAAACTGGAAAGCTT
334061	394	333	1440387_at	RLTR1D	LTR	ERV1	25	CAGGCAGGGCCATCTTATCTAAAGT
759227	712	757	1440387_at	RLTR1D	LTR	ERV1	25	GGCCATCTTATCTAAAGTCCACACC
862884	161	861	1440387_at	RLTR1D	LTR	ERV1	25	TCTAAAGTCCACACCATCTGGCCGG
512707	684	511	1459931_a_at	Lx3B	LINE	L1	25	GACACACCTAATCCTTGAGAGACTT
510422	403	509	1451184_at	RLTR19-int	LTR	ERVK	25	GAAATTATAGTGGACAGCAACAATC
774633	86	773	1444193_at	B4A	SINE	B4	25	TGGTCAGCCAGTTGAGATTCATCGA
805152	545	803	1444193_at	B4A	SINE	B4	25	TGAGATTCATCGAGAGATTCTGTCT
886944	173	885	1444193_at	B4A	SINE	B4	25	TAATGTCTACCTCTGATCTCTACAT
856865	154	855	1444193_at	B4A	SINE	B4	25	TCTGATCTCTACATGCGCACACAAA
910853	34	909	1459255_at	PB1D10	SINE	Alu	25	TAGCCAGACATGTTGGTATCCATCT
377952	197	377	1459255_at	PB1D10	SINE	Alu	25	CTGGGCTACCTATCAAGACTCTGAT
388303	528	387	1430787_at	RLTR16	LTR	ERVK	25	CCCTAATTGGTTCTTGATTTGGTCA
762833	310	761	1425657_at	MTC	LTR	MaLR	25	TGGCTACTCTTATGTCACCTTGACA
745419	932	743	1457703_at	B1_Mur4	SINE	Alu	25	GGCAGCCGTGGTGCACGCCTTGAAT
878862	107	877	1442642_at	Lx8	LINE	L1	25	TCACACAGCCAGGACTCGAGAGCAT
770785	246	769	1438265_at	AT_rich	Low_complexity	Low_complexity	25	TGGAGGTTCATTTAGTGCACTTGTA
578157	2	577	1453608_at	RSINE1	SINE	B4	25	GATGCCTCTGTAGGTGAAGGTGCTT
480154	195	479	1453608_at	RSINE1	SINE	B4	25	GAAGGTGCTTGTCACAGACCTAATG
127788	533	127	1453608_at	RSINE1	SINE	B4	25	AGACCTAATGAGTTGATCCTTGGAA
578262	107	577	1453608_at	RSINE1	SINE	B4	25	GATCCTTGGAATCCACATTATGTGG
775270	723	773	1453608_at	RSINE1	SINE	B4	25	TGGGAGAGAACTGCCAAGGTTGACC
314347	720	313	1453608_at	RSINE1	SINE	B4	25	CACTCTGACCATGCCACATGTGTAT
709139	724	707	1453608_at	ID_B1	SINE	B4	25	GGTAGACTGGTTGCTCACATGGACA
598626	431	597	1453608_at	ID_B1	SINE	B4	25	GTTGCTCACATGGACAAAGCCCAGG
782774	211	781	1453608_at	ID_B1	SINE	B4	25	TGTGACCCCAGCACTACGGGTGGGA
747215	724	745	1456917_at	B1_Mur2	SINE	Alu	25	GGCAGGTTAATCTCTTAAGTTCAAA
671281	942	669	1444175_at	B3A	SINE	B2	25	GTGTGATACACATAATTATACAGAT
618922	687	617	1444175_at	B3A	SINE	B2	25	GTATTTGCATGCGTGTGATACACAT
379816	57	379	1444175_at	B3A	SINE	B2	25	CTGGCTTCTGAGTGTATTTGCATGC
606414	203	605	1444175_at	B3A	SINE	B2	25	GTTAAGGAGCTCTAGTGCCCTCTTC
85722	551	85	1444175_at	B3A	SINE	B2	25	AGGTTAAGGAGCTCTAGTGCCCTCT
284350	783	283	1444175_at	B3A	SINE	B2	25	AATGCAACTCTAGGTTAAGGAGCTC
947162	271	945	1444175_at	B3A	SINE	B2	24	TTTAGCAATTTGGAGTTAGTGGGTT
518989	954	517	1442028_at	RMER15	LTR	ERVL	24	GACATTCTCTAACCTGTTGAGCTGT
827604	953	825	1431633_x_at	RLTR9B	LTR	ERVK	24	TGCTGCTACCTGCTGGGAGTCTGAT
299639	40	299	1446992_at	ORR1B1	LTR	MaLR	24	AATTGAATGTCTGCCTTTCTAAGAT
887006	235	885	1449220_at	ETnERV2-int	LTR	ERVK	25	TAAGGAGCCGGTTGTCACTCCCTTC
205526	115	205	1442579_at	RLTR9A2	LTR	ERVK	25	ACAAAGCATCAAGAGCCTGGCGTGG
654745	438	653	1443136_at	RLTR46	LTR	ERVK	25	GTGCGAGAGTGTTTTCATGCCAAGT
861001	282	859	1434280_at	MMETn-int	LTR	ERVK	25	TCATAATTTAGAGGCGTAGACAGTT
868946	211	867	1445819_at	MER20B	DNA	MER1_type	25	TCATTTCTACTATGCGGATGCCAGG
60036	917	59	1445819_at	MER20B	DNA	MER1_type	25	ATGTTAGATATCCTGCATCATGCAG
252140	637	251	1446361_at	Lx6	LINE	L1	25	AAGCCTGTTCTTTTCCAATAAGAGA
438873	998	437	1442758_at	IAPEY3_LTR	LTR	ERVK	25	GCTAATCAAGAGCTGACACGTCACA
262397	874	261	1442758_at	IAPEY3_LTR	LTR	ERVK	25	AAGAGCTGACACGTCACACAGAGGG
839054	379	837	1449652_at	L1_Mus3	LINE	L1	25	TCCTTGGGACTAAACCAGCAATCAA
699119	724	697	1459442_at	B1_Mus2	SINE	Alu	25	GGTGGATACATTTAGTCCCAGAACT
451976	73	451	1445007_at	RLTR13C2	LTR	ERVK	25	GCATCGATAGCTAAGTCACTGCCCT
322335	692	321	1435628_x_at	RLTR1B	LTR	ERV1	25	CAGAACAGACCAGGACATGCCCGGG
296411	820	295	1457402_at	PB1D10	SINE	Alu	25	AATTCAAATGTGAGCCTGAGCTACA
604236	29	603	1457402_at	B3A	SINE	B2	25	GTTAAGGATACCCACAAGTTCAGTT
764670	143	763	1457402_at	B3A	SINE	B2	25	TGGCACTGACAACTACTTATGACTT
186338	967	185	1457402_at	B3A	SINE	B2	25	ACTTATGACTTTAGCCCCAGGGTAT
155848	537	155	1457402_at	B3A	SINE	B2	25	AGCCCCAGGGTATCTGTGTTCACAT
665292	965	663	1457402_at	B3A	SINE	B2	25	GTGTTCACATGCATATGTGTCCCCA
782834	271	781	1457402_at	B3A	SINE	B2	25	TGTGTCCCCAATACATATGCATAAT
400646	847	399	1458790_at	Lx	LINE	L1	25	CCTCAAGCTGTATTACAGGGCAATA
312137	514	311	1418040_at	Lx9	LINE	L1	25	CACAGGCCTACACAAAGAGCTACAG
540664	585	539	1432093_at	RLTR9B	LTR	ERVK	25	GAGCAGGATGATTCAGACCTTGCTG
929007	152	927	1442665_at	ORR1C1	LTR	MaLR	25	TATAAGATGTGCTTCCTCGGTCATG
77216	61	77	1442665_at	ORR1C1	LTR	MaLR	25	AGGCAGGCCGTAATGAAATGCTCTC
247718	223	247	1442665_at	ORR1C1	LTR	MaLR	25	AACCTCTTATAGTATAGGCAGGCCG
53133	26	53	1442665_at	ORR1C1	LTR	MaLR	25	ATGCTCCTCGCCAAGCTAATGATGA
528261	206	527	1442665_at	ORR1C1	LTR	MaLR	25	GACGTAGAACACTAAGCTCCTTCTC
390171	392	389	1442665_at	ORR1C1	LTR	MaLR	25	CCCTACTGTTTGTGGATCCAGACGT
480731	772	479	1442665_at	ORR1C1	LTR	MaLR	25	GAAGTGTTTTGGCTTTGAGGTTTCA
340012	333	339	1433118_at	B1_Mur1	SINE	Alu	25	CATAGAATTCTAGCCAGCCAGCACT
480228	269	479	1443697_at	RMER16-int	LTR	ERVK	24	GAAGGTAATTCTCATAGGTGTTTTA
19636	597	19	1427514_at	MuRRS-int	LTR	ERV1	25	ATTTGTCTAAGAAGCTGGACCCAGT
652712	409	651	1446486_at	IAPLTR2a	LTR	ERVK	25	GTGCCAAGAGTAATTTTCCACTACA
184060	693	183	1446486_at	IAPLTR2a	LTR	ERVK	25	ACTACATGTACTCTGCCTTTACTCG
318481	846	317	1431879_at	ETnERV2-int	LTR	ERVK	25	CAGCGAGGTTTGTGTGACTTTCTTT
201961	558	201	1460151_at	MMETn-int	LTR	ERVK	25	ACACTCTTTAGCCAGGATCAGGCAC
476288	337	475	1460151_at	MMETn-int	LTR	ERVK	25	GAATGTCTGAATGGTCTGTGCTCAT
602388	185	601	1460151_at	MMETn-int	LTR	ERVK	25	GTTCGTGTCTAGTCGTCTGAATGTC
101766	563	101	1460151_at	MMETn-int	LTR	ERVK	25	AGTCTGTCCACGTGTTCAATTCATG
283646	79	283	1460151_at	MMETn-int	LTR	ERVK	25	AATGTCTGGTGCACCAGTCTGTCCA
886816	45	885	1460151_at	MMETn-int	LTR	ERVK	25	TAAGGTCTTCTCTAATGTCTGGTGC
267625	90	267	1460151_at	MMETn-int	LTR	ERVK	25	AAGTTCTCTGCCCTCTTTGTGATTT
426548	697	425	1460151_at	MMETn-int	LTR	ERVK	25	GCGGATTGGCCGCAGTCTAAGAACT
496711	720	495	1460151_at	MMETn-int	LTR	ERVK	25	GAACAGTGCTGAACCCACGTGCTGG
123448	201	123	1425141_at	B2_Mm2	SINE	B2	25	AGAGAGCAACAATGGATTCACATAC
965200	273	963	1425141_at	RMER15	LTR	ERVL	25	TTAAATAATTCAGCAGGTCCCTCCC
550559	460	549	1449828_at	RMER6C	LTR	ERVK	25	GAGATCACATCCAAAGACCTTCTAG
134218	951	133	1446996_at	RMER17B	LTR	ERVK	25	AGAACCTGTTATCTCTGGCCTCTGT
410289	470	409	1447163_x_at	Lx	LINE	L1	25	CCAAACCCAGACTCTATGGAAGATG
161445	122	161	1447163_x_at	Lx	LINE	L1	25	ACCAAACCCAGACTCTATGGAAGAT
767080	549	765	1447081_at	L1Md_F2	LINE	L1	24	TGGAAAGATCTTCAATGCTCATGGG
646426	135	645	1449652_at	L1_Mus3	LINE	L1	25	GTCTGCAGCTCTATAGGAGGAACAA
975888	941	973	1445022_at	L1VL2	LINE	L1	25	TTCTCAGCATCTCACAGTACCTTCT
895670	883	893	1432695_at	L1VL4	LINE	L1	25	TACACCCAAGAGGAATAGACAGCAG
367893	158	367	1457164_at	ORR1E	LTR	MaLR	25	CTGCCATGCTCTTTATTCCATTATG
663006	683	661	1457164_at	ORR1E	LTR	MaLR	25	GTGATCAGTAAGACTCCTGCTCCTG
989419	444	987	1457164_at	ORR1E	LTR	MaLR	25	TTGCTCTCTCCTTTCTGAGTGTGGA
851695	996	849	1457164_at	ORR1E	LTR	MaLR	25	TCATACATTTAAACCCTTAGTCCCA
599185	990	597	1457164_at	ORR1E	LTR	MaLR	25	GTTGCCCACAGACTCATACATTTAA
212149	726	211	1457164_at	ORR1E	LTR	MaLR	25	AAATGAGAAACGTTGCCCACAGACT
769023	488	767	1453701_at	Lx3_Mus	LINE	L1	25	TGGAGCACTCACAAAAAGCGACCTA
109896	677	109	1445633_at	Lx2	LINE	L1	25	AGTTCTCCCACTACAGCAAGCCTTG
400711	912	399	1419990_at	RLTR10A	LTR	ERVK	25	CCTAATTGGCTGAAGCCACGTGCCT
582182	19	581	1424607_a_at	RLTR10-int	LTR	ERVK	25	GATCAATAGATCCTCGCTGTGTAGT
582183	20	581	1424609_a_at	RLTR10-int	LTR	ERVK	25	GATCAATAGATCCTCGCTGTGTAGT
23386	339	23	1424607_a_at	RLTR10-int	LTR	ERVK	25	ATAGATCCTCGCTGTGTAGTTATGC
23385	338	23	1424609_a_at	RLTR10-int	LTR	ERVK	25	ATAGATCCTCGCTGTGTAGTTATGC
376537	786	375	1424607_a_at	RLTR10-int	LTR	ERVK	25	CTGTGTAGTTATGCTTTTTTCTCCC
376538	787	375	1424609_a_at	RLTR10-int	LTR	ERVK	25	CTGTGTAGTTATGCTTTTTTCTCCC
669164	829	667	1438759_x_at	LTRIS_Mus	LTR	ERV1	25	GTGTCTGCCAATGTTTTGACCGTTC
669165	830	667	1449076_x_at	LTRIS_Mus	LTR	ERV1	25	GTGTCTGCCAATGTTTTGACCGTTC
643053	770	641	1449076_x_at	LTRIS_Mus	LTR	ERV1	25	GTCTGCCAATGTTTTGACCGTTCCT
530226	167	529	1438759_x_at	LTRIS_Mus	LTR	ERV1	25	GACCGTTCCTTGACCCATGTGTGTG
49657	558	49	1458052_at	L1_Mus3	LINE	L1	25	ATGCCAACAATAGCCTGATGACAGG
291924	341	291	1458052_at	L1_Mus3	LINE	L1	25	AATAGCCTGATGACAGGAGCCTGAT
95395	204	95	1458052_at	L1_Mus3	LINE	L1	25	AGTGGATGCTTACAGATATCCATTG
576432	281	575	1458052_at	L1_Mus3	LINE	L1	25	GATGCTTACAGATATCCATTGGATG
47834	739	47	1458052_at	L1_Mus3	LINE	L1	25	ATCCATTGGATGGAGCCCAAGGTTT
402743	940	401	1458052_at	L1_Mus3	LINE	L1	25	CCATTGGATGGAGCCCAAGGTTTCC
771104	565	769	1458052_at	L1_Mus3	LINE	L1	25	TGGATGGAGCCCAAGGTTTCCAATG
569089	954	567	1458052_at	L1_Mus3	LINE	L1	25	GATGGAGCCCAAGGTTTCCAATGAA
534392	325	533	1458052_at	L1_Mus3	LINE	L1	25	GAGCCCAAGGTTTCCAATGAAGGAG
414825	998	413	1458052_at	L1_Mus3	LINE	L1	25	GCCAGATAAAGTACCCAGGGAGCTG
804833	226	803	1457152_at	MER33	DNA	MER1_type	25	TGAGGACTCTAAACACAGCTGGTTT
203904	497	203	1457152_at	MER33	DNA	MER1_type	25	ACACAGCTGGTTTGATTTGAGGTGA
338229	554	337	1457152_at	MER33	DNA	MER1_type	25	CATAACTTTTTGGTAGGTAGCACAC
708920	505	707	1457152_at	MER33	DNA	MER1_type	25	GGTAGCACACAAGATACTACTATTT
303767	160	303	1458186_at	B1F1	SINE	Alu	24	CAAGATCTGCCTGGGCAACTGAGTT
133803	536	133	1444539_at	MTD	LTR	MaLR	25	AGAAAATGCCCCTACCAGATTGGCC
315869	238	315	1430714_at	L1_Mus4	LINE	L1	25	CACTGGAAAAGCAAGATTCTAATTT
200118	719	199	1441419_at	L1Md_F	LINE	L1	24	ACAATGCAAGCAGTCCTAAGAGTAT
740862	383	739	1444917_at	L1MC1	LINE	L1	25	GGAAGTCAGTGTGGCAGTTTCTTAT
440508	629	439	1444917_at	L1MC1	LINE	L1	25	GCTACTGGAACCGTTGTGGAAGTCA
752918	415	751	1444917_at	L1MC1	LINE	L1	25	GGCTCTTCATTCACTGCTACTGGAA
514179	152	513	1444917_at	L1MC1	LINE	L1	25	GACACTGCAGAGAGGTCTCAGTTCA
949021	126	947	1444917_at	L1MC1	LINE	L1	25	TTTACTGCATTAGCTAAAGCCTGGA
584427	260	583	1444917_at	L1MC1	LINE	L1	25	GATACAACTGCGGTGGGATCCCACA
805516	909	803	1459088_at	MTD	LTR	MaLR	24	TGAGAAAGTGCCTCCATAGAACTGG
544996	909	543	1457631_at	Charlie1b	DNA	MER1_type	25	GAGACAGACATTAAAGATAAGTTTT
370631	892	369	1424541_at	ID_B1	SINE	B4	25	CTGAGGACACAGCAATTGGCACTGT
795061	474	793	1424541_at	ID_B1	SINE	B4	25	TGTTTGCTGATGTGAGGCCCTAGAA
756988	477	755	1424541_at	ID_B1	SINE	B4	25	GGCCCTAGAATTGGCCTTCATAGAA
144150	863	143	1424541_at	ID_B1	SINE	B4	25	AGCAGGATGCTTTTGTACACTTAGA
562773	650	561	1424541_at	ID_B1	SINE	B4	25	GAGGTCATCCTTGGTAATGTAGTAG
538672	597	537	1416574_at	PB1D9	SINE	Alu	24	GAGCTTGAAGTTAGCCAGGATTACC
275842	291	275	1416574_at	ID_B1	SINE	B4	25	AAGGTCATCCTTGGCCCACTAGTGA
193632	245	193	1443881_at	RMER19B	LTR	ERVK	25	ACATGTGTTGGTTCACCTTGCATAG
983202	239	981	1434615_x_at	RLTR45	LTR	ERVK	25	TTCCCCTCTTGCTTGTATTGCCCTA
705299	892	703	1444721_at	L1Md_F	LINE	L1	25	GGTACCTTCCTTGCCAGAGGAGAGT
376070	319	375	1446081_at	RMER17A	LTR	ERVK	25	CTGTGCACTCTGGTCAGTATTGGGA
585143	976	583	1445007_at	RLTR13C2	LTR	ERVK	25	GATAGCTAAGTCACTGCCCTACACA
674649	302	673	1424872_at	ORR1A4	LTR	MaLR	25	GTGGTGGACTAAATATACTTGGCCC
858831	116	857	1421724_at	BGLII_Mus	LTR	ERVK	25	TCTGCCAAATCTAGGTGCACAGTTT
107922	707	107	1421404_at	RLTR13A	LTR	ERVK	25	AGTTTTGGCGTTCTCATTCTTATAC
747043	552	745	1446860_at	Lx3_Mus	LINE	L1	25	GGCAGTCTATAGATTCAGTGCAATC
581074	915	579	1431576_at	RMER16	LTR	ERVK	25	GATAAGAATATTCACATTTGGGCTA
228004	549	227	1433163_at	Lx3_Mus	LINE	L1	25	AAACAAAAAGGGACCTATCATGACT
921461	622	919	1426060_at	L1Md_F3	LINE	L1	25	TAGGCCGGGGTCTAGCAAACACATA
921462	623	919	1426061_x_at	L1Md_F3	LINE	L1	25	TAGGCCGGGGTCTAGCAAACACATA
73710	563	73	1426060_at	L1Md_F3	LINE	L1	25	AGGCCGGGGTCTAGCAAACACATAA
113955	728	113	1432324_at	Lx3B	LINE	L1	25	AGATACTGAGCCACCAATGAGGCAG
840785	106	839	1420062_at	RLTR10D	LTR	ERVK	25	TCCTCATACACCCTGATTAAGTCAC
888779	4	887	1447201_at	B3A	SINE	B2	25	TAAGAGTGCTTGTTGCTCCTCCAGA
964946	19	963	1432093_at	RLTR9B2	LTR	ERVK	25	TTACTGCCAACTAGTGCTGTCAGCC
664579	252	663	1432093_at	RLTR9B2	LTR	ERVK	25	GTGATTGACACCTTACTGCCAACTA
836988	317	835	1446057_at	B1_Mus1	SINE	Alu	24	TCCAAGCCATCCAGGTCTATACAGT
26022	971	25	1457263_at	L1_Mus3	LINE	L1	25	ATAGCTCTGACTGCCACCAAAAAGA
498364	369	497	1433383_at	L1VL4	LINE	L1	25	GAACACTGTACTCAATGATACCTTG
289747	168	289	1425935_at	L1_Mus1	LINE	L1	25	AATCAGCCACCAAGCGCAGACACTA
884805	38	883	1425935_at	L1_Mus1	LINE	L1	25	TAATCAGCCACCAAGCGCAGACACT
678498	143	677	1439676_at	PB1D10	SINE	Alu	24	GTGGCATTCACCCATAATTCTAGCA
544414	327	543	1459193_at	RSINE1	SINE	B4	25	GAGAACTTGTTCCTGCAAGTTGTCC
824851	204	823	1426060_at	L1Md_F3	LINE	L1	25	TGCTTCCCTGTAGGTGCAACAACAT
824852	205	823	1426061_x_at	L1Md_F3	LINE	L1	25	TGCTTCCCTGTAGGTGCAACAACAT
369983	244	369	1426060_at	L1Md_F3	LINE	L1	25	CTGCTTCCCTGTAGGTGCAACAACA
369984	245	369	1426061_x_at	L1Md_F3	LINE	L1	25	CTGCTTCCCTGTAGGTGCAACAACA
279741	182	279	1444356_at	RLTR25A	LTR	ERVK	25	AAGGCTGGACTTTTGATCTGCAAGA
831532	873	829	AFFX-MUR_b2_at	B2_Mm1t	SINE	B2	25	TGCCCTGGTCTGGAGTGTCTGAAGA
476324	373	475	1446563_at	L1ME3B	LINE	L1	25	GAATGAGCCTTACAGATATCATGTA
237860	385	237	1432267_at	RCHARR1	DNA	MER1_type	25	AACATGCTTCTACCATTTGGGCCTG
622687	444	621	1432267_at	RCHARR1	DNA	MER1_type	25	GTAGTGTCACTTTAGGGCAGGTTTA
378548	793	377	1432267_at	RCHARR1	DNA	MER1_type	25	CTGGTGACTCTAGCCTCTGATGTGT
490442	463	489	1432267_at	RCHARR1	DNA	MER1_type	25	GAAGCCGAGGTATCTCTGGTGACTC
194377	990	193	1432267_at	RCHARR1	DNA	MER1_type	25	ACAGTCCAAGGGTTTCCAGTGTGCA
619190	955	617	1432267_at	RCHARR1	DNA	MER1_type	25	GTAAAAACCCTCACAACAGTCCAAG
245583	92	245	1432267_at	RCHARR1	DNA	MER1_type	25	AACTGTGGGTTGTAATCCTGTGCTA
228297	842	227	1446406_at	L1MB2	LINE	L1	25	AAAAGGGTGGGATGACTCCTCTACT
574714	567	573	1446406_at	L1MB2	LINE	L1	25	GATGACTCCTCTACTGACAGACAAA
631228	969	629	1446406_at	L1MB2	LINE	L1	25	GTACACACACAATGTTGACCCTCAA
530185	126	529	1446406_at	L1MB2	LINE	L1	25	GACCCTCAAAGAAGTGTTGACACAT
903295	492	901	1446406_at	L1MB2	LINE	L1	25	TACTACACACATGGCTGAAACCAGG
527039	988	525	1446406_at	L1MB2	LINE	L1	25	GACGTGGTGCCAAGTGAAATGTCAC
975422	475	973	1431042_at	ID_B1	SINE	B4	25	TTCTAGGTCACCCTCTGACATATAG
122114	871	121	1430338_at	L1MA4	LINE	L1	25	AGAGATACCTGCACATCCACATTTA
346400	709	345	1422077_at	MTC	LTR	MaLR	25	CTTGACAGAAGCTGGAGTCATGTGA
775398	851	773	1419948_at	B2_Mm1t	SINE	B2	24	TGGTGGGCTCACAACCACTCCTAAT
488605	630	487	1445837_at	ID_B1	SINE	B4	25	GAAGCCTAAGGCCAATAACACTTTG
877274	523	875	1446537_at	URR1A	DNA	MER1_type	25	TCAGCCTGTGGGTTATGACTCCCCA
738988	513	737	1454482_at	B1F	SINE	Alu	25	GGAACCCAGGGCTTGTGATGCTGAA
205498	87	205	1454482_at	B1F	SINE	Alu	25	ACAACTTGTAAGCTAGCCTGGTCTT
246219	728	245	1435628_x_at	RLTR1B	LTR	ERV1	25	CAGACCAGGACATGCCCGGGCAAGC
127275	20	127	1435628_x_at	RLTR1B	LTR	ERV1	25	AGACCAGGACATGCCCGGGCAAGCC
326648	997	325	1458549_at	ETnERV2-int	LTR	ERVK	25	CATAAGAAAGTAGGCCTTTCACAGT
997791	800	995	1445583_x_at	ETnERV2-int	LTR	ERVK	25	TTGTGCTAAGGAGCCGGTAGTCACC
719434	999	717	1433312_at	L1_Mus1	LINE	L1	25	GGATGCTCACAGTTATCTATAAGAT
845268	581	843	1446160_x_at	ORR1A4	LTR	MaLR	25	TCCTGGTTGCCTTTGGTACAAGATG
130228	969	129	1420689_at	MIRc	SINE	MIR	25	AGACAAGTCACATAACCGTTTCAAG
183889	522	183	1420689_at	MIRc	SINE	MIR	25	ACTAGCTCAGCAAGTCCAGACAAGT
71740	597	71	1458631_at	B1_Mus1	SINE	Alu	25	AGGCCACCCTAGTCTACATTGGAGT
258157	642	257	1433383_at	L1Md_T	LINE	L1	25	AAGAAACTTTAGTGAAGCTCAAAGC
359826	107	359	1459586_at	L1_Mus4	LINE	L1	25	CTCAAGAAGCTAGACTCCAGAGAAC
234356	889	233	1440241_at	RLTR33	LTR	ERVK	25	AACTGACACCCTGGTTGGCAAGTTA
566569	438	565	1424958_at	RMER6C	LTR	ERVK	25	GAGGCAGTTTTTCCAAGCAGAGCAA
518482	447	517	1453238_s_at	MMVL30-int	LTR	ERV1	25	GACTTGGACTGATGACTGACGACTG
524868	821	523	1453238_s_at	MMVL30-int	LTR	ERV1	25	GACTGATGACTGACGACTGTTTTTA
807061	450	805	1453238_s_at	MMVL30-int	LTR	ERV1	25	TGACTGACGACTGTTTTTAAGTTAT
289822	243	289	1453238_s_at	MMVL30-int	LTR	ERV1	25	AATAAGCCTAAAAATCCTGTCAGAT
211914	491	211	1453238_s_at	MMVL30-int	LTR	ERV1	25	AAATCCTGTCAGATCCCTATGCTGA
51549	446	51	1453238_s_at	MMVL30-int	LTR	ERV1	25	ATGCTGACCACTTCCTTTCAGATCA
141691	408	141	1453238_s_at	MMVL30-int	LTR	ERV1	25	AGCAGCCAGCGGGTCACAGTGGTCC
233813	346	233	1435640_x_at	MMVL30-int	LTR	ERV1	25	AACAATCTGACCAAGGTAACAGGAA
122212	969	121	1435640_x_at	MMVL30-int	LTR	ERV1	25	AGAGAAATAAAATGCTGGTCACAAA
542105	22	541	1435640_x_at	MMVL30-int	LTR	ERV1	25	GAGAAATAAAATGCTGGTCACAAAA
290279	700	289	1435640_x_at	MMVL30-int	LTR	ERV1	25	AATAAAATGCTGGTCACAAAAGTCA
887620	849	885	1435640_x_at	MMVL30-int	LTR	ERV1	25	TAAAATGCTGGTCACAAAAGTCAGG
696816	425	695	1435640_x_at	MMVL30-int	LTR	ERV1	25	GGGTGCTAATACAGAAGCTGAGTCC
568887	752	567	1427932_s_at	MMVL30-int	LTR	ERV1	25	GATGGCCTGCTTGTCTGCACATAGT
761019	500	759	1427932_s_at	MMVL30-int	LTR	ERV1	25	TGGCCTGCTTGTCTGCACATAGTGG
824943	296	823	1427932_s_at	MMVL30-int	LTR	ERV1	25	TGCTTGTCTGCACATAGTGGCTTCT
856736	25	855	1427932_s_at	MMVL30-int	LTR	ERV1	25	TCTGCACATAGTGGCTTCTGGTCAA
462567	644	461	1427932_s_at	MMVL30-int	LTR	ERV1	25	GCACATAGTGGCTTCTGGTCAAGGA
25095	44	25	1427932_s_at	MMVL30-int	LTR	ERV1	25	ATAGTGGCTTCTGGTCAAGGACGCA
763484	961	761	1427932_s_at	MMVL30-int	LTR	ERV1	25	TGGCTTCTGGTCAAGGACGCAGATA
528427	372	527	1427932_s_at	MMVL30-int	LTR	ERV1	25	GACGCAGATAAATTGACTCTGAGAC
879259	504	877	1427932_s_at	MMVL30-int	LTR	ERV1	25	TCACTACTGCCTGAGACTTCACCTA
261802	279	261	1435137_s_at	MMVL30-int	LTR	ERV1	25	AAGACCTAAGATGCTGTGGCTAAAA
388626	851	387	1435137_s_at	MMVL30-int	LTR	ERV1	25	CCCAGGCATCCTAAAGAGCAATGAT
747286	795	745	1435137_s_at	MMVL30-int	LTR	ERV1	25	GGCATCCTAAAGAGCAATGATCCTG
896850	59	895	1435137_s_at	MMVL30-int	LTR	ERV1	25	TAAAGAGCAATGATCCTGACAGTCT
608459	244	607	1435137_s_at	MMVL30-int	LTR	ERV1	25	GTTATAGACAAATTAAGACTGGTAA
841493	814	839	1435137_s_at	MMVL30-int	LTR	ERV1	25	TCCTCTCATGAGAAGACAGACCTGA
362508	785	361	1435137_s_at	MMVL30-int	LTR	ERV1	25	CTCTCATGAGAAGACAGACCTGACA
500978	979	499	1428909_at	RLTR6_Mm	LTR	ERV1	25	GAAAAATTTGAGTCGTCGTCGAGAC
295713	122	295	1428909_at	RLTR6_Mm	LTR	ERV1	25	AATTTGAGTCGTCGTCGAGACTCCT
593084	901	591	1438223_at	RLTR13B2	LTR	ERVK	25	GATTGTAAAAGCTAAGTCACTCCCT
725102	655	723	1438223_at	RLTR13B2	LTR	ERVK	25	GGAGAAACCAGAATAGATACTATAG
927363	512	925	1438223_at	RLTR13B2	LTR	ERVK	25	TATCAATGTATTCTATCCTGGGTGG
882896	133	881	1438223_at	RLTR13B2	LTR	ERVK	25	TCAATGTATTCTATCCTGGGTGGTT
61135	12	61	1438223_at	RLTR13B2	LTR	ERVK	25	ATGTATTCTATCCTGGGTGGTTCCC
801564	965	799	1433388_at	Lx2	LINE	L1	25	TGATGCCCAGAGTACAGGAATGCTA
775009	462	773	1433388_at	Lx2	LINE	L1	25	TGGTCCTATGGAGGCTTGATGCCCA
536673	602	535	1433388_at	Lx2	LINE	L1	25	GAGCTGAACTGGTTTTTAACTCCAT
416522	691	415	1425113_x_at	IAPLTR4	LTR	ERVK	25	GCCATTACAAGATGGTGCTGATATC
259645	126	259	1422006_at	Lx	LINE	L1	25	AAGAAGAACACTTCTCCACTGCTGG
230344	885	229	1431991_at	RMER17B	LTR	ERVK	25	AAAAGGAGCTGCTTGGTCCCTCCTT
276546	995	275	1426061_x_at	L1Md_F3	LINE	L1	25	AAGGAGCTAAAGAGATCTGCTTCCC
920900	61	919	1457103_at	Lx2B	LINE	L1	25	TAGGAGAGGATGTGCTTAATCTTGT
162066	743	161	1449652_at	L1_Mus3	LINE	L1	25	ACCAGTATCTCCAGAGCTCCTTGGG
734535	68	733	1432876_at	RMER17B	LTR	ERVK	24	GGACAGAAGGCCCATTTGCCATGCT
550292	193	549	1441150_x_at	RLTR6_Mm	LTR	ERV1	25	GAGAGTGTTCCCAGAACACTCCTGA
97510	315	97	1441150_x_at	RLTR6_Mm	LTR	ERV1	25	AGTGTTCCCAGAACACTCCTGAACT
913101	278	911	1445343_at	L1_Mus2	LINE	L1	25	TAGCAGAGGATGGACTACTCGGCCA
877465	714	875	1455393_at	RMER17B	LTR	ERVK	25	TCACCTTTCTTATTCTCATCTCTAG
705002	595	703	1433312_at	L1_Mus1	LINE	L1	25	GGTCTGCAGCCCTGTAAGTGGAACA
821098	459	819	1433312_at	L1_Mus1	LINE	L1	25	TGCAGCCCTGTAAGTGGAACAACAA
349809	110	349	1432048_at	L1_Mm	LINE	L1	25	CTTCTTCTCGCACTTCATGATGCTT
21831	788	21	1432048_at	L1_Mm	LINE	L1	25	ATATACCTTCTTCTCGCACTTCATG
775188	641	773	1445156_at	L1MCa	LINE	L1	25	TGGTGAAGCTCCAGCTATCCAGGAC
456754	843	455	1445156_at	L1MCa	LINE	L1	25	GCAGAGTATACAATGACCACGCAAT
809513	898	807	1445156_at	L1MCa	LINE	L1	25	TGACCACGCAATTCTACCAGTACAT
516999	968	515	1442962_at	L1_Mus2	LINE	L1	25	GACATAGTTGTACCAGAAGATCCAG
653206	903	651	1432860_at	Lx5	LINE	L1	25	GTGCCTAGTCCTGCTGGGAATTGAT
651274	975	649	1432579_at	MuRRS-int	LTR	ERV1	25	GTCCAGCTGTTAGTATTAAGACAAC
703155	752	701	1432579_at	MuRRS-int	LTR	ERV1	25	GGTGCTGTCCAGCTGTTAGTATTAA
357843	128	357	1432579_at	MuRRS-int	LTR	ERV1	25	CTAATAATTTTGCTCTTACTGCTGA
498154	159	497	1427514_at	MuRRS-int	LTR	ERV1	25	GAAACTGCCAATGTTGTGGTTAAGA
895295	508	893	1427514_at	MuRRS-int	LTR	ERV1	25	TAAAGGCCGTTGCTACAGTAGCCCT
111956	733	111	1443451_at	MuRRS-int	LTR	ERV1	25	AGATTGGTTGACTGCTTTCCCTAGA
863322	599	861	1438223_at	RLTR13B2	LTR	ERVK	25	TCTATCCTGGGTGGTTCCCGTTAGA
227484	29	227	1425961_at	Lx4A	LINE	L1	25	AAACAGGAGTCTAGCATGGCTGTCC
732617	154	731	1442639_at	Charlie1	DNA	MER1_type	25	GGACTAGGCATAAAATACTTTCACT
770845	306	769	1432564_at	RLTR10-int	LTR	ERVK	25	TGGATGGTCCCACAAGCACAAACGA
51793	690	51	1441691_at	IAPLTR3-int	LTR	ERVK	25	ATGCTTCACTGGACAACACCAGGAG
668495	160	667	1421404_at	RLTR13D1	LTR	ERVK	25	GTGTATGGATCTATGAGCTCTCTTT
685002	635	683	1444959_at	MIRm	SINE	MIR	25	GGGCAGAAACTTGTATCAGATAACC
452073	170	451	1444959_at	MIRm	SINE	MIR	25	GCATCCTCCAGCACTTTAAACAATA
817443	812	815	1447419_at	ORR1D1	LTR	MaLR	24	TGAATACTTGGTCCCCACTTAGTAG
983510	547	981	1430400_at	AT_rich	Low_complexity	Low_complexity	24	TTCCGTGTTCCTTGTATTTTCTGTA
441887	4	441	1460084_at	ETnERV3-int	LTR	ERVK	25	GCTACTAAATGTCATGCTTCTTTCC
615042	815	613	1460084_at	ETnERV3-int	LTR	ERVK	25	GTTTCCACTCATCTTTAGAGTGCTC
508414	399	507	1445447_at	RMER6A	LTR	ERVK	25	GAAATGGTGAGCTTATTCAGTAGTA
879289	534	877	1453519_at	RMER19B	LTR	ERVK	24	TCACTGATCTTTGCTTTCCTGAGAA
378619	864	377	1451160_s_at	RLTR26	LTR	ERVK	25	CTGGCTCCTGTCACATAGCTACAGC
165700	369	165	1425961_at	Lx4A	LINE	L1	25	ACCTAGGCCTTCCTGCACATATGTA
197637	242	197	1434497_at	RLTR13D2	LTR	ERVK	25	ACAGATACTTAAAAGAACAGCCAAG
624264	17	623	1456350_at	B1_Mur1	SINE	Alu	25	GTAGATGACTCTGAGTGACCAGCTT
159864	545	159	1446206_at	ID_B1	SINE	B4	25	AGCCAGCCTAGGTTGCATAAGACCT
171784	441	171	1446206_at	ID_B1	SINE	B4	25	ACTGCAGAATCAGCAGCCAGCCTAG
706414	3	705	1446206_at	ID_B1	SINE	B4	25	GGTCATTCTAGGCTCCACTGCAGAA
496773	782	495	1446206_at	ID_B1	SINE	B4	25	GAACATGTAATCTCAACCCCTGAGA
586525	354	585	1440866_at	Lx	LINE	L1	25	GATAGAGTGTAGAGCAGAGACTGAA
7536	521	7	1435789_x_at	LTRIS2	LTR	ERV1	25	ATTCCTTGTGACTCTTGTAACTTTA
456898	987	455	1459098_at	L1MA7	LINE	L1	25	GCAGAGGAACTACTAGCTATGTTAA
894877	90	893	1459098_at	L1MA7	LINE	L1	25	TAAAACATGACACTGTAGCCCATAA
176274	923	175	1459098_at	L1MA7	LINE	L1	25	ACTGTAGCCCATAAACTGTTTACTA
882895	132	881	1436362_x_at	IAPEz-int	LTR	ERVK	25	TCAAGTGGTTAAGGCAGGGCGGATT
270087	548	269	1436362_x_at	IAPEz-int	LTR	ERVK	25	AAGTGGTTAAGGCAGGGCGGATTCT
331939	276	331	1451265_at	AluG_3	SINE	Alu	25	CAGGAGGATCACTTAAGCCCTGGGA
792960	377	791	1451265_at	AluG_3	SINE	Alu	25	TGTAGCTCCAGCAACTCTAGAGGCT
677275	924	675	1451265_at	AluG_3	SINE	Alu	25	GTGGCAGCGCGTGCCTGTAGCTCCA
171765	422	171	1444894_at	MLT2B5	LTR	ERVL	25	ACGCCCAGATTGCTCAGTTTGTTAC
176285	934	175	1444894_at	MLT2B5	LTR	ERVL	25	ACTGAGTGGCAGCTTGACAGAATCC
264052	525	263	1444894_at	MLT2B5	LTR	ERVL	25	AAGAGGGTCTGTGCATTGTGTGAAC
570205	66	569	1444894_at	MLT2B5	LTR	ERVL	25	GATGGACAGCACCATTCTATGGCCT
408437	622	407	1437656_at	B4A	SINE	B4	25	CCACCTTGATCTGCATGCAAGCAAG
290535	956	289	1443456_at	L1_Mus3	LINE	L1	25	AATACTGCTAGCACAACTGGCGGTT
1535	532	1	1436362_x_at	IAPEz-int	LTR	ERVK	25	AGTGGTTAAGGCAGGGCGGATTCTG
672985	642	671	1436362_x_at	IAPEz-int	LTR	ERVK	25	GTGGTTAAGGCAGGGCGGATTCTGG
329798	139	329	1436362_x_at	IAPEz-int	LTR	ERVK	25	CAGGGCGGATTCTGGATGAAGTTCA
592290	107	591	1436362_x_at	IAPEz-int	LTR	ERVK	25	GATTCTGGATGAAGTTCAGGACAAT
133693	426	133	1445333_at	RLTR22_Mus	LTR	ERVK	25	AGAAACTGCAGTTTCTGGCCTCAGA
334109	442	333	1442201_at	RLTR9E	LTR	ERVK	25	CAGGCTTGACTTTGTTGCCACTAAG
599033	838	597	1442201_at	RLTR9E	LTR	ERVK	25	GTTGCCACTAAGGAGATCACCTGGG
448282	387	447	1454474_at	RLTR18B	LTR	ERVK	24	GCTTGTTTTTTCTCAGTCAATCTAT
298051	456	297	1440866_at	L1_Mus4	LINE	L1	25	AATTCATCCCATACACAGTTACCAA
470145	206	469	1440866_at	L1_Mus4	LINE	L1	25	GAATTCATCCCATACACAGTTACCA
228448	993	227	1443572_at	B4	SINE	B4	25	AAAAACCTGGCAGTGCTAGCACATG
356564	853	355	1443572_at	B4	SINE	B4	25	CTAGCACATGTTTCTAATCCCAGCA
223953	506	223	1443572_at	B4	SINE	B4	25	AAACCCTGTCTGACAAAGCAAGTGG
582885	722	581	1443572_at	B4	SINE	B4	25	GATACTCATGACTGATCTCTGACCA
178166	811	177	1443572_at	B4	SINE	B4	25	ACTGATCTCTGACCACATGAACACA
945563	676	943	1444825_at	ORR1C1	LTR	MaLR	25	TTTCAAAAGCCTACACCATTCCCAG
915809	982	913	1429849_at	B3A	SINE	B2	25	TAGAGGACCCAAATCCAGCTCACAG
31449	386	31	1429849_at	B3A	SINE	B2	25	ATACACTGCTCCTGTAGAGGACCCA
769324	789	767	1429849_at	B3A	SINE	B2	25	TGGAGAGAGATGTGTCAGCAGTTAA
360111	392	359	1441295_at	B1_Mus2	SINE	Alu	25	CTCAGAGGCAAAGGCCAGTGGGTCT
563123	1000	561	1459925_at	B1F	SINE	Alu	25	GAGGTTCAATGCTAGCCTTGGCTAC
682997	634	681	1459925_at	B1F	SINE	Alu	25	GGGCTACATATACCCTATCACAAAA
720577	138	719	1459925_at	PB1D10	SINE	Alu	25	GGATGTGGTGGTATACGCCTATAAT
79620	461	79	1459925_at	PB1D10	SINE	Alu	25	AGGACAAGGTTGAGGCAGGCCACAT
72140	997	71	1459925_at	PB1D10	SINE	Alu	25	AGGCCACATCACTAGGTCAGGTCTG
640472	193	639	1437499_at	PB1D7	SINE	Alu	25	GTCAGAGGCTAGTCTGAGCAACAGT
462285	362	461	1437499_at	PB1D7	SINE	Alu	25	GCACTCGGGAGCTTAGGCAGAATTA
77217	62	77	1437499_at	PB1D7	SINE	Alu	25	AGGCATGGCGGCTGATGGAATCCCA
921728	889	919	1452933_at	PB1D9	SINE	Alu	25	TAGGAAGATCTCTCTTCGAGCTCCA
967847	916	965	1452933_at	PB1D9	SINE	Alu	25	TTAATCCCAGCGTCTGAGGTAGGAA
813369	746	811	1452933_at	ID4_	SINE	ID	25	TGACATGCAAAAGCCCTGTGTTCAA
345904	213	345	1457976_at	RLTR13B1	LTR	ERVK	25	CTTGTTTATCCCAGTTGTTATCAAT
422616	773	421	1457976_at	RLTR13B1	LTR	ERVK	25	GCCCTTGTTTATCCCAGTTGTTATC
534969	902	533	1457976_at	RLTR13B1	LTR	ERVK	25	GAGCCCTTGTTTATCCCAGTTGTTA
13257	230	13	1443295_at	RLTR9E	LTR	ERVK	25	ATTACTTAGGATGGAGCCTTCCTCC
724507	60	723	1445407_at	L1MA10	LINE	L1	25	GGAGATAGGCCTGCTTATTGTTTTG
350201	502	349	1445407_at	L1MA10	LINE	L1	25	CTTACAGGCACGTGCATATATGCAA
266401	870	265	1445407_at	L1MA10	LINE	L1	25	AAGTTGCATCCATTAAGCACGCGCA
13087	60	13	1445407_at	L1MA10	LINE	L1	25	ATTAAGCACGCGCACTCTTTTTGAC
167622	287	167	1445407_at	L1MA10	LINE	L1	25	ACGCGCACTCTTTTTGACGGTCGGT
887073	302	885	1445407_at	ID_B1	SINE	B4	25	TAAGGCAGGAGCATCAGTTCAAGGC
365758	27	365	1431682_at	MTD	LTR	MaLR	25	CTCCCTTGAGCTGCTTTTGGGAAGA
889135	360	887	1431682_at	MTD	LTR	MaLR	25	TAAGCCAGTTAAACCCTCCCTTGAG
542248	165	541	1431682_at	MTD	LTR	MaLR	25	GAGCAAGGCAGCAAGCAGGCCTGAC
151850	547	151	1431682_at	MTD	LTR	MaLR	25	AGCTGGAGCATGAGCCAAAGAGCAA
362183	460	361	1446993_at	B3	SINE	B2	25	CTCTTGTGGAAGACTTGAGTTCAAT
289780	201	289	1454057_at	L2c	LINE	L2	25	AATCTTTGCAGATGTTGTTCCCACT
971260	321	969	1454057_at	L2c	LINE	L2	25	TTCAGCTTAGACTCCCCTGGAAGGC
73881	734	73	1454057_at	L2c	LINE	L2	25	AGGCCCTCAGGTAAGCCAGCATCTC
349973	274	349	1454057_at	LTR84b	LTR	ERVL	25	CTTAATCAATCTCTCCTTCTCTTGG
270519	980	269	1447604_at	RMER12	LTR	ERVK	25	AAGTGAGGCCATGGGAAACTGTTGC
159398	79	159	1441800_at	B4	SINE	B4	24	AGCCAGGCTGTATATGCAGTGCAGT
231619	156	231	1451626_x_at	IAPEz-int	LTR	ERVK	24	AAAAGCCTGTAAGCCTCAAGAGCTA
110085	866	109	1446640_at	PB1D10	SINE	Alu	25	AGTTCATGGTCAGCCTGGCTTACAT
991467	488	989	1445425_at	Lx8	LINE	L1	25	TTGAAGCCCACTCCACAGGAGGGAA
627146	895	625	1439772_at	Lx3C	LINE	L1	25	GTAGCCAGATGCAGATACTCCCAAC
49603	504	49	1439772_at	Lx3C	LINE	L1	25	AGACCAGTGTTCTCAACTAAACCCG
809516	901	807	1439772_at	Lx3C	LINE	L1	25	TGAGCCACCAACCAAGCAGTACCAT
627188	937	625	1439772_at	Lx3C	LINE	L1	25	GTACCATGGCTGATCCAAGCACATA
690903	524	689	1439772_at	Lx3C	LINE	L1	25	GGGAGAAGATGCACTCGATCCTTTA
578643	488	577	1439772_at	Lx3C	LINE	L1	25	GATCCTTTAGAGACTTGAGGCCTCT
941168	289	939	1444465_at	RMER4B	LTR	ERVK	25	TTTGCCCTGTGCTCTAGCAGAGGCA
785409	842	783	1460030_at	L1MB8	LINE	L1	25	TGTGCTTCCACTTACAGGCCATGCC
880859	100	879	1437310_at	MT2B2	LTR	ERVL	24	TCACAGCTGCCCATTGTTGGTTAGT
766565	34	765	1421628_at	URR1B	DNA	MER1_type	25	TGGCAAACCTTTATCTCCAAAATAG
791186	607	789	1421628_at	URR1B	DNA	MER1_type	25	TGTAGCCAACTCACAGTTACAAAGT
710468	49	709	1456545_at	MTD	LTR	MaLR	25	GGTTTGTTTTATGCCAGCTTAATAC
679044	689	677	1456545_at	MTD	LTR	MaLR	25	GTGGCCCTGGATGCTATGAGTAAGC
139754	475	139	1456545_at	MTD	LTR	MaLR	25	AGCACTTTTCCATGGCTCTGCTTCA
402447	644	401	1437913_at	ORR1A4	LTR	MaLR	24	CCTTTCATAAGAGCTGCCTTGGTCA
390333	554	389	1446961_at	L1_Mur2	LINE	L1	24	CCCTATCTATTCAATATAGTACTCT
352611	908	351	1433116_at	MuRRS4-int	LTR	ERV1	25	CTATGGCCTTTATAGGGCAGTCAGC
337822	147	337	1454035_at	MuRRS4-int	LTR	ERV1	25	CATGCCATGGCTTTACAGGACTTAG
909501	686	907	1432579_at	MuRRS4-int	LTR	ERV1	24	TACCAGTCTCTGCAGAACCTTGAAA
636468	197	635	1438050_x_at	RLTR27	LTR	ERVK	25	GTAATGAAGTGTTCCCACAACACAG
664865	538	663	1438050_x_at	RLTR27	LTR	ERVK	25	GTGTTCCCACAACACAGACTGTTGA
600347	148	599	1438050_x_at	RLTR27	LTR	ERVK	25	GTTCCCACAACACAGACTGTTGAGA
415938	107	415	1436472_at	Lx	LINE	L1	25	GCCAGAAAGTGCTTACTGATGGAAG
404245	438	403	1460582_x_at	ETnERV2-int	LTR	ERVK	25	CCATCCCGTGAGAAAGTGAGCCCTT
231547	84	231	1459586_at	Lx	LINE	L1	25	AAAAGATCATTACCAACCCTACATC
334238	571	333	1430303_at	MTC	LTR	MaLR	25	CATGGTCTTTCGTCACAGCAATAGA
873566	823	871	1444457_at	ORR1A2	LTR	MaLR	24	TCAGCTTTTCCTGTACCATGTCTGT
27125	70	27	1459408_at	ORR1A2	LTR	MaLR	25	ATAGAGGTTACCTTGGTCATGGTGT
430373	514	429	1429481_at	MTC	LTR	MaLR	25	GCTGGTGGTCTTGTGTTCTATAACC
666376	45	665	1429481_at	MTC	LTR	MaLR	25	GTGTTCTATAACCACAGACGATGAG
31941	878	31	1429481_at	MTC	LTR	MaLR	25	ATAACCACAGACGATGAGCAAGCCA
275864	313	275	1427717_at	Lx5	LINE	L1	25	AAGGAGAGGTGCCTAGTCTTACTGC
340255	576	339	1459739_at	RLTR44-int	LTR	ERVK	25	CATACCACTGCCGAAAGCCTTTTTT
496637	646	495	1459739_at	RLTR44-int	LTR	ERVK	25	GAACATACCACTGCCGAAAGCCTTT
228302	847	227	1459739_at	RLTR44-int	LTR	ERVK	25	AAACAATACTGAGAACATACCACTG
668908	573	667	1444642_at	ORR1B1	LTR	MaLR	25	GTGTCACTTCGCATCAATTAAACTA
909411	596	907	1444642_at	ORR1B1	LTR	MaLR	25	TACCTTGGTAATGGTGTCACTTCGC
570808	669	569	1444642_at	ORR1B1	LTR	MaLR	25	GATGTGGAACTTGGCTCTTCCAGCA
760874	355	759	1430576_at	B1_Mur4	SINE	Alu	25	TGGCGGTGGCGCTTGTTTTTAATCC
875098	351	873	1430576_at	B1_Mur4	SINE	Alu	25	TCAGATCTGCAGTAAGTTTCAGGAC
31456	393	31	1435471_at	MYSERV-int	LTR	ERVK	25	ATACAGAACTCTGAACTCACTAAGA
905480	673	903	1426513_at	MTA_Mm	LTR	MaLR	24	TACTGGCTGGTTTTATGTTGTCAAC
726727	276	725	1458635_at	B1_Mus1	SINE	Alu	25	GGAGCATGCTTTTAATCTCATAACT
245509	18	245	1458635_at	B1_Mus1	SINE	Alu	25	AACTGGACTCTGGTGGAGCATGCTT
141422	139	141	1430501_at	RLTR21	LTR	ERVK	25	AGCACGCTCTTATTAGTTAAGCTAG
376599	848	375	1450320_at	Lx2	LINE	L1	25	CTGGAAATCAGTTTGTCAGTTCCTC
530622	563	529	1449596_at	MIR	SINE	MIR	25	GACCGGACAGGTAACTTCACTTCTG
977645	694	975	1449596_at	MIR	SINE	MIR	25	TTCTGTCCAAGTTTACGATCCTGTG
977710	759	975	1458002_at	RLTR17	LTR	ERVK	25	TTCTGAACTAAGTTTGTGTTGCGTT
400000	201	399	1429244_at	LTRIS2	LTR	ERV1	25	GCCTTTAGGCCCAGGTTTGGGAATG
43915	828	43	1443136_at	RLTR46	LTR	ERVK	25	ATCTGGTTTCTCACACGTGTGTTCT
789451	876	787	1451404_at	MTA_Mm	LTR	MaLR	25	TGTCTACTTGACATGGCTGGAGTTA
583013	850	581	1445164_at	RLTR45	LTR	ERVK	25	GATACAACTTCAGAACGGTTTCCGT
897551	760	895	1445164_at	RLTR45	LTR	ERVK	25	TACAACTTCAGAACGGTTTCCGTGT
95876	685	95	1437867_at	RLTR45-int	LTR	ERVK	25	AGTGTGGACTAATAATGGCTTCAAA
476099	148	475	1437867_at	RLTR45-int	LTR	ERVK	25	GAATGACTGGCTGTTTTATGTTTCA
993863	880	991	1437534_at	RLTR45-int	LTR	ERVK	25	TTGTTCCTCTAAAACTGGTCCTTAT
328158	503	327	1437534_at	RLTR45-int	LTR	ERVK	25	CAGTGCCTAAGAAAGTTTTTCCCTG
610728	509	609	1437534_at	RLTR45-int	LTR	ERVK	25	GTTTTACTTTTAGTGAACTGGTGAT
699242	847	697	1437534_at	RLTR45-int	LTR	ERVK	25	GGTGATCACTAGATAATTTTGCCTG
582671	508	581	1437534_at	RLTR45-int	LTR	ERVK	25	GATCACTAGATAATTTTGCCTGTAG
940921	42	939	1437534_at	RLTR45-int	LTR	ERVK	25	TTTGCCTGTAGGTATGGCTAACATA
709313	898	707	1437534_at	RLTR45-int	LTR	ERVK	25	GGTATGGCTAACATAGCTTTACAAT
999136	141	997	1434615_x_at	RLTR45	LTR	ERVK	25	TTGGGAGCCATTAAGGCAACGCTAT
278200	645	277	1434615_x_at	RLTR45	LTR	ERVK	25	AAGGCAACGCTATTGTCCTGATCTC
336466	795	335	1443417_at	Lx9	LINE	L1	25	CATGAAATCTCAACAACATGGCTGC
801095	496	799	1446961_at	L1VL4	LINE	L1	25	TGATGAACAACTTCAGAAAAATGGC
356703	992	355	1459339_at	RLTR9C	LTR	ERVK	25	CTACAACCTGTGAATCTGGCGAATT
999259	264	997	AFFX-MURINE_b1_at	BC1_Mm	scRNA	scRNA	25	TTGGGGATTTAGCTCAGTGGTAGAG
77359	204	77	1430019_a_at	RLTR19-int	LTR	ERVK	25	AGGCAGGAGCTCTGGCCCTTATGGT
77360	205	77	1430020_x_at	RLTR19-int	LTR	ERVK	25	AGGCAGGAGCTCTGGCCCTTATGGT
77361	206	77	1455305_x_at	RLTR19-int	LTR	ERVK	25	AGGCAGGAGCTCTGGCCCTTATGGT
903383	580	901	1443462_at	MYSERV16_I-int	LTR	ERVK	25	TACTGGACCAAGGACATGGTATTTT
646545	254	645	1440139_at	RLTR11A2	LTR	ERVK	24	GTCTGATGTCTGAGGACAACTACAG
5777	766	5	1421185_at	RMER17A-int	LTR	ERVK	25	ATTGACTGTACAATCTCTTGCCTTC
97749	554	97	1427932_s_at	RLTR1B-int	LTR	ERV1	25	AGTGATCTAGGCCAGCAGCCTCCCT
676594	243	675	1444721_at	L1VL4	LINE	L1	25	GTGGATCAGAGCTCCAGACTTCTGG
963694	771	961	1457976_at	RLTR13B1	LTR	ERVK	25	TTACGTAAGATTCCAGTTACCTCAT
29642	583	29	1456857_at	MMERVK10C-int	LTR	ERVK	25	ATACAGATCCTGAACCTTAATTGAA
847634	943	845	1436583_at	MMERVK10C-int	LTR	ERVK	25	TCCCTCCCTTTCTTTTAGCTGAAAG
414160	333	413	1421496_at	L1_Mus2	LINE	L1	25	GCCAGAGACAGCTCGAACATCTAAC
253667	160	253	1453953_at	Lx	LINE	L1	25	AAGCGCTGGTTGTCAGGAGCCTGAT
516866	835	515	1456550_at	B2_Mm2	SINE	B2	25	GACAGGCTCAGTGTACTCATATCTA
699067	672	697	1452452_at	IAPEy-int	LTR	ERVK	25	GGTGGCTGGCCTCTTTTATAGAGTT
864812	85	863	1449909_at	IAPEY_LTR	LTR	ERVK	25	TCTTTCTTGCTGGTTGAGTGGGACG
819250	615	817	1433323_at	RMER1B	Other	Other	25	TGAATTGGCTCATCCCAACATCTAC
750859	360	749	1428042_at	Lx3C	LINE	L1	25	GGCTATCCTCTGAGAGGCCCAACAA
943669	786	941	1440202_at	ORR1D1-int	LTR	MaLR	25	TTTCGTCCAGTAATTCCTCATGATG
804646	39	803	1458778_at	MMETn-int	LTR	ERVK	25	TGAGGCACATCAGGAGCTAGGAACT
677259	908	675	1428105_at	RMER20A	LTR	ERVK	25	GTGGAATATCACATAGCCTTGGTTA
105641	430	105	1421496_at	L1Md_F	LINE	L1	25	AGTATGCCCACCACAGCGAGTCCTG
951349	450	949	1431496_at	(TTTG)n	Simple_repeat	Simple_repeat	24	TTTTTCCTAATATCCACTTACCAGT
923624	781	921	1421496_at	L1_Mus2	LINE	L1	25	TATGCCCACCACAGCGAGTCCTGGA
370235	496	369	1431632_at	ETnERV2-int	LTR	ERVK	25	CTGAATTGAGAGTAAGGTGTGCTAA
370236	497	369	1431633_x_at	ETnERV2-int	LTR	ERVK	25	CTGAATTGAGAGTAAGGTGTGCTAA
991097	118	989	1446160_x_at	ORR1C1	LTR	MaLR	25	TTGAAGAGATTTGGCTCCCATAGAC
991096	117	989	1457680_a_at	ORR1C1	LTR	MaLR	25	TTGAAGAGATTTGGCTCCCATAGAC
873208	465	871	1442156_at	RLTRETN_Mm	LTR	ERVK	25	TCAGGTTTCAGTGTTAGAGAGCATT
866778	47	865	1431576_at	RMER16	LTR	ERVK	25	TTTGGGCTAATACAAAGCTCAAGGT
483984	17	483	1415708_at	MLT1K	LTR	MaLR	25	GAAGTTCTCTTAGATGCTTTAGCTT
170092	753	169	1415708_at	MLT1K	LTR	MaLR	25	ACCCTAGGTGTTTTCTCAGTTGTGG
848728	33	847	1443456_at	L1_Mus4	LINE	L1	24	TCTCCTTGTACAAAGATTAAGTCTT
897649	858	895	1432679_at	Lx	LINE	L1	25	TACACATAGTTCCAGCTGCATATGT
209977	558	209	1459599_at	Lx3C	LINE	L1	25	AAATCTTGAATGTCTGAGAAGTACC
548939	844	547	1441428_at	MIR	SINE	MIR	25	GAGAGTCGAGTCAATCACTGTAAAC
798678	83	797	1441428_at	MIR	SINE	MIR	25	TGTTCTCCACAGGACTATTGTGAGA
461953	30	461	1441428_at	MIR	SINE	MIR	25	GCACTTTGGTTTCTGCATCTTGAAA
812844	221	811	1441428_at	MIR	SINE	MIR	25	TGACTACTATGCACTTTGGTTTCTG
474198	251	473	1432038_at	RLTR15	LTR	ERVK	25	GAATCCCTTATAAGCATCACCTGTC
149735	436	149	1431991_at	RMER17B	LTR	ERVK	25	AGCTCCCAACTTCATAATTCTGTGA
719095	660	717	1446996_at	RMER17B	LTR	ERVK	25	GGATGCCTTAGACTGAGAACCTGTT
414190	363	413	1440481_at	RSINE1	SINE	B4	25	GCCACACTGGAGGACTTGATCTTGT
565067	940	563	1440481_at	RSINE1	SINE	B4	25	GAGGACTTGATCTTGTTCCTAGGAC
274466	919	273	1440481_at	RSINE1	SINE	B4	25	AAGGAGGAAACCTGCTCCTGCAGGC
562541	418	561	1428670_at	MMERGLN-int	LTR	ERV1	25	GAGGATTCTCCTCGAGGCTCGGAAA
227762	307	227	1428670_at	MMERGLN-int	LTR	ERV1	25	AAAAACGTCCGAGATGAGGCTGGGC
400598	799	399	1428670_at	MMERGLN-int	LTR	ERV1	25	CCTCAGTCTTCCTTGAAAGGCTCAT
154250	943	153	1456319_at	MMERGLN-int	LTR	ERV1	25	AAGCGGAACTAATCGCATTAATTCA
480521	562	479	1456319_at	MMERGLN-int	LTR	ERV1	25	GAAGGGCTCTTAATGTCTATACCGA
541062	983	539	1456319_at	MMERGLN-int	LTR	ERV1	25	GAGCAATATACCGACACCGTGGACT
294455	868	293	1456319_at	MMERGLN-int	LTR	ERV1	25	AATATACCGACACCGTGGACTGCTG
512583	560	511	1456319_at	MMERGLN-int	LTR	ERV1	25	GACACCGTGGACTGCTGACGTCTGC
166141	810	165	1456319_at	MMERGLN-int	LTR	ERV1	25	ACCGTGGACTGCTGACGTCTGCCGG
602315	112	601	1426936_at	MMERGLN-int	LTR	ERV1	25	GTTCTTCAAAGGCAATATCAACCTA
277927	372	277	1426936_at	MMERGLN-int	LTR	ERV1	25	AAGGCAATATCAACCTATAGTTCAG
33400	333	33	1426936_at	MMERGLN-int	LTR	ERV1	25	ATCAACCTATAGTTCAGGTAGATGA
293646	59	293	1449076_x_at	LTRIS_Mus	LTR	ERV1	25	AATAGATTTCATTGTTAACAGAACT
174200	853	173	1431176_at	RMER19B	LTR	ERVK	25	ACTGGACTGCTGGTCTAGTCGTGAA
397901	106	397	1445530_at	MER44D	DNA	MER2_type	25	CCATGATCCAAGTTATTAAATAGAA
85194	23	85	1455553_at	B3A	SINE	B2	25	AGGATTTGAGTTTCGTCCTCAGCAT
43354	267	43	1455553_at	B3A	SINE	B2	25	ATCTGAGTGGCATGGCAGCTTGCCG
241835	352	241	1455553_at	B3A	SINE	B2	25	AACTCTAGTCCCAGGGAGCCTGGTA
464022	95	463	1425298_a_at	RLTR21	LTR	ERVK	25	GCAAAACAGCTTTAGAACTCACGGA
274223	676	273	1451512_s_at	MER58B	DNA	MER1_type	25	AAGGTCAACACATCATAGCACAGAG
119285	46	119	1451512_s_at	MER58B	DNA	MER1_type	25	AGAGGCTAGGCCCATTTTCATGCAG
157854	539	157	1451512_s_at	MER58B	DNA	MER1_type	25	AGCCTACAAGCTGGAAATGGTTTTC
17676	641	17	1451512_s_at	MER58B	DNA	MER1_type	25	ATTTCATGATACAGTGGTTGCCCAA
712550	127	711	1451512_s_at	MER58B	DNA	MER1_type	25	GGTTGCCCAAAGTTTAAGCACCAAT
514176	149	513	1451512_s_at	MER58B	DNA	MER1_type	25	GACAGCTGAGATCCATACACCAATG
59863	744	59	1451512_s_at	MER58B	DNA	MER1_type	25	ATGTTTTATGGAACCTTCCTGCAGC
125400	149	125	1451512_s_at	MER58B	DNA	MER1_type	25	AGAGCTTCTCTATGGCTGCTTGGAG
71450	307	71	1451512_s_at	MER58B	DNA	MER1_type	25	ATGGCACAGACTTTGACCCACAGCA
141555	272	141	1451512_s_at	MER58B	DNA	MER1_type	25	AGCACCTCAAGGGTCTAAGTTTCTA
888976	201	887	1451512_s_at	MER58B	DNA	MER1_type	25	TAAGTTTCTACTCCAGTCTTCATCA
870969	230	869	1447163_x_at	L1_Mus2	LINE	L1	24	TCATCTATTGAATGGAACACAGAGT
902833	30	901	1444270_at	B3A	SINE	B2	24	TACTTGTTACTCTTGCTGAGGACCT
749298	803	747	1432695_at	L1_Mus2	LINE	L1	25	GGCTGAAATCAACCAGGTGTAAACA
999546	551	997	1458549_at	ETnERV2-int	LTR	ERVK	25	TTGGAGACCATACCATAAGAAAGTA
596243	52	595	1444721_at	L1Md_F	LINE	L1	25	GTTGGGCCTTCATCCTCAGCTAGGA
867093	362	865	1437842_at	RLTR9B	LTR	ERVK	25	TCTTCCTGAGATATTCCTGGGATAG
568805	670	567	1425320_at	RLTR9D	LTR	ERVK	25	GATGGCTCTATTGTTATGTCAACTA
312196	573	311	1428909_at	RLTR6_Mm	LTR	ERV1	25	CACAGGATATGACTCTTTGGTTGAG
184293	926	183	1452580_a_at	L1_Mus2	LINE	L1	24	ACTTTGCCAGCCACCAATGGAAGGT
971333	394	969	1458072_at	RLTR1	LTR	ERV1	25	TTCAGAATTGCTGTTACCTTGATCT
575074	927	573	1455038_at	RLTR1	LTR	ERV1	25	GATGCTCTGCTGACATAGATAAGCA
408237	422	407	1455038_at	RLTR1	LTR	ERV1	25	CCAGATGCTCTGCTGACATAGATAA
647224	933	645	1452472_at	RLTR45	LTR	ERVK	25	GTCGTTATTCGCACAAGGTTCTCGT
550393	294	549	1456643_at	Lx4B	LINE	L1	24	GAGAGGCTCTATCCAGCAGTTGACT
19318	279	19	1453645_at	RCHARR1	DNA	MER1_type	25	ATTTCCCTACTATCATTCTTTAGCA
680932	573	679	1419658_at	RLTR9F	LTR	ERVK	25	GGGCTGGTACAAACCTTGTAGCCAC
340264	585	339	1449754_at	Lx6	LINE	L1	24	CATACCTGACACTGCTTGGGTAACT
85299	128	85	1458778_at	RLTRETN_Mm	LTR	ERVK	25	AGGATGACTGTCTTAGCTCCATCTT
164152	825	163	1428895_at	PB1D9	SINE	Alu	25	ACCTCTAAGTATTTGGCAGGCAGAT
466539	608	465	1428895_at	PB1D9	SINE	Alu	25	GCAAGCTGGCACACCTCTAAGTATT
989685	710	987	1431991_at	RMER17B	LTR	ERVK	25	TTGAATGAGGCTTGCTCCGGTGACC
534335	268	533	1445148_at	L1MA4A	LINE	L1	25	GAGCCAAAGTAGCAAACCATCCTGT
464024	97	463	1445148_at	L1MA4A	LINE	L1	25	GCAAACCATCCTGTGACTGGCATAA
127336	81	127	1445148_at	L1MA4A	LINE	L1	25	AGACCAATGCAATAGAAGACTCAGA
771156	617	769	1445148_at	L1MA4A	LINE	L1	25	TGGATTGCCCACAAAGTTCCCAAAG
109354	135	109	1445148_at	L1MA4A	LINE	L1	25	AGTTCCCAAAGCATGGTGGCAGGTC
764765	238	763	1445148_at	L1MA4A	LINE	L1	25	TGGCAGGTCGCCTGGGTATCCATAT
580878	719	579	1445148_at	L1MA4A	LINE	L1	25	GATCTATAGTTCTCACTCTGCATAA
296318	727	295	1445148_at	L1MA4A	LINE	L1	25	AATTGCCAGAGAAACTCGACAGCCT
226014	563	225	1445148_at	L1MA4A	LINE	L1	25	AAACTCGACAGCCTACGGAACAGAA
318523	888	317	1445148_at	L1MA4A	LINE	L1	25	CAGCGTTTTAATCAATTGGAGGTTA
223520	73	223	1445148_at	L1MA4A	LINE	L1	25	AAACTCAGTCAATAAATGGGCAAAT
979729	774	977	1437842_at	RLTR9B	LTR	ERVK	25	TTCCTGAGATATTCCTGGGATAGCT
472201	258	471	1441078_at	Lx2B	LINE	L1	25	GAATCTATCCCATCTGAAGACACCA
434164	297	433	AFFX-18SRNAMur/X00686_3_at	SSU-rRNA_Hsa	rRNA	rRNA	25	GCTGCACGCGCGCTACACTGACTGG
989131	156	987	AFFX-18SRNAMur/X00686_3_at	SSU-rRNA_Hsa	rRNA	rRNA	25	TTGAGCAATAACAGGTCTGTGATGC
95381	190	95	AFFX-18SRNAMur/X00686_3_at	SSU-rRNA_Hsa	rRNA	rRNA	25	AGTGGCGTTCAGCCACCCGAGATTG
913584	761	911	AFFX-18SRNAMur/X00686_3_at	SSU-rRNA_Hsa	rRNA	rRNA	25	TAGAGGGACAAGTGGCGTTCAGCCA
545008	921	543	AFFX-18SRNAMur/X00686_3_at	SSU-rRNA_Hsa	rRNA	rRNA	25	GAGACTCTGGCATGCTAACTAGTTA
889500	725	887	AFFX-18SRNAMur/X00686_3_at	SSU-rRNA_Hsa	rRNA	rRNA	25	TAACGAACGAGACTCTGGCATGCTA
775542	995	773	AFFX-18SRNAMur/X00686_3_at	SSU-rRNA_Hsa	rRNA	rRNA	25	TGGTGGAGCGATTTGTCTGGTTAAT
709043	628	707	1449695_at	Lx2	LINE	L1	25	GGTAGCAACCAGAAAGTCCCAAATG
797550	959	795	1441527_at	MLT1N2	LTR	MaLR	25	TGTTCTCTAACTTCCCAGTGATTCT
993316	333	991	1441527_at	MLT1N2	LTR	MaLR	25	TTGTTGCCTCACTGTTCTCTAACTT
554141	34	553	1437818_at	L1ME1	LINE	L1	25	GAGTTTGGTAGCTTCTTCTTAAATA
492059	76	491	1437818_at	ORR1D2	LTR	MaLR	25	GAACCTTAGAGGAAGGCCATCACCT
416575	744	415	1437818_at	ORR1D2	LTR	MaLR	25	GCCATCACCTGGACCGGCTCTGAGA
845215	528	843	1459215_at	RMER15-int	LTR	ERVL	25	TCCGTGTTAGCCTCTGATTTGACAA
399842	43	399	1454156_at	MIRb	SINE	MIR	25	CCTCCGGCTGCTTAATAATGGCGTG
673317	974	671	1454156_at	MIRb	SINE	MIR	25	GTGGTCTTATTTCTCATTCTTCTGA
108073	858	107	1454156_at	MIRb	SINE	MIR	25	AGTTTGCTCCTCTCCAGTATATGGA
775218	671	773	1454156_at	PB1D9	SINE	Alu	25	TGGTGCATGTCCTTAATCTCAGTCC
650833	534	649	1441239_at	RSINE1	SINE	B4	25	GTCCTCTGATCTCCAGCATAGACTG
122229	986	121	1441239_at	RSINE1	SINE	B4	25	AGAGAGCTGACTTCTGCACCTTGTC
632658	395	631	1441239_at	RSINE1	SINE	B4	25	GTAAAGGTGCTTTCCCCAAGCCAGA
899211	416	897	1419215_at	MLT1A0	LTR	MaLR	25	TACAGCTTGTCTCCAAAGGTGTGTG
759457	942	757	1419215_at	MLT1A0	LTR	MaLR	25	TGGCTCCCAGGGTGGTACTGTTGAA
534512	445	533	1419215_at	MLT1A0	LTR	MaLR	25	GAGCCATTGCATTTCTAGTGTGTGA
911348	529	909	AFFX-MURINE_b1_at	BC1_Mm	scRNA	scRNA	25	TAGCAAGCGCAAGGCCCTGGGTTCG
93346	159	93	1452068_at	RLTR5_Mm	LTR	ERV1	25	AGGGCTATCAGGACCAAATGGCCAT
849466	771	847	1447072_at	RLTR9B2	LTR	ERVK	25	TCCCACTTAGGAACCCAGTTAGTGT
890875	96	889	1418225_at	B1F	SINE	Alu	25	TAAGCTGCGGTGATGTCCTGTTTCA
643080	797	641	1437251_at	RMER16	LTR	ERVK	24	GTCTTAGTAAATCCTCACTCTCTGA
442287	404	441	1458192_at	RMER16-int	LTR	ERVK	25	GCTATTGTAGAGCTCTCCTAGGAAC
300129	530	299	1458192_at	RMER16-int	LTR	ERVK	25	AATTGGGAGATATCCTGCTTCCTCT
1403	400	1	1458192_at	RMER16-int	LTR	ERVK	25	ATATCCTTAGTTCTGGTTCTGGGTC
587021	850	585	1458192_at	RMER16-int	LTR	ERVK	25	GATATCTGGGTCTCTTTGGGACATC
778954	399	777	1458192_at	RMER16-int	LTR	ERVK	25	TGGGACATCAAGTTTTCTTCCCTCT
863633	910	861	1458192_at	RMER16-int	LTR	ERVK	25	TCTATTGTCTGTCCTTGGTGCAACA
702981	578	701	1458192_at	RMER16-int	LTR	ERVK	25	GGTGCAACAATCTGTCCAACAATCT
730740	281	729	1428670_at	MMERGLN-int	LTR	ERV1	25	GGACTCACTGGGTTGGTTGAATCAT
11750	727	11	1428670_at	MMERGLN-int	LTR	ERV1	25	ATTAATGTATTCACACCAGCCGACC
978964	9	977	1428670_at	MMERGLN-int	LTR	ERV1	25	TTCTGCAGACTCTATTCACAACCGA
492435	452	491	1428670_at	MMERGLN-int	LTR	ERV1	25	GAACGACTGTCCAATTATCGCCGGG
460296	377	459	1428670_at	MMERGLN-int	LTR	ERV1	25	GCAGCCCACGAATCTGGCCAAGGTA
606327	116	605	1428670_at	MMERGLN-int	LTR	ERV1	25	GTTATGCAGGGAGCGACTGAGCCCC
560770	651	559	1428670_at	MMERGLN-int	LTR	ERV1	25	GAGGGCTTGCAGGATTACACCATAA
186303	932	185	1426936_at	MMERGLN-int	LTR	ERV1	25	ACTTCTTTAATTTCCGCTGTAGCCG
967318	387	965	1426936_at	MMERGLN-int	LTR	ERV1	25	TTAATTTCCGCTGTAGCCGGACCAA
626416	165	625	1426936_at	MMERGLN-int	LTR	ERV1	25	GTAGCCGGACCAATCCTTATGATAT
728735	280	727	1426936_at	MMERGLN-int	LTR	ERV1	25	GGACCAATCCTTATGATATGCTTAG
951153	254	949	1426936_at	MMERGLN-int	LTR	ERV1	25	TTTTCGGCCCTTGTATAATAAATAG
750845	346	749	1426936_at	MMERGLN-int	LTR	ERV1	25	GGCTTTCATCCAGAGTAAAATTGAT
322230	587	321	1426936_at	MMERGLN-int	LTR	ERV1	25	CAGTAAAACTCATGGTTCTTCAAAG
408680	865	407	1425686_at	RMER1B	Other	Other	25	CCAGCTGTGCAGTGGCTTCGGTGAA
824757	110	823	1425686_at	RMER1B	Other	Other	25	TGCTTGGGAGAGCAGTCTGTACCTT
538512	437	537	1425686_at	RMER1B	Other	Other	25	GAGCTTGCCCTGGTTGGCTCAGGAT
321962	319	321	1425687_at	RMER1B	Other	Other	25	CAGCATCCATATCATCTGTGAACTG
869668	933	867	1425687_at	RMER1B	Other	Other	25	TCATCTGTGAACTGCCAGAGCCTGT
911074	255	909	1425687_at	RMER1B	Other	Other	25	TAGAACTAAGGCTGCAGGATCTCCA
93409	222	93	1425687_at	RMER1B	Other	Other	25	AGGGCAACAACAGGGTATCTGAGAA
847208	517	845	1425687_at	RMER1B	Other	Other	25	TCCCCGTGAGGGTCCAGTATTTATA
618562	327	617	1425687_at	RMER1B	Other	Other	25	GTATTTATAGTGCACCAGAAGCCAG
83779	612	83	1424996_at	RSINE1	SINE	B4	25	AGGAGTGCTCCAGCGTCAGAAAGCT
428378	523	427	1424996_at	RSINE1	SINE	B4	25	GCGTCAGAAAGCTGTCCACCGATCT
168314	979	167	1424996_at	RSINE1	SINE	B4	25	ACCGATCTCCGCAAGGGTGCACGAC
847481	790	845	1426060_at	L1_Mur2	LINE	L1	25	TCCCTGTAGGTGCAACAACATTATG
847482	791	845	1426061_x_at	L1_Mur2	LINE	L1	25	TCCCTGTAGGTGCAACAACATTATG
836839	168	835	1438759_x_at	LTRIS_Mus	LTR	ERV1	25	TGCCAATGTTTTGACCGTTCCTTGA
836840	169	835	1449076_x_at	LTRIS_Mus	LTR	ERV1	25	TGCCAATGTTTTGACCGTTCCTTGA
951073	174	949	1449076_x_at	LTRIS_Mus	LTR	ERV1	25	TTTTGACCGTTCCTTGAACCCATGT
768824	289	767	1446183_at	BC1_Mm	scRNA	scRNA	25	TGGAGCTCAGTGGTGTAGTACATGC
258358	843	257	1446183_at	BC1_Mm	scRNA	scRNA	24	AAGAATGCAGACTCGTCTCAGCTGG
685037	670	683	1446183_at	B1F	SINE	Alu	25	GGGCAGCATGGTTAGTTCCAAGCCA
820983	344	819	1446183_at	RSINE1	SINE	B4	25	TGCACACGTGCTGAGGAGTGAGCCT
815513	886	813	1446183_at	RSINE1	SINE	B4	25	TGAAGGAGAGAACCCGCCCCTTGGA
442441	558	441	1446183_at	RSINE1	SINE	B4	25	GCTTTGCATCCGCATGAGGGCTGAA
813539	916	811	1446183_at	RSINE1	SINE	B4	25	TGACAGCCGAGTCTGCTTTGCATCC
214008	581	213	1446183_at	RSINE1	SINE	B4	25	AAAGGCACTTGTCACACGAGGCTGA
664354	27	663	1424196_at	ID4	SINE	ID	24	GTGATAGAACACTTGCCTCGCATGT
783291	728	781	1444326_at	(TATATG)n	Simple_repeat	Simple_repeat	25	TGTGTCTATATGTCTGTGTCTGTCT
630290	31	629	1445808_at	B2_Mm2	SINE	B2	24	GTACATGTAGATAAAGCACTCATAA
452668	765	451	1444539_at	MTD	LTR	MaLR	24	GCAGGTTGACCAAGCCATGAAGAGC
770860	321	769	1444557_at	B1_Mur4	SINE	Alu	25	TGGAGGCCATCCTAGTGTACAGAAT
603093	890	601	1444557_at	MT2B	LTR	ERVL	25	GTTCTTGAAAATGGGTGGCTGTCTA
23427	380	23	1444557_at	tRNA-Ala-GCY_	tRNA	tRNA	25	ATATCTCCAGAGTTTGATCTCTAGC
801233	634	799	1458924_at	Lx9	LINE	L1	25	TGATGCCAAGGCATTCTAACATGGA
959203	288	957	1458924_at	PB1D7	SINE	Alu	25	TTAGAAGGATCTCAGTTTCAAAGCC
5566	555	5	1458924_at	PB1D7	SINE	Alu	25	ATTCCAGCTACTTGAGGTTAAGTTA
534627	560	533	1458924_at	PB1D7	SINE	Alu	25	GAGCCTTATAGGTCAGGTCTGTAAT
732505	42	731	1458924_at	B1_Mur4	SINE	Alu	25	GGACTACAGAGTGGCTTCCAGAACA
554554	447	553	1458924_at	B1_Mur4	SINE	Alu	25	GAGTTTCAGACCAGCGTGGACTACA
354362	655	353	1444629_at	PB1D10	SINE	Alu	25	CTATAATCTCAGTAGTCAGGGAATT
97532	337	97	1446891_at	B1_Mur2	SINE	Alu	24	AGTGAAATCCCAAGACAGCCTAGGC
554122	15	553	1446891_at	B1_Mur2	SINE	Alu	25	GAGTTCATCGTGCTCTACATAGTGA
272055	512	271	1446891_at	B1_Mur2	SINE	Alu	25	AAGTGGGTGTCTGTGAGTTCATCGT
111272	49	111	1417270_at	RSINE1	SINE	B4	25	AGTTCTCAGGTCTGAACTCCTGCAA
428499	644	427	1417270_at	RSINE1	SINE	B4	25	GCGTGAGTTCAGTTCTCAGGTCTGA
367820	85	367	1417270_at	RSINE1	SINE	B4	25	CTGCCAATTCTGATAGCGTGAGTTC
752825	322	751	1417270_at	RSINE1	SINE	B4	25	GGCTCAGTGACTAAAGATGCTTGCT
332436	773	331	1417270_at	ID_B1	SINE	B4	25	CAGGAGCAGGATGAGACTCGGTCTC
31644	581	31	1417270_at	ID_B1	SINE	B4	25	ATAACTAGTTCAAGTCAGGAGCAGG
759469	954	757	1459407_at	RSINE1	SINE	B4	25	GGCCAGTGAAATGCCTCAGTGGGTA
849300	605	847	1459407_at	RSINE1	SINE	B4	25	TCCCACGTCAGCACGGTAGACGGAA
392306	523	391	1459407_at	RSINE1	SINE	B4	25	CCCCACACATGCACTGTAACATATG
462363	440	461	1459407_at	RSINE1	SINE	B4	25	GCACTGTAACATATGCATGTCCACA
781452	893	779	1433339_at	B4	SINE	B4	25	TGTGTGATGCACAGGCATGCGGCCT
376665	914	375	1433339_at	B4	SINE	B4	25	CTGGATCCCCAGAGCTAGGTGCGGT
438795	920	437	1433339_at	B4	SINE	B4	25	GCTCTTGTCACTGCAGGGCTAGAGA
119844	605	119	1433339_at	B4	SINE	B4	25	AGAGGTAGCAACTGCTGGGCTCACT
466288	357	465	1433339_at	B4	SINE	B4	24	GCAAGTCCCTATATTGTTAACAGTT
678899	544	677	1433339_at	B3	SINE	B2	25	GTGGCTCAGGCGTCAAGAATACTTC
221841	398	221	1433339_at	B3	SINE	B2	25	GAATACTTCCAAGAGACCCAGGTTC
809170	555	807	1433339_at	B3	SINE	B2	25	TGAGCCCCAGTCCTAGAAGTGCAAC
264346	819	263	1444586_at	PB1D7	SINE	Alu	25	AAGATTGACGTGAAGTCCAGGTCAG
578911	756	577	1444586_at	PB1D7	SINE	Alu	25	GATCTTTCCTGTAGTCTGCACTGGG
699091	696	697	1444586_at	PB1D7	SINE	Alu	25	GGTGGGTGGATCTTTCCTGTAGTCT
933244	381	931	1437025_at	L2a	LINE	L2	25	TATTTTCCCTGTCTACAATGTTATT
935792	925	933	1443703_at	B3	SINE	B2	25	TTTGATTTCTATGGCCACCAGATGC
588755	580	587	1443703_at	B3	SINE	B2	25	GATTTCTATGGCCACCAGATGCTTA
863450	727	861	1443703_at	B3	SINE	B2	25	TCTATGGCCACCAGATGCTTATGTG
576324	173	575	1443703_at	B3	SINE	B2	25	GATGCTTATGTGGTCCAACAGACAT
444365	478	443	1443703_at	B3	SINE	B2	25	GCTTATGTGGTCCAACAGACATTCA
65315	184	65	1443703_at	B3	SINE	B2	25	ATGTGGTCCAACAGACATTCATTTA
61723	600	61	1444369_at	MLT1L	LTR	MaLR	25	ATGGTAACCCTCTCATCCAGGATTG
331821	158	331	1444369_at	MLT1L	LTR	MaLR	25	CAGGATTGGCTGACACGTGACACAA
71766	623	71	1444369_at	MLT1L	LTR	MaLR	25	AGGCCGTGAGTGTGCACCAAAGCTC
434762	895	433	1444369_at	MLT1L	LTR	MaLR	25	GCTCCCCTGGGAAAGTTTCTCTTTG
283948	381	283	1444369_at	MLT1L	LTR	MaLR	25	AATGAGCAGGATTGGCCCGATGGTC
500956	957	499	1444369_at	MLT1L	LTR	MaLR	25	GAAAGCAGCCGAACCTTGAGGGAAC
540803	724	539	1444369_at	MLT1L	LTR	MaLR	25	GAGCAGAAGGCCGAGCAACCCTGAA
466404	473	465	1444369_at	MLT1L	LTR	MaLR	25	GCAACCCTGAAAGTGTCTGTCTTCA
147458	163	147	1444369_at	MLT1L	LTR	MaLR	25	AGCTTCTTGACATGGCTGACAACAA
18032	997	17	1432876_at	RMER13B	LTR	ERVK	25	ATTTGCCATGCTCCCAGACATAGGC
164241	914	163	1429673_at	(TA)n	Simple_repeat	Simple_repeat	24	ACCTATACCTATACCTCTATCTATT
975876	929	973	1422006_at	Lx3C	LINE	L1	25	TTCTCCACTGCTGGTAGGATTGCAA
23858	811	23	1446019_at	ORR1A4	LTR	MaLR	25	ATATGCTTAGCCTAGGGTGTGGCAC
861257	538	859	1446243_at	L1MB4	LINE	L1	25	TCTCATTTGTGGTTCCTAGATTTTA
690632	253	689	1438738_at	MT2B	LTR	ERVL	25	GGGAGACGGATCTCTTCAAGTTCAA
711272	853	709	1438738_at	MT2B	LTR	ERVL	24	GGTTTATATTCAGGAGTGCTCACTC
259683	164	259	1453354_at	Lx9	LINE	L1	25	AAGAACTGCAAGCAACTGACTGCTG
464344	417	463	1453354_at	Lx9	LINE	L1	25	GCAAGCAACTGACTGCTGGGAGAAA
502044	41	501	1453354_at	Lx9	LINE	L1	25	GAAAAAGAATTAGCTTCTCTCAGGA
975243	296	973	1453354_at	Lx9	LINE	L1	25	TTCTCTCAGGAATGAACCCCCATAT
392630	847	391	1453354_at	Lx9	LINE	L1	25	CCCCATATAGGTTGTCCAGTACAGA
995756	769	993	1453354_at	Lx9	LINE	L1	25	TTGTCCAGTACAGAGCAGTCAGTCA
231738	275	231	1453354_at	Lx9	LINE	L1	25	AAAAGACAGAGGCTATCAACTTGAG
490369	390	489	1453354_at	Lx9	LINE	L1	25	GAAGCCAGATAAGTGATACAGTTCT
774856	309	773	AFFX-MURINE_b1_at	BC1_Mm	scRNA	scRNA	25	TGGGGATTTAGCTCAGTGGTAGAGC
83597	430	83	1459131_at	PB1D10	SINE	Alu	25	AGGAGGACCTCAAATTCAAGGCCAT
15610	579	15	1448202_x_at	L2a	LINE	L2	25	ATTTAGCACATAACAGGCACTCAAT
119888	649	119	1448202_x_at	L2a	LINE	L2	25	AGAGGGCAGGGCTCCTTGTTTTATT
791251	672	789	1448202_x_at	L2a	LINE	L2	25	TGTACGCTCCAAGAGGGCAGGGCTC
87582	407	87	1439253_x_at	L2a	LINE	L2	24	AGGTCACAGCAGTGCGCAGGTGATA
402059	256	401	1442571_at	PB1D7	SINE	Alu	24	CCTATAATCCTGGTACTCAGGAGAT
500528	529	499	1446316_at	RLTR25A	LTR	ERVK	25	GAAAACCCATGAGCTATCCAGATAG
864771	44	863	1430809_at	B3	SINE	B2	25	TCTTATACCCTTCATGGCTGCCATG
241989	506	241	1430809_at	ID_B1	SINE	B4	25	AACTCATTTAGTTACCTATCGAACA
77302	147	77	1430809_at	ID_B1	SINE	B4	25	AGGCATTGTCCTCATGCCTATAATC
847390	699	845	1430809_at	ID_B1	SINE	B4	25	TCGACTGCGATCAAGTTGGAGGCCA
151340	37	151	1454333_at	B3	SINE	B2	25	AGCTCCAAGCACAACTCACGTAGTG
649230	935	647	1454333_at	B3	SINE	B2	25	GTCCTAAGGAATGCCATGCTTTCTT
785426	859	783	1454333_at	B3	SINE	B2	25	TGTGCGTGACTCCAGTCCTAAGGAA
21920	877	21	1454333_at	B4A	SINE	B4	25	ATATAGAGGCTAGGGCGGCAACGCA
602451	248	601	1454333_at	B4A	SINE	B4	25	GTTCTGTTATCAGCACCAGGCATAA
76086	935	75	1454333_at	B4A	SINE	B4	25	AGGCATGCAGCCTTGAGTTCTGTTA
328009	354	327	1454333_at	B4A	SINE	B4	25	CAGTAGTGTGCTTGTCTAGCAGGCA
580279	120	579	1454333_at	L1MA7	LINE	L1	25	GATCTACAGCAGCAGGTTTATGGCA
759484	969	757	1454333_at	L1MA7	LINE	L1	25	GGCCACAAGTTCTCATTTTTATGGG
574430	283	573	1454333_at	L1MA7	LINE	L1	25	GATGAACCTGGAGGGCACTGTGCTA
678473	118	677	1446974_at	URR1B	DNA	MER1_type	25	GTGGCTCTTACCCTGTGGGTCTCAA
77369	214	77	1459931_a_at	Lx3C	LINE	L1	25	AGGCAGCATACACTTGTTGGTCCAA
837610	939	835	1432885_at	IAPEz-int	LTR	ERVK	25	TCCATTAAAGAGTGGCTTGCGTTTT
257834	319	257	1432885_at	IAPEz-int	LTR	ERVK	25	AAGCACCACATAGGAGTCGCTCAGA
624284	37	623	1432885_at	IAPEz-int	LTR	ERVK	25	GTAGGTCATTGACTCTTATGGATTG
913060	237	911	1429184_at	RMER12B	LTR	ERVK	25	TAGACTTGGCTTGCTTAAACATTGT
236247	776	235	1445174_at	L1_Mus3	LINE	L1	25	AACATCTTCAACAAAATCATAAGAG
248043	548	247	1445159_at	URR1A	DNA	MER1_type	25	AACCTGTCAGTTGTGATCCCTTTGG
610554	335	609	1443136_at	RLTR46	LTR	ERVK	25	GTTTTCATGCCAAGTCATGGCCCAT
861575	856	859	1443660_at	L1_Mur1	LINE	L1	25	TCTAGACAGATACCAAATATCAAAG
993361	378	991	1435069_at	RLTR1D	LTR	ERV1	25	TTGATTGTACAAGCAGGGCTACCTT
406085	274	405	1455274_at	ETnERV2-int	LTR	ERVK	25	CCATGGTAATGCCCGCTCATCTAAA
1880	877	1	1446753_at	Lx2B	LINE	L1	25	ATTGGCACAGTGGAAAACTTCCTGA
856772	61	855	1426060_at	L1Md_F3	LINE	L1	25	TCTGCTTCCCTGTAGGTGCAACAAC
856773	62	855	1426061_x_at	L1Md_F3	LINE	L1	25	TCTGCTTCCCTGTAGGTGCAACAAC
149949	650	149	1459090_at	B4A	SINE	B4	25	AGCTGAATCAATGAGCCCCAGGTTC
644670	383	643	1458128_at	B1_Mur1	SINE	Alu	25	GTCTCCCTGCCTAGATAGTGATTTC
586864	693	585	1458128_at	B1_Mur1	SINE	Alu	25	GATTTCTTTGAGTACAGGTCTCCCT
606430	219	605	1443584_at	L1MA7	LINE	L1	25	GTTAATGATCAAGGGATATACTCAA
65200	69	65	1443584_at	L1MA7	LINE	L1	25	ATGTGAACAAACAACCTATAGAATG
816929	298	815	1443584_at	L1MA7	LINE	L1	25	TGAAGATGTAAAACTCCTGGGAGAA
715265	838	713	1443584_at	L1MA7	LINE	L1	25	GGATTAAAGACCTAAACATGAAGAT
163387	60	163	1443584_at	L1MA7	LINE	L1	25	ACCAGTCCATATTTAGTTCAAGATG
819134	499	817	1443584_at	L1MA7	LINE	L1	25	TGAATTCTTGTACCAGTCCATATTT
494285	298	493	1443584_at	L1MA7	LINE	L1	25	GAACTGAATTCTTGTACCAGTCCAT
859637	922	857	1443584_at	L1MA7	LINE	L1	25	TCTACATGCAGAATTGAACTGAATT
448660	765	447	1443584_at	L1MA7	LINE	L1	25	GCATACACATGGAAAGGGACAATTT
213493	66	213	1443584_at	L1MA7	LINE	L1	25	AAATGTCAAGAGCATACACATGGAA
568427	292	567	1428039_at	MLT1A	LTR	MaLR	25	GAGGCTGTGGACTTGTTGACTCCCA
799015	420	797	1428039_at	MLT1A	LTR	MaLR	25	TGTTGACTCCCAGGACCATGTGAGA
388041	266	387	1428039_at	MLT1A	LTR	MaLR	25	CCCAGGACCATGTGAGAAACTAGAT
987483	512	985	1428039_at	MLT1A	LTR	MaLR	25	TTCCAAGAATTGAATCTGCAAGTTC
799112	517	797	1428039_at	MLT1A	LTR	MaLR	25	TGATTCATAATTTCCTGGTCTGTTT
843395	712	841	1428039_at	MLT1A	LTR	MaLR	25	TCCTGGTCTGTTTTCTTGAACCAGT
789301	726	787	1432880_at	RSINE1	SINE	B4	25	TGTCTTGGGTCTCCACTTCTGTACA
979005	50	977	1432880_at	RSINE1	SINE	B4	25	TTCTGCACATTGTCTTGGGTCTCCA
544539	452	543	1432880_at	RSINE1	SINE	B4	25	GAGAACAGATTCCTGCCTTCTGCAC
109944	725	109	1432880_at	RSINE1	SINE	B4	25	AGTTCAGTCTCTCGAACTCACAGTG
251923	420	251	1432880_at	RSINE1	SINE	B4	25	AAGCCTCACATGAGTTCAGTCTCTC
562862	739	561	1432880_at	L1MA7	LINE	L1	25	GAGGTACTCATATAACATTTGTTAG
929832	977	927	1432880_at	L1MA7	LINE	L1	25	TATAGGGCATCTATCCAATAGCAGT
454491	584	453	1430883_at	Lx4B	LINE	L1	25	GCAGGTCTCCCAACAACTAGAGTGG
697144	753	695	AFFX-MURINE_b1_at	ZP3AR	Satellite	Satellite	25	GGGGATTTAGCTCAGTGGTAGAGCG
716794	363	715	AFFX-MURINE_b1_at	ZP3AR	Satellite	Satellite	25	GGATTTAGCTCAGTGGTAGAGCGCT
589006	831	587	AFFX-MURINE_b1_at	ZP3AR	Satellite	Satellite	25	GATTTAGCTCAGTGGTAGAGCGCTT
17358	323	17	AFFX-MURINE_b1_at	ZP3AR	Satellite	Satellite	25	ATTTAGCTCAGTGGTAGAGCGCTTG
961820	901	959	AFFX-MURINE_b1_at	ZP3AR	Satellite	Satellite	25	TTAGCTCAGTGGTAGAGCGCTTGCC
911417	598	909	AFFX-MURINE_b1_at	ZP3AR	Satellite	Satellite	25	TAGCTCAGTGGTAGAGCGCTTGCCT
239695	216	239	1451266_at	RMER4B	LTR	ERVK	25	AACTTGATGCCCCTAATGGGCAGAA
402479	676	401	1433141_at	Lx6	LINE	L1	25	CCTTTCACAACAGCCTCAAATGATA
67269	134	67	1446129_at	B2_Mm1t	SINE	B2	25	ATGGTGGCTTGCAACCACTTGTAAT
133869	602	133	1432672_at	Lx5	LINE	L1	25	AGAATCAACTAACCTGGGCCAGTGG
225686	235	225	1446860_at	L1_Mur1	LINE	L1	25	AAACTTCTCCAGCTGATAAACAACT
356363	652	355	1431117_x_at	L1Md_F2	LINE	L1	25	CTAGAAACTGCCATACCCAGGGATC
162259	936	161	1431117_x_at	L1Md_F2	LINE	L1	25	ACCATCTAGAAACTGCCATACCCAG
524220	173	523	1431577_at	L1VL1	LINE	L1	25	GACTCTCCACATGATCTTAGGACCT
372607	864	371	1432324_at	Lx3B	LINE	L1	25	CTGAGGCTGTGGTGTGCTTACAGAC
119430	191	119	1444528_at	B3	SINE	B2	24	AGAGGGCTCAGCAGTCAACAACACT
510033	14	509	1445174_at	L1_Mur2	LINE	L1	24	GAAATTTGGAACACTATGAGAAGAC
341857	174	341	1445174_at	L1_Mur2	LINE	L1	25	CATTCAAGAAATTTGGAACACTATG
884774	7	883	1451644_a_at	RMER19B	LTR	ERVK	25	TAAGGCCGACTCCTGAAGGAACATT
358443	728	357	1451644_a_at	RMER19B	LTR	ERVK	25	CTAAGGCCGACTCCTGAAGGAACAT
311882	259	311	1451644_a_at	RMER19B	LTR	ERVK	25	CACATGAAGGAGTGTTTCCTTAAAG
620611	372	619	1449652_at	L1_Mus3	LINE	L1	25	GTATCTCCAGAGCTCCTTGGGACTA
656396	85	655	1436172_at	RLTR46	LTR	ERVK	25	GTGCATCTGCTAAAAGCAAAAACCC
656397	86	655	1455581_x_at	RLTR46	LTR	ERVK	25	GTGCATCTGCTAAAAGCAAAAACCC
45998	907	45	1436172_at	RLTR46	LTR	ERVK	25	ATCCCTAGGGTGCATGAGATTTGTG
848862	167	847	1436172_at	RLTR46	LTR	ERVK	25	TCCCTAGGGTGCATGAGATTTGTGG
848863	168	847	1455581_x_at	RLTR46	LTR	ERVK	25	TCCCTAGGGTGCATGAGATTTGTGG
550792	693	549	1436172_at	RLTR46	LTR	ERVK	25	GAGATTTGTGGGTGTAGCTACCAGT
112145	922	111	1436172_at	RLTR46	LTR	ERVK	25	AGATTTGTGGGTGTAGCTACCAGTC
112144	921	111	1455581_x_at	RLTR46	LTR	ERVK	25	AGATTTGTGGGTGTAGCTACCAGTC
839382	707	837	1423071_x_at	RLTR46	LTR	ERVK	25	TCCTAGTTTAGACACGTCACCAAAA
839381	706	837	1455581_x_at	RLTR46	LTR	ERVK	25	TCCTAGTTTAGACACGTCACCAAAA
890971	192	889	1455581_x_at	RLTR46	LTR	ERVK	25	TAAGCCACACACTTTCTGAGCCTTC
371888	145	371	1455581_x_at	RLTR46	LTR	ERVK	25	CTGAGCCTTCTTTGTCTACCTCAAT
353999	292	353	1455581_x_at	RLTR46	LTR	ERVK	25	CTTTGTCTACCTCAATATGTTATGA
781365	806	779	1445491_at	ORR1B1	LTR	MaLR	24	TGTGGATCAAGATGTTGCCCTCTCT
73360	213	73	1453970_at	B1_Mur4	SINE	Alu	25	AGGCCAGTCAAAGCTAGTTCTATTT
243731	244	243	1446521_at	RLTR25B	LTR	ERVK	25	AACTGAGCTGTCTGGAGATCTCTGG
706496	85	705	1459435_at	RLTR23	LTR	ERV1	25	GGTCAGCAACAGTTTCCAGACTTCC
833491	828	831	1441443_at	RLTR19	LTR	ERVK	24	TGCCTGCCAGTCATTGCCATAGAAG
251803	300	251	1447604_at	RMER12	LTR	ERVK	24	AAGCCACAGGTGAGCACCATGATAA
850741	42	849	1443994_at	L1MC4	LINE	L1	25	TCCCACAACATCCTTATATACTCAA
288393	818	287	1443994_at	L1MC4	LINE	L1	25	AATCATTAGTTGCAAAGCTCAGAAC
620905	666	619	1443994_at	L1MC4	LINE	L1	25	GTATCCTGGCTGAATCAGTGTCTAA
452447	544	451	1443994_at	L1MC4	LINE	L1	25	GCAGGAGAAAACTTTAACATGTATC
91353	170	91	1421734_at	L1MB3	LINE	L1	25	AGGGAACTCTTCACCTTACCAGTAG
105763	552	105	1421734_at	L1MB3	LINE	L1	25	AGTAGACGAGTACCAGAGTCCCCTC
897729	938	895	1442295_at	B1_Mur1	SINE	Alu	25	TACAAGTCATTTGTGCCAGGAGGCA
699199	804	697	1442295_at	B1_Mur1	SINE	Alu	25	GGTGGATCTCTGAAAATCTGAGGTC
43160	73	43	1442295_at	B1_Mur1	SINE	Alu	25	ATCTGAGGTCAGGTTGGTTTACATG
744822	335	743	1418746_at	L2c	LINE	L2	25	GGCACAGCCTTTGGAACTCACTCTA
292345	762	291	1418746_at	L2c	LINE	L2	25	CAATACCACCGGACTAGTTAGCCTT
260322	803	259	1418746_at	L2c	LINE	L2	25	AAGACACTCGCAGTTTCATGCCTTT
51340	237	51	1418746_at	L2c	LINE	L2	25	ATGCGGTTTCTTCAGCTGGAATGCC
167599	264	167	1418746_at	L2c	LINE	L2	25	ACCTGTAAATGCTTCTCTCGTGGCA
731159	700	729	1418746_at	L2c	LINE	L2	25	GGACTGTATCTTATGCATCTCTGTA
41927	844	41	1418746_at	L2c	LINE	L2	25	ATCTCTGTATTTCTGCGCCTAGCAC
191780	397	191	1441767_at	B4A	SINE	B4	25	CAGGGACAGAAACAACAAGGGACTT
488821	846	487	1441767_at	B4A	SINE	B4	25	GAAGCTCATACACAACACAGGGACA
252244	741	251	1441767_at	B4A	SINE	B4	25	AAGCTGGAAGCTCATACACAACACA
561020	901	559	1441767_at	B4A	SINE	B4	25	GAGGTACAGGACAGGAGAATCATCC
911223	404	909	1441767_at	B4A	SINE	B4	25	TAGCCCAGTACTCCTTTGAGAGATG
580772	613	579	1441767_at	B4A	SINE	B4	25	GATCTATAGCCCAGTACTCCTTTGA
725125	678	723	1441767_at	B4A	SINE	B4	25	GGAGATGGCTTGGATCTATAGCCCA
248251	756	247	1441767_at	B4A	SINE	B4	25	AACCTGAATTCATCCTTAGACCCAT
765411	884	763	1459949_at	B2_Mm1t	SINE	B2	24	TGGCAAGATGGCTCAACGGATAAGG
43409	322	43	1441403_at	B2_Mm2	SINE	B2	25	ATCTGTAAGGATGCAGTCTTCTGGT
47423	328	47	1441403_at	B1_Mur2	SINE	Alu	25	ATCCTAGATCTTGGGAAGCTAAGGC
62109	986	61	1441403_at	B1_Mur2	SINE	Alu	25	ATGTCTGAGGGCTAGAGGTTGTCCT
909472	657	907	1441403_at	B1_Mur2	SINE	Alu	25	TAGAGGTTGTCCTGGTCTACATAAT
679170	815	677	1445136_at	B1_Mur1	SINE	Alu	24	GGGCTGTTTAGTGAGACCTTTCTTG
775056	509	773	1428911_at	MER2	DNA	MER2_type	24	TGTGGTCCTGTCTGTGGGAGATTAT
801363	764	799	1428911_at	L1ME1	LINE	L1	25	TGATCTCTACAGTATTGTGCTGAGT
486510	539	485	1428911_at	L1ME1	LINE	L1	25	GAAGCAAGCCTATATGCAGATTCCA
883133	370	881	1429016_at	B1F	SINE	Alu	25	TCAAGGCCAGTGTGGGTGCTACACA
119463	224	119	1429016_at	B1F	SINE	Alu	25	AGAGGCTCGCGTGCAATCCTAGCAT
261611	88	261	1429016_at	B1F	SINE	Alu	25	AAGACCCTGCCTCGATAAGAAAACA
440057	178	439	1429016_at	B1F1	SINE	Alu	25	GCTAGACAATAAAGACCCTGCCTCG
166150	819	165	1429016_at	B1F1	SINE	Alu	25	ACCTGGGCTACAGAGAGCTCCCTGT
574405	258	573	1444356_at	RLTR25A	LTR	ERVK	24	GATGAGCTATCCAGAGAGTTCTTTA
354583	876	353	1417305_at	(TCTG)n	Simple_repeat	Simple_repeat	25	CTATCTGTTTGTCCGTCTGTGTGTC
659130	815	657	1417305_at	(TCTG)n	Simple_repeat	Simple_repeat	24	GTGACAGTCAGGGAAGAAAGCCTTT
570338	199	569	1440144_x_at	B1_Mur1	SINE	Alu	25	GATGGTGCGTACCTTTAATCCCGGC
947634	743	945	1436414_at	MER102c	DNA	MER1_type	25	TTACGTCCTCTTGAAAAAGCCGAAG
361897	174	361	1436414_at	MER102c	DNA	MER1_type	25	CTCTATGCAGCCCACAGATGTGTTT
999391	396	997	1436414_at	MER102c	DNA	MER1_type	25	TTGGACTCTGACTCTATGCAGCCCA
616591	360	615	1458704_at	ORR1A3	LTR	MaLR	24	GTTTGTACATGTTTGGCCCAGGAAT
342150	467	341	1443203_at	L1VL4	LINE	L1	25	CATTTTCTCTCCAGTGACTTTATAA
208020	605	207	1445926_at	Lx5	LINE	L1	25	ACAATTTATCCTGCCTACAAGATGT
554575	468	553	1445292_at	B4A	SINE	B4	25	GAGTTTGGTCCCTAGAATTCATATA
857010	299	855	1459148_at	RSINE1	SINE	B4	25	TCTGACCTCCATAGTCATGCTGTGA
133905	638	133	1441580_at	PB1D10	SINE	Alu	25	AGAACCTGGAACCTTGGCTACTCAA
297636	41	297	1458035_at	Lx8	LINE	L1	25	AATTAAATTCAGAGAGCCACACATG
896808	17	895	1458035_at	Lx8	LINE	L1	25	TAAATAGCTTTCCACCTTGGAGAAG
578243	88	577	1458035_at	Lx8	LINE	L1	25	GATCCAATAAATAGCTTTCCACCTT
584287	120	583	1458035_at	Lx8	LINE	L1	25	GATACGTTGTCCAGTGATCCAATAA
997873	882	995	1458035_at	Lx8	LINE	L1	25	TTGGGTAGCCACTGATACGTTGTCC
642442	159	641	1458035_at	Lx8	LINE	L1	25	GTCATTTTCTTCAGTTGGGTAGCCA
378315	560	377	1458035_at	Lx8	LINE	L1	25	CTGGTGGAACAGGAGTCATTTTCTT
626863	612	625	1432720_at	B1F	SINE	Alu	25	GTAGCTTTAGCTACACTGTGAATTC
756743	232	755	1432720_at	B1F	SINE	Alu	25	GGCCCGCCTCAGTTACAAAACAAGA
392123	340	391	1434001_at	MER31A	LTR	ERV1	25	CCCGCTGTAAAATCTAGTTGCTATA
398341	546	397	1442448_at	RLTR26	LTR	ERVK	25	CCTCCCACATGCAGATAAGGTATCT
941141	262	939	1438579_at	RMER20B	LTR	ERVK	25	TTTGCCATTCCCAGATAGCTTTCCT
444301	414	443	1438579_at	RMER20B	LTR	ERVK	25	GCTTTCCTGAGATTTCCTGGTGCAA
918864	29	917	1438579_at	RMER20B	LTR	ERVK	25	TAGTGGGTTTCCTCTTCACCTGATA
810639	20	809	1438579_at	RMER20B	LTR	ERVK	25	TGACCCCAGTCTACCTAGGGAATGT
476372	421	475	1438579_at	RMER20B	LTR	ERVK	25	GAATGTCATGTAATCCTTGGAGGAA
480257	298	479	1438579_at	RMER20B	LTR	ERVK	25	GAAGTTACAAGTTCAATTTCCTGGA
458747	832	457	1438579_at	RMER20B	LTR	ERVK	25	GCAAATGTGGTATCCCCTGAACCTT
347982	287	347	1438579_at	RMER20B	LTR	ERVK	25	CTTCCCACTCTCCAGGATCAATATA
911033	214	909	1438579_at	RMER20B	LTR	ERVK	25	TAGCCTTTGCTCCACCCTGAATAAA
287979	404	287	1433361_at	MMERVK10C-int	LTR	ERVK	25	AATCCACTTTGGGTTCGTGAAAGAT
997404	413	995	1433361_at	MMERVK10C-int	LTR	ERVK	25	TTGGGTTCGTGAAAGATCAAGATGA
115742	511	115	1433361_at	MMERVK10C-int	LTR	ERVK	25	AGATGAATCCGAAGATGATCCTGCT
892985	202	891	1428397_at	MTD	LTR	MaLR	24	TAAACCCTCTCTTCCCCAAGTTGAT
544261	174	543	1446961_at	L1_Mur2	LINE	L1	25	GAGAACTCCTACAGATGATGAACAA
319841	202	319	1452068_at	RLTR5_Mm	LTR	ERV1	25	CAGCCAGATCCACCCTGTAGCTAAG
656533	222	655	1452068_at	RLTR5_Mm	LTR	ERV1	25	GTGCAGGAACTAGCCAGGGCTATCA
570221	82	569	1424319_at	RLTR15	LTR	ERVK	25	GATGGACACATGGTACCTGAGCACA
815348	721	813	1443929_at	RMER16	LTR	ERVK	25	TGAAGAGCCTTTTTGGGGTGCCACT
330530	871	329	1443929_at	RMER16	LTR	ERVK	25	CAGGAATATGACCTTGGCTATGACA
339805	126	339	1443929_at	RMER16	LTR	ERVK	25	CATTAGGGCATAGTAAGTTTCGGCA
684457	90	683	1443929_at	RMER16	LTR	ERVK	25	GGGCATAGTAAGTTTCGGCAAGAAT
600633	434	599	1443929_at	RMER16	LTR	ERVK	25	TTTCGGCAAGAATCTAACTTTAGGC
871016	277	869	1443929_at	RMER16	LTR	ERVK	25	TCATGGGAGTAATCACGGGACTTTG
402491	688	401	1443929_at	RMER16	LTR	ERVK	25	CCTTGCTAGTTCCTTATTGTACTGC
442447	564	441	1443929_at	RMER16	LTR	ERVK	25	GCTAGTTCCTTATTGTACTGCTCAC
580767	608	579	1431572_at	B2_Mm2	SINE	B2	25	GATCAGATCACCTCTTCTGGCGTGT
722575	132	721	1431572_at	MTE2b	LTR	MaLR	25	GGAGGAGCAAGCTGAATGCCAATAT
49712	613	49	1431572_at	MTE2b	LTR	MaLR	25	ATGCCAATATTCATCTCTATCGAGT
41438	355	41	1431572_at	MTE2b	LTR	MaLR	25	ATCTCTATCGAGTTCCTGGTTATGG
849354	659	847	1431572_at	MTE2b	LTR	MaLR	25	TCGAGTTCCTGGTTATGGTTATCAC
69347	208	69	1431572_at	MTE2b	LTR	MaLR	25	ATGGTTATCACCAGCTGCCTGATGC
219687	248	219	1431572_at	MTE2b	LTR	MaLR	25	AAACCATGAGCCAAAGTCGACCCTT
62011	888	61	1446019_at	ORR1A2-int	LTR	MaLR	25	ATGTACTTTTTAATTATGCTATGGC
203746	339	203	1445195_at	L1_Mus3	LINE	L1	25	ACACATGTTGGAACTTATGGCTCTA
462306	383	461	1443614_at	ETnERV2-int	LTR	ERVK	25	GCAAAGGGTCTTTCGTATTGGGCAC
394448	661	393	1421701_at	RLTRETN_Mm	LTR	ERVK	25	CCGGAGCTATCACGTGGTCACCTGA
480905	946	479	1438050_x_at	RLTR27	LTR	ERVK	25	GAAGTGTTCCCACAACACAGACTGT
271734	191	271	1438050_x_at	RLTR27	LTR	ERVK	25	AAGTGTTCCCACAACACAGACTGTT
97662	467	97	1438050_x_at	RLTR27	LTR	ERVK	25	AGTGTTCCCACAACACAGACTGTTG
680675	316	679	1440250_at	B3A	SINE	B2	25	GGGCCCTTCTGTACCCATGCAAACG
198345	950	197	1440250_at	B3A	SINE	B2	25	ACAGCATTTACTGCTTTTTCAGAGG
755236	729	753	1440250_at	B3A	SINE	B2	25	GGCGACTCGGGCTAACAGCATTTAC
965695	768	963	1440250_at	B3A	SINE	B2	25	TTAAAATGTGGTTTCCGAGGCTGGG
929453	598	927	1438779_at	B3A	SINE	B2	25	TATAGTTCTCAATACCCAGGTCATG
292299	716	291	1438779_at	B3A	SINE	B2	25	AATACCCAGGTCATGCAGCTCAGGA
79633	474	79	1438779_at	B3A	SINE	B2	25	AGGACTGCTCAAAGGGACCCCGCTG
699107	712	697	1438779_at	B3A	SINE	B2	25	GGTGGCATTCAAGGATACCCACATA
185463	92	185	1438779_at	B3A	SINE	B2	25	ACTAGCACAGGCACTGCCACATAAA
326229	578	325	1457371_at	B2_Mm2	SINE	B2	25	CAGTTCTCAAGTTCAACACCATGTG
993187	204	991	1457371_at	B1F1	SINE	Alu	25	TTGAGACCAGTCATGTAAGACTCCC
286111	540	285	1457371_at	B1F1	SINE	Alu	24	AATGCCACTATATTCCTGAGTCCGT
398695	900	397	1419388_at	B1_Mm	SINE	Alu	25	CCTGCCTAGTTTACAAATGCCAAGA
498540	545	497	1439898_at	ORR1B2	LTR	MaLR	24	GAAAATGACACCATAGGTTCATAGG
927757	906	925	1438768_at	(TCTG)n	Simple_repeat	Simple_repeat	25	TATCTACCTGTCTGCGTGCCTGCCA
834693	26	833	1438768_at	(TCTG)n	Simple_repeat	Simple_repeat	25	TGCCTGCCAGCTTGCCTGTCTGTCT
436779	908	435	1438768_at	(TCTG)n	Simple_repeat	Simple_repeat	25	GCTCCTGATGGGATTGTGAGTCACC
121494	251	121	1446853_at	L2a	LINE	L2	25	AGAGTTGGCATACCTCAGTACTAAC
532693	630	531	1446853_at	L2a	LINE	L2	25	GACCACTGTAGCTATTGAACTTTCT
239986	507	239	1446853_at	L2a	LINE	L2	25	AACTTTCTCCTACACTATCCTAGGT
700598	199	699	1446853_at	L2a	LINE	L2	25	GGTGTAAACTCCCTCTATGTAATTT
15291	260	15	1446853_at	L2a	LINE	L2	25	ATTATTCATCATATGCCCTTCTTGC
351961	258	351	1446853_at	L2a	LINE	L2	25	CTTTTCATGTGAGATTCCCAGTCAA
152056	753	151	1446853_at	L2a	LINE	L2	25	AGCTGGTCTCAGTAATTATGTATCA
528988	933	527	1458442_at	RLTR26	LTR	ERVK	25	GACCCTTTTGTTCCAAGAGCTGTAA
224190	743	223	1458442_at	RLTR26	LTR	ERVK	25	AAACTCTAAATCACTGCCAGAACTG
682969	606	681	1458442_at	RLTR26	LTR	ERVK	25	GGGCTTGCTGTCAAACTCTAAATCA
198162	767	197	1433034_at	MT2B2	LTR	ERVL	25	ACAGAAGATTCATTCTCCTTTCACT
819512	877	817	1459006_a_at	L1_Mus1	LINE	L1	25	TGCACTCCCTGATAAGTGGATACTA
835358	691	833	1456319_at	MMERGLN-int	LTR	ERV1	25	TGCCACGGCTCATGTACACGGAGCA
955449	542	953	1456319_at	MMERGLN-int	LTR	ERV1	25	TTTTGCCACGGCTCATGTACACGGA
628315	60	627	1456319_at	MMERGLN-int	LTR	ERV1	25	GTACGCTTTTGCCACGGCTCATGTA
167581	246	167	1456319_at	MMERGLN-int	LTR	ERV1	25	ACCGACAGCCGGTACGCTTTTGCCA
350085	386	349	1456319_at	MMERGLN-int	LTR	ERV1	25	CTTAATGTCTATACCGACAGCCGGT
571103	964	569	1428670_at	MMERGLN-int	LTR	ERV1	25	GATGAAGGATTTCCGCTAACCCGGC
144074	787	143	1431633_x_at	RLTR9E	LTR	ERVK	25	AGCAGGCTGAGCCAGAAGTTGACCT
277930	375	277	1440790_x_at	MER102b	DNA	MER1_type	25	AAGGCAAGTTGGACTTTATGATTCT
885550	783	883	1440790_x_at	MER102b	DNA	MER1_type	25	TAAGGCAAGTTGGACTTTATGATTC
466485	554	465	1440790_x_at	MER102b	DNA	MER1_type	25	GAATTTATAAGGCAAGTTGGACTTT
889660	885	887	1440790_x_at	MER102b	DNA	MER1_type	25	TAGGAATTTATAAGGCAAGTTGGAC
440682	803	439	1440790_x_at	MER102b	DNA	MER1_type	25	GCTAGGAATTTATAAGGCAAGTTGG
211892	469	211	1440790_x_at	MER102b	DNA	MER1_type	25	AAATGCTAGGAATTTATAAGGCAAG
128123	868	127	1434497_at	RLTR13D1	LTR	ERVK	25	AGACTGGTGTTCACTTTGTGACAAT
110140	921	109	1440314_at	B3	SINE	B2	25	AGTTCTAGAGGATCCAGCACCCTCA
206298	887	205	1440314_at	B3	SINE	B2	25	ACAAGAGGTTATAGCTCCAGTTCTA
875168	421	873	1440314_at	B3	SINE	B2	25	TCAGAGGATGTAGGATCACTTCTCA
231728	265	231	1440314_at	B3	SINE	B2	25	AAAAGCATTAGCTCCTCTTTCAGAG
364350	623	363	1439661_at	B1_Mur3	SINE	Alu	25	CTCGTTCATCCCTGAGCTTGGATAA
400510	711	399	1439661_at	B3	SINE	B2	25	CCTCTTCTGGTCTATGTGGCATGCA
51461	358	51	1439661_at	B3	SINE	B2	25	ATGTTGGTTCACACCCACCTGTAAC
464423	496	463	1439661_at	B3	SINE	B2	25	GCAAAGGACCAGAATTCAGTTCCCA
847613	922	845	1430629_at	PB1D10	SINE	Alu	25	TCCCAGCTTTAGGTGGAGGCAAGAG
712784	361	711	1459955_at	B4A	SINE	B4	25	GGTTCAATCGAGGAAGACCCTGCCT
935331	464	933	1458252_at	Lx5	LINE	L1	25	TTTGGCCCCTGCACATATGTAGTAG
424081	234	423	1458252_at	Lx5	LINE	L1	25	GCCCCTGCACATATGTAGTAGATGA
348287	592	347	1447388_at	B3	SINE	B2	25	CTAGCCTCCGGGAGCACCAGGCATG
77342	187	77	1447388_at	B3	SINE	B2	25	AGGCATGATCGTGGTACACAGCTAT
801507	908	799	1447388_at	B3	SINE	B2	25	TGATCGTGGTACACAGCTATACATG
917636	805	915	1458252_at	Lx5	LINE	L1	25	TAGTCACTCAGTGGCTTGATATGGG
578315	160	577	1445047_at	RLTR12B	LTR	ERVK	25	GATCCAGTTACAGGTGGGACTTTGA
532874	811	531	1445047_at	B2_Mm2	SINE	B2	25	GACCAGTGTTTAACAGCACTGACTA
280412	853	279	1445047_at	B2_Mm2	SINE	B2	25	AATGGTGACTCCCAACTACCTGTAA
242380	897	241	1459955_at	B4A	SINE	B4	25	AACTGGAAGCTATGGGTTCAATCGA
529044	989	527	1459955_at	B4A	SINE	B4	25	GACCCTGCCTCAATGTACAAGATGG
921391	552	919	1440013_at	MTD	LTR	MaLR	25	TAGGCATATCTGTGTGGCATTTTCT
574661	514	573	1429563_x_at	RMER17D	LTR	ERVK	25	GATGAACTCCTGACCTGATATGTGC
800634	35	799	1429563_x_at	RMER17D	LTR	ERVK	25	TGATATGTGCTCAGCTCCTGTGCTC
556358	247	555	1458252_at	Lx5	LINE	L1	25	GAGTCAACTAACCTGTACCTTCAGG
917599	768	915	1458252_at	Lx5	LINE	L1	25	TAGTAGATGAACAGCTTGATCTTCA
230078	619	229	1458252_at	Lx5	LINE	L1	25	AAAACTGGAACAAAGGCTGTCCTTG
203613	206	203	1458252_at	Lx5	LINE	L1	25	ACAAAGGCTGTCCTTGAGTCTGTTG
777360	809	775	1458252_at	Lx5	LINE	L1	25	TGGGAGAGGATCCACCTAGTCACTC
119705	466	119	1458252_at	Lx5	LINE	L1	25	AGAGGATCCACCTAGTCACTCAGTG
317983	348	317	1458252_at	Lx5	LINE	L1	25	CACCTAGTCACTCAGTGGCTTGATA
520591	552	519	1445047_at	RLTR12B	LTR	ERVK	25	GACTTTGAAATTGTTAAGCATCTCC
796665	74	795	1445047_at	RLTR12B	LTR	ERVK	25	TGTTTTGTAAATACTCCCTCTCTCA
422378	535	421	1444962_at	B1_Mus1	SINE	Alu	25	GCCGGGCACTGGTAGTATACATTTT
546172	81	545	1444962_at	B1_Mus1	SINE	Alu	25	GAGACATGCAGGTCTCTGAGTTCGA
797363	772	795	1458973_at	ORR1B1	LTR	MaLR	24	TGTTGGAGTGGATGTGGCCCTGTTA
540611	532	539	1434457_at	RLTR42-int	LTR	ERVK	25	GGAGGAGGAACCAACAAAGCCAGTC
498964	969	497	1434457_at	RLTR42-int	LTR	ERVK	25	GAAAATACCTTGAGAGCAGCTAGAA
725258	811	723	1434457_at	RLTR42-int	LTR	ERVK	25	GGAGACCATCTCTAACAGAGGTTAC
359747	28	359	1440010_at	URR1A	DNA	MER1_type	25	CTCAACCTTTTGATATGACCCTTTT
87834	659	87	1440010_at	URR1A	DNA	MER1_type	25	AGGTCATACTAGATAGCCTGCATAT
176184	833	175	1440010_at	URR1A	DNA	MER1_type	25	ACTGGATAGTGGTAGTGCGTGCCTT
686382	11	685	1447308_at	MTC	LTR	MaLR	25	GGGCAAGCCTATAGAGCATTTTCTT
1001246	247	999	1449546_a_at	MurSatRep1	Unknown	Unknown	25	TTGGTTGTTACAGTAGCGTTCAGAA
676462	111	675	1447122_at	B1_Mus2	SINE	Alu	25	GTGGATTTCACAGTTCAGGCTGGCC
255767	256	255	1454213_at	RMER12	LTR	ERVK	25	AAGCATCCGTCCGTGGAGGCTTTGC
714858	431	713	1454213_at	RMER12	LTR	ERVK	25	GGAGGCTTTGCCATGACCTGGAAAG
986994	23	985	1454213_at	RMER12	LTR	ERVK	25	TTGCCATGACCTGGAAAGGCCTGAT
735259	792	733	1454213_at	RMER12	LTR	ERVK	25	GGAAAGGCCTGATATGTGTGTGCAT
326385	734	325	1431122_at	B4	SINE	B4	25	CAGTACAGCGCTTGGTGTGCAGGCA
804729	122	803	1431122_at	B4	SINE	B4	25	TGAGTTTGCTCCCTAAGGCCTGGAA
280113	554	279	1431122_at	B4	SINE	B4	25	AAGGCCTGGAATGTGTGACACCCCA
204271	864	203	1431122_at	B4	SINE	B4	25	ACACAAAGGCAGGTCCCAGAGGCTT
194050	663	193	1431122_at	B4	SINE	B4	25	ACAGGCTAGCTTACTGTGAGCTGCA
568138	3	567	1431122_at	B4	SINE	B4	25	GAGGCCTTCTCTCCACAAAAAGTAG
965703	776	963	1431122_at	B4	SINE	B4	25	TTAACAACCAGCTTTGTTCTCCAGC
586685	514	585	1442057_at	RMER5	LTR	ERV1	25	GATAGTGTCTCTGTAACCCATCTAC
227785	330	227	1442057_at	RMER5	LTR	ERV1	25	AAAAATCTCATACCCATGTCACAGC
868988	253	867	1431138_at	URR1A	DNA	MER1_type	25	TCAGCTTGTGGGTCTCAAACGACAG
731014	555	729	1431138_at	URR1A	DNA	MER1_type	25	GGACTGTAGATCAGATATCCAGCAT
61950	827	61	1431138_at	ID_B1	SINE	B4	25	ATGTACCTCATGGAGAGCAGCGCTT
548520	425	547	1431138_at	ID_B1	SINE	B4	25	GAGAGCAGCGCTTGCCCAGAGTGCA
325726	75	325	1431138_at	ID_B1	SINE	B4	25	CAGAGTGCACAGAGCCCTGGGCTGC
780670	111	779	1431138_at	ID_B1	SINE	B4	25	TGGGCTGCATCTTTAGTACCACAGA
65293	162	65	1431138_at	ID_B1	SINE	B4	25	ATGTGCTATGCTGCTCACCTCTCAT
869181	446	867	1431138_at	ID_B1	SINE	B4	25	TCATTCAGCATGAGGCAGGTCACCC
273827	280	273	1442404_at	B3	SINE	B2	25	AAGGGCACTGGTCACTCTTCCAGGG
997194	203	995	1442404_at	B3	SINE	B2	25	TTGTAACATGGTGGGTCTGACTCCT
646851	560	645	1442404_at	B3	SINE	B2	25	GTCTGACTCCTCACACACATAAAGA
524191	144	523	1442404_at	B3	SINE	B2	25	GACTCCTCACACACATAAAGACCAA
205808	397	205	1442404_at	B3	SINE	B2	25	ACAAGTTTGATTCACAGTACCCACA
370014	275	369	1415772_at	B1_Mus1	SINE	Alu	24	CTGAGTACCAAGTCTCAGCAGCAAG
580362	203	579	1415772_at	B1_Mus1	SINE	Alu	25	GATCTGAGTTTGATCTGGTGTACAG
344684	997	343	1416237_at	B3A	SINE	B2	25	CTTGCAGAAGATCCCAGTTCAGTTC
578481	326	577	1437951_at	B1F	SINE	Alu	25	GATCCAGGATGCTCCACAGTGAGTT
574563	416	573	1459365_at	Lx5	LINE	L1	25	GATGACTCTAGCTGAGATTCCTAGC
69451	312	69	1459365_at	Lx5	LINE	L1	25	ATGGAGCCTGAAATGGTCACCTCTT
706642	231	705	1459365_at	Lx5	LINE	L1	25	GGTCACCTCTTGTAGCTAGGCAGGA
346102	411	345	1459365_at	Lx5	LINE	L1	25	CTAGGCAGGACTCCCCAGTAGAAGG
965841	914	963	1459365_at	Lx5	LINE	L1	25	TTCAACCCAAAATTAGTCCTGTCTA
759030	515	757	1459365_at	Lx5	LINE	L1	25	GGCCAACATGAGATTCGTCCCAGGA
398355	560	397	1459365_at	Lx5	LINE	L1	25	CCTGACATTCTTACTGGTACTCTGT
572602	459	571	1459328_at	L1MDa	LINE	L1	25	GATGTTTTGACAATGCCCAACCTAA
196007	616	195	1458927_at	B2_Mm2	SINE	B2	25	ACAGCTAGTGTTCTTACATATAATA
59307	188	59	1458927_at	B2_Mm2	SINE	B2	25	ATGATGGCCCACACCATCTGTTCAG
37955	880	37	1427932_s_at	MMVL30-int	LTR	ERV1	25	ATCTAGGCCAGCAGCCTCCCTAAAG
37956	881	37	1435137_s_at	MMVL30-int	LTR	ERV1	25	ATCTAGGCCAGCAGCCTCCCTAAAG
772886	343	771	1435640_x_at	MMVL30-int	LTR	ERV1	25	TGGTCACAAAAGTCAGGAAAACTAG
57128	13	57	1453238_s_at	MMVL30-int	LTR	ERV1	25	ATGAGCTCGGAAATCCGGAGCAAAT
402440	637	401	1453238_s_at	MMVL30-int	LTR	ERV1	25	GCCTAGGGAAAAATGAGCTCGGAAA
530550	491	529	1446275_at	L1MC3	LINE	L1	25	GACCGACTCTAATGAAGTTCTACAG
615221	994	613	1432893_at	MLT1J	LTR	MaLR	25	GTTTGACCTTTCCTGTTACATGCAA
574569	422	573	1432893_at	MLT1J	LTR	MaLR	25	GATGACCTCCAATTCCACTTGAGAA
534339	272	533	1432893_at	MLT1J	LTR	MaLR	25	GAGCCTTAGACTGATGACCTCCAAT
845079	392	843	1432893_at	MLT1J	LTR	MaLR	25	TCCTGGAGTCTCCATGAGCCTTAGA
430448	589	429	1432893_at	MLT1J	LTR	MaLR	25	GCTGGGACTCCAACAATCATCTTAG
894844	57	893	1432893_at	MLT1J	LTR	MaLR	25	TAAACTTTTGCCTTATCCACACTTT
500811	812	499	1432893_at	MLT1J	LTR	MaLR	25	GAAACACTGAACAGGGCTCCCAAGC
147705	410	147	1432893_at	MLT1J	LTR	MaLR	25	AGCTATCTGGCATGCATGTGTACTT
9438	419	9	1432893_at	MLT1J	LTR	MaLR	25	ATTCCCAGTCTTTCTTACAACTAGC
336640	969	335	1432893_at	MLT1J	LTR	MaLR	25	CATGCTTCCTATTTCTTAGTGCCAG
392600	817	391	1432894_at	Tigger2b	DNA	MER2_type	25	CCTTGTAAACCATATAGCCTAAAAT
862845	122	861	1432894_at	Tigger2b	DNA	MER2_type	25	TCTACAAATGATGCCCAGCCTATTA
576316	165	575	1432894_at	Tigger2b	DNA	MER2_type	25	GATGCCCAGCCTATTATAAAAATGT
416098	267	415	1438863_at	B4	SINE	B4	25	GCCTAACCTATTTGGTGAGCCCTAA
299983	384	299	1431963_at	MTE2a	LTR	MaLR	25	AATTGTCTAGATCAGGTTGCCCTAT
472808	865	471	1442254_at	ID_B1	SINE	B4	25	GAATCAGGAGTTTAGGGTCGCCTTT
508266	251	507	1458203_at	RMER20A	LTR	ERVK	25	GAAATGCTTCCCCATGTTAATGAGG
410432	613	409	1445728_at	RLTR13D3	LTR	ERVK	25	CCACTTAGCTTCAAGGACCCTCATT
313939	312	313	1445728_at	RLTR13D3	LTR	ERVK	25	CACTTAGCTTCAAGGACCCTCATTC
723034	591	721	1455530_at	ORR1C2	LTR	MaLR	25	GGAGTGGAACTCTTTAACAGGATCA
363948	221	363	1455654_at	Charlie5	DNA	MER1_type	25	CTCGATCATATCTTGAAATGGCCAT
951155	256	949	1455654_at	Charlie5	DNA	MER1_type	25	TTTTTCCCCTCGATCATATCTTGAA
908944	129	907	1455654_at	Charlie5	DNA	MER1_type	25	TACCACATAACAATTTTTCCCCTCG
812800	177	811	1455654_at	Charlie5	DNA	MER1_type	25	TGAAGATTGTTACCAACCAACCGAC
779250	695	777	1457238_at	MT2A	LTR	ERVL	24	TGGGCACACCTGTGAGGCATTTTTT
228454	999	227	1421732_at	MER63A	DNA	AcHobo	25	AAAACACTGGCACCTTTTGGCATTG
347940	245	347	1421732_at	MER63A	DNA	AcHobo	25	CTTCCTAGCTGCATATTCCATGAAC
187532	157	187	1421732_at	MER63A	DNA	AcHobo	25	ACTTATGGGCATATCTTCCTAGCTG
220169	730	219	1433034_at	RLTR44B	LTR	ERVK	24	AAAGCATGCATATTCCTCGTGATCC
329846	187	329	1446950_at	B3A	SINE	B2	24	CAGTGGTTAAGAATGCTTCCTTTTT
55203	92	55	1452472_at	RLTR45	LTR	ERVK	25	ATGCAACTCAGAACGTTTCCTTGTC
542975	892	541	1445366_at	L1MEg	LINE	L1	25	GAGAACTGGCAGCTTTATTCCCAAC
554427	320	553	1445366_at	L1MEg	LINE	L1	25	GAGTCAAAACTCTAAAGTGGTCAGG
330005	346	329	1445366_at	L1MEg	LINE	L1	25	CAGGAAAACATCTAACTAGCCATGT
157554	239	157	1445366_at	L1MEg	LINE	L1	25	AGCCATGTTAGTTAGAATTCCACGC
607129	918	605	1445366_at	L1MEg	LINE	L1	25	GTTAGAATTCCACGCATTGCAGGCA
172119	776	171	1445366_at	L1MEg	LINE	L1	25	ACGCATTGCAGGCATTCCTCAGAAA
889175	400	887	1457407_at	ORR1A3	LTR	MaLR	25	TAAGAGTCGCTTTGGTCATGGCGTC
381904	141	381	1459720_x_at	IAPLTR2_Mm	LTR	ERVK	25	CGTGACCACAACTCGGCCATGGGCT
661078	759	659	1459720_x_at	IAPLTR2_Mm	LTR	ERVK	25	GTGACCACAACTCGGCCATGGGCTG
995769	782	993	1434280_at	MMETn-int	LTR	ERVK	25	TTGTTTCTCTAAAATCGGTCCTTAT
777197	646	775	1459389_at	B3	SINE	B2	25	TGGGTAGAGCGCTTGTTCTTGCAGA
866899	168	865	1459389_at	B3	SINE	B2	25	TCTTGCAGAGGGTCCAGGAACTCTT
837098	427	835	1459389_at	B3	SINE	B2	25	TCCAGGGATGCCTCGGTGCCTCGGA
999239	244	997	1419901_at	Lx5	LINE	L1	25	TTGGTCCTCATGTGGGACTTCTAAC
893040	257	891	1435789_x_at	RLTR1B-int	LTR	ERV1	25	TAAAAGATCAAGTATGTCAGAAAAA
679253	898	677	1449667_at	RLTR1B-int	LTR	ERV1	25	GTGGCCATGGCCTTTCATAAGGCAG
404290	483	403	1456282_at	RLTR1B-int	LTR	ERV1	25	CCTTGGTTTTACATCTGGCAGAGTG
163900	573	163	1456282_at	RLTR1B-int	LTR	ERV1	25	ACCTTGTGCCTTGGTTTTACATCTG
977327	376	975	1456282_at	RLTR1B-int	LTR	ERV1	25	TTCGAGTCCCACCTTGTGCCTTGGT
342613	930	341	1456282_at	RLTR1B-int	LTR	ERV1	25	CTTGGTTTCAGGGTTACGAGATCGT
577084	933	575	1433361_at	RLTR10-int	LTR	ERVK	24	GATCCGGACTGCGTGGATTCAGAAC
458530	615	457	1432585_at	MTE2a	LTR	MaLR	25	GCACCATTCCCTAGACATAAGGTCC
973284	341	971	1432585_at	MTE2a	LTR	MaLR	25	TTCATTTCTTCCTACACATCTTGAC
113756	529	113	1432585_at	MTE2a	LTR	MaLR	25	AGATAGTTGTTTGAAGCTCCTGCCC
217688	253	217	1436254_at	RSINE1	SINE	B4	25	AAAGTGCTTGTACATCAGGTGACCT
872879	136	871	1436254_at	RSINE1	SINE	B4	25	TCAGGTGACCTGAGTTTGCCCTCCT
476117	166	475	1436254_at	RSINE1	SINE	B4	25	GAATGAGAGCCAGCTCCACAGAGCT
273914	367	273	1441192_at	L1MDa	LINE	L1	25	AAGGAGATCGCCAACGGATGCCAAC
718458	23	717	1441192_at	L1MDa	LINE	L1	25	GGATGCCAACCCCAAGAGAACAAGA
538920	845	537	1441192_at	L1MDa	LINE	L1	25	GAGCATCAAGGACCTCGGAGGCCAT
700400	1	699	1441192_at	L1MDa	LINE	L1	25	GGTGTGACACATGCGCTATTGATCT
414430	603	413	1441192_at	B1_Mur2	SINE	Alu	25	GCCAGCCCTGCTACAGAGAGTTTTA
518330	295	517	1420163_at	MT2A	LTR	ERVL	25	GACATCCAGTCTCATGAGCTGAACA
337844	169	337	1441286_at	RMER19B	LTR	ERVK	25	CATGCATGTATTGGTCCATCTTACA
190364	985	189	1442407_at	RMER1A	Other	Other	25	ACATAGGGATATACTGTGGGACACA
466600	669	465	1433287_at	RMER12	LTR	ERVK	25	GCAAGGACCCAAAGAGACTTCATCT
175950	599	175	1439786_at	B3A	SINE	B2	25	ACTGGGTGGCTCACAACAGCTTGTA
604589	382	603	1458808_at	PB1D10	SINE	Alu	25	GTTAGCATTGGTGCAGCTGAGGCAA
518071	36	517	1458808_at	PB1D10	SINE	Alu	25	GACATGTGTCTGTAATGTTAGCATT
334083	416	333	1458808_at	PB1D10	SINE	Alu	25	CAGGCATGCTGACATGTGTCTGTAA
328063	408	327	1458808_at	B4A	SINE	B4	25	CAGTCTAATGAGAGACCTTGCTTCA
890823	44	889	1458808_at	B4A	SINE	B4	25	TAAGCTCCAGTCTAATGAGAGACCT
151508	205	151	1458808_at	B4A	SINE	B4	25	AGCTGAACTGATAAGCTCCAGTCTA
733019	556	731	1458808_at	B4A	SINE	B4	25	GGACAGCCAATCTAGCTGAACTGAT
742845	362	741	1459891_at	ID_B1	SINE	B4	25	GGAATTGAAGGCCATTCACAGCTAC
564979	852	563	1459891_at	ID_B1	SINE	B4	25	GAGGCACATAGCTGTGGACCCAACA
470200	261	469	1448888_at	ID4_	SINE	ID	25	GAATAGAATACCTGCCTAGCTTGTA
166167	836	165	1448888_at	ID4_	SINE	ID	25	ACCTGCCTAGCTTGTAGAGGACCCT
538179	104	537	1453667_at	B1F1	SINE	Alu	25	GAGCTCAAGGGCAGTCTGGGATACA
520182	143	519	1419777_at	MTC	LTR	MaLR	25	GACTTCCTTTGATAATCAACAGTGG
356084	373	355	1419777_at	MTC	LTR	MaLR	25	CTAGGTTCTGCTGTTTGAATTCCTG
370137	398	369	1419777_at	MTC	LTR	MaLR	25	CTGCTTCTAGGTTCTGCTGTTTGAA
391874	91	391	1419777_at	MTC	LTR	MaLR	25	CCCTGGATTGGTGGTCTTTAATTCT
176286	935	175	1440512_at	B3A	SINE	B2	25	ACTGGGCTGCAGTTGTAATGCTTAC
891381	602	889	1440512_at	B3A	SINE	B2	25	TAACACCTTCTGACCTCATGGGTAC
169833	494	169	1415941_s_at	B3A	SINE	B2	25	ACCCATATTAGATGGCTCACAACTA
712793	370	711	1439599_at	B1_Mur2	SINE	Alu	25	GGTTACAAAGTAAGAGACCCTGCTT
67235	100	67	1439599_at	RLTR9A2	LTR	ERVK	25	ATGGGATGCCCCTCTTTATAAGCTC
877032	281	875	1439599_at	B1_Mur2	SINE	Alu	25	TCAGCCCTTTTACCCTAGCACTGGG
885564	797	883	1439599_at	B1_Mur2	SINE	Alu	25	TAAGGCCGGCCTGGACTACATAGTG
166198	867	165	1439599_at	RLTR9A2	LTR	ERVK	25	ACCTGTTCTGCCACTGTGAACAAGA
700401	2	699	1439599_at	RLTR9A2	LTR	ERVK	25	GGTGGAGTCTCCTGATCTAGATAGG
863438	715	861	1439599_at	RLTR9A2	LTR	ERVK	25	TCTAGATAGGTCTATTGTTCTGCCA
111292	69	111	1439599_at	RLTR9A2	LTR	ERVK	25	AGTTCTCCTGACACTATCCAGATGA
604678	471	603	1460151_at	ETnERV2-int	LTR	ERVK	25	GTTCAATTCATGTGTGTTCGTGTCT
207840	425	207	1431879_at	ETnERV2-int	LTR	ERVK	25	AAATTGCCAGTGTTCCTTTAAGTGC
149923	624	149	1431879_at	ETnERV2-int	LTR	ERVK	25	AGCTCTCTGTGGCTATACAGCCATA
346250	559	345	1431879_at	ETnERV2-int	LTR	ERVK	25	CTTGCTCTCACACAAGGAGCTTTTT
19368	329	19	1431879_at	ETnERV2-int	LTR	ERVK	25	ATATTAGCTGCCCATTTTAGTTAAT
274482	935	273	1455636_at	ETnERV2-int	LTR	ERVK	25	AAGGTGACCCTAAGCAGACCTGCTT
372401	658	371	1454171_x_at	IAPLTR4	LTR	ERVK	25	CTGATGGTGAGCAGCCAATCAGGGC
983184	221	981	1435069_at	RLTR1D	LTR	ERV1	25	TTCCTAAGAACAGCTTGATTGTACA
69145	6	69	1444465_at	RMER4B	LTR	ERVK	25	ATGGTTTTGCCAGCTGTGGATAGTT
242338	855	241	1432902_at	B3	SINE	B2	25	AACTCCATATCTAGGGCATTCAGTG
229544	85	229	1425976_x_at	L1Md_F	LINE	L1	25	AAAAACATGTACTAACAGACTGGCT
460439	520	459	1425589_at	ORR1A1	LTR	MaLR	25	GCACTACTAGAAGGTGTGGTCCTGT
566542	411	565	1431176_at	RMER19B	LTR	ERVK	24	GAGGCAACACATGTGCTGAGGCAAA
200050	651	199	1441920_x_at	L1MA4	LINE	L1	24	ACACCTGTTTCCTAATGATGGGACA
871523	784	869	1428042_at	Lx3C	LINE	L1	25	TCAGGGAACCCTATGGAAGAGTTAT
207482	67	207	1446052_at	L1_Mur2	LINE	L1	25	ACAATATAAAGTATCTTGGTGTGAC
504210	203	503	1444915_at	MTE-int	LTR	MaLR	25	GAAACTGGTTTTCTTTTGACAGAGT
442022	139	441	1444915_at	MTE-int	LTR	MaLR	25	GCTAGAAAAAGCCTTCCGTGCTATA
582644	481	581	1444915_at	MTE-int	LTR	MaLR	25	GATACTTGAGACATGCAATTTGGAA
544874	787	543	1444915_at	MTE-int	LTR	MaLR	25	GAGAAATGTGGACATCAGACGCATG
566200	69	565	1433049_at	Lx	LINE	L1	24	GAGGCCCTTGGTCTTATGAAGAGTC
402427	624	401	1460381_at	ORR1A2	LTR	MaLR	25	CCTTCTTAGAATAGGCGTGGCCTTG
740854	375	739	1432975_at	L1_Mus4	LINE	L1	25	GGAAGGGCTATCCAGAGACTGCTCC
626576	325	625	1446854_at	L1_Mur3	LINE	L1	25	GTAGCCTTCCTCTATTCAAAGGATA
710636	217	709	1442588_at	MLT2D	LTR	ERVL	25	GGTATACTCTTGGAGACTGCCTTCA
111980	757	111	1442588_at	MLT2D	LTR	ERVL	25	AGATTTCTGGGTCTCTACCAGCTAC
616976	745	615	1442588_at	MLT2D	LTR	ERVL	25	GTTTGGGACTTGTTAATCTCTATAG
955741	834	953	1442588_at	L2	LINE	L2	25	TTTTGTTCTGTTTCTACTGCCATTA
482086	123	481	1446602_at	L1Md_F2	LINE	L1	25	GAAGTAGAGGCCCATTAGTCGTGCA
412529	706	411	1431117_x_at	L1Md_F2	LINE	L1	25	GCCAAGTCGGCCATCAGTGGCAAGA
953342	439	951	1452418_at	RLTR6-int	LTR	ERV1	25	TTTTGACTTGTCACTAATCGCCGCC
959156	241	957	1459513_at	MuRRS-int	LTR	ERV1	25	TTAGAACTACAACACAGCGCAAGGT
394603	816	393	1459513_at	MuRRS-int	LTR	ERV1	25	CCGGGCTCTAGTCTAAAGGGAGCAA
273891	344	273	1459513_at	MuRRS-int	LTR	ERV1	25	AAGGGAGCAATGAGACGCCCCACCA
737143	672	735	1459513_at	MuRRS-int	LTR	ERV1	25	GGAACAGGCCAGAGAATAGACAGAC
205583	172	205	1459513_at	MuRRS-int	LTR	ERV1	25	ACAAGGAACCCAGACCTGAAAGAAG
235610	139	235	1447081_at	Lx3C	LINE	L1	25	AACACAATTCTTTCCAGACATTGAA
890831	52	889	1427795_s_at	RLTR46	LTR	ERVK	25	TAAGCGACCAGTCAGGCATGGACAC
646357	66	645	1418416_x_at	IAPLTR2a	LTR	ERVK	25	GTGCCAAGGGTATTTTACCACTACT
833053	390	831	1418416_x_at	IAPLTR2a	LTR	ERVK	25	TGCCAAGGGTATTTTACCACTACTT
755485	978	753	1453701_at	Lx3_Mus	LINE	L1	25	GGCCCAACACTATTACTGAGTCTAT
660936	617	659	1419786_at	B4	SINE	B4	25	GTGACGTGTACTTGTAATCCCAGTG
845006	319	843	1423071_x_at	IAPEY3-int	LTR	ERVK	25	TCCCCACTAATTCATTTTTGGCTGG
798875	280	797	1423071_x_at	IAPEY3-int	LTR	ERVK	25	TGATTTCCCCACTAATTCATTTTTG
868943	208	867	1423071_x_at	IAPEY3-int	LTR	ERVK	25	TCATTGCATGTGATAAGGTGATCAT
258399	884	257	1423072_at	IAPEY3-int	LTR	ERVK	25	AAGAAGCACAGGACAGCATGGCAGA
746834	343	745	1423072_at	IAPEY3-int	LTR	ERVK	25	GGCAGGGACCATGCCATTATGGAAA
843040	357	841	1423072_at	IAPEY3-int	LTR	ERVK	24	TCGTTAACTCTTTCCTTCTTGGGAG
905260	453	903	1423072_at	IAPEY3-int	LTR	ERVK	25	TACGCGTGTTCAGGGTCGTTAACTC
634524	257	633	1423072_at	IAPEY3-int	LTR	ERVK	25	GTAACTACAGCTCTACACTCTGTTT
687228	857	685	1423072_at	IAPEY3-int	LTR	ERVK	25	GGGAAATTCACATTCTGTAACTACA
175552	201	175	1423072_at	IAPLTR3-int	LTR	ERVK	25	ACGGACGTATATAAGCCGCAGTGCT
538616	541	537	1423071_x_at	RLTR46	LTR	ERVK	25	GAGCTTTCTTTGTCTACCTCAATAT
159928	609	159	1423071_x_at	RLTR46	LTR	ERVK	24	AGCCAACACACTTTCTGAGCTTTCT
678674	319	677	1434614_at	RLTR45	LTR	ERVK	25	GGGCCTCTCCCCCTGAGAAGAAAAG
678673	318	677	1434615_x_at	RLTR45	LTR	ERVK	25	GGGCCTCTCCCCCTGAGAAGAAAAG
7356	341	7	1434614_at	RLTR45	LTR	ERVK	25	ATTCCGAGAACCACGGGATGTTCCA
543078	995	541	1434614_at	RLTR45	LTR	ERVK	25	GAGAACCACGGGATGTTCCAGCCCT
543077	994	541	1434615_x_at	RLTR45	LTR	ERVK	25	GAGAACCACGGGATGTTCCAGCCCT
263536	9	263	1432579_at	RLTR6-int	LTR	ERV1	25	AAGAGGTTGCAGTTTAGTTCTAAGA
752800	297	751	1432579_at	RLTR6-int	LTR	ERV1	25	GGCCCACTAATTCTTAATAATCTAA
128021	766	127	1427514_at	RLTR6-int	LTR	ERV1	25	AGACGGAAGCAGTTTCCTAGTGGAA
798643	48	797	1427514_at	RLTR6-int	LTR	ERV1	25	TGTTCCAAACTGGTACACAGACGGA
154195	888	153	1427514_at	RLTR6-int	LTR	ERV1	25	AGCCGTGGCCAGGTGTTCCAAACTG
576502	351	575	1427514_at	RLTR6-int	LTR	ERV1	25	GATGCTGACAAATTAACTCTGGGAC
981393	434	979	1443451_at	RLTR6-int	LTR	ERV1	25	TTCCCTAGAGCATGGGCAGAGACTG
588955	780	587	1459513_at	RLTR6-int	LTR	ERV1	25	GATTTTAGAGAAGGACCAATGTGCC
115627	396	115	1459513_at	RLTR6-int	LTR	ERV1	25	AGATCTGTCCAGAAGATTTTAGAGA
632792	529	631	1460119_at	RLTR13D2	LTR	ERVK	25	GTAAAGAACCATTATGCATCTCGAT
790920	341	789	1460119_at	RLTR13D2	LTR	ERVK	25	TGTAAAGAACCATTATGCATCTCGA
666818	487	665	1460119_at	RLTR13D2	LTR	ERVK	25	GTGTAAAGAACCATTATGCATCTCG
250275	776	249	1446961_at	Lx4A	LINE	L1	24	AACCAGAGAACTCCTACAGATGATG
512233	210	511	1432695_at	L1Md_F2	LINE	L1	24	GACAACACACCTAAAAGCTATAGAG
840928	249	839	1455920_x_at	RMER17A2	LTR	ERVK	25	TCCTTCATGTCTCCTGGAACTCTGG
887397	626	885	1458754_at	Lx9	LINE	L1	25	TAAGTGTAGCTCTTAACCCTCATCA
506924	913	505	1425113_x_at	IAPLTR3-int	LTR	ERVK	25	GAAAGGCTCTGTGGCATAATATGAG
623242	999	621	1425113_x_at	IAPLTR3-int	LTR	ERVK	25	GTAGAAAGGCTCTGTGGCATAATAT
59578	459	59	1442947_x_at	IAPLTR3-int	LTR	ERVK	25	ATGATACTTTTGCTGGATATGATTT
389934	155	389	1442947_x_at	IAPLTR3-int	LTR	ERVK	25	CCCTTTTGCAAGGAAGGGTCCATGG
422510	667	421	1442947_x_at	IAPLTR3-int	LTR	ERVK	25	GCACCCTTTTGCAAGGAAGGGTCCA
476307	356	475	1442947_x_at	IAPLTR3-int	LTR	ERVK	25	GAATGGCACCCTTTTGCAAGGAAGG
310309	690	309	1442947_x_at	IAPLTR3-int	LTR	ERVK	25	CACAACCTAGAATGGCACCCTTTTG
687306	935	685	1446052_at	Lx2	LINE	L1	25	GGGAAACAACATCCTTTACAATAGT
205678	267	205	1446052_at	Lx2	LINE	L1	25	ACAACATCCTTTACAATAGTCACAA
145305	14	145	1459513_at	MuRRS-int	LTR	ERV1	25	AGCAGGATTTTGGCCGCAGTAGTAG
626680	429	625	1427514_at	MuRRS-int	LTR	ERV1	25	GTAGCCCTACTCGTTAAGGATGCTG
887532	761	885	1427514_at	MuRRS-int	LTR	ERV1	25	TAAGTCAGGGACTGGCCATCCAACT
963148	225	961	1432579_at	MuRRS-int	LTR	ERV1	25	TTACTGCTGACGTGTGGCCCACTAA
382156	393	381	1432579_at	MuRRS-int	LTR	ERV1	25	CGTGTGGCCCACTAATTCTTAATAA
512077	54	511	1432579_at	MuRRS-int	LTR	ERV1	25	GACAACAATACCAGTCTCTGCAGAA
153536	229	153	1419793_at	RLTR10-int	LTR	ERVK	25	AGCGGACTCGACAATTGGTGGCCAG
27157	102	27	1431297_a_at	L1VL4	LINE	L1	24	ATAGAACATTTCTTCCTGAGCCAAC
480356	397	479	1433312_at	L1_Mus1	LINE	L1	25	GAAGGGACTCTGTTATAGCTATCTC
575138	991	573	1446502_at	L1_Mur2	LINE	L1	25	GATGCTTGTGGATTGGTAAGACCAA
71242	99	71	1446502_at	L1_Mur2	LINE	L1	25	ATGGCAATTTTACCAAAAGCAATTT
823639	996	821	1446502_at	L1_Mur2	LINE	L1	25	TGCATTCAAGAAAATCCTCATCAAA
638815	540	637	1446502_at	L1_Mur2	LINE	L1	25	TCCAACACAATACTTACGGACCTTG
542118	35	541	1441150_x_at	L1Md_Gf	LINE	L1	25	GAGAAAAAGATAGACACTACCTTAG
131819	556	131	1441150_x_at	L1Md_Gf	LINE	L1	25	AGAAAAAGATAGACACTACCTTAGA
168211	876	167	1446753_at	L1_Mus4	LINE	L1	25	ACCCTATTAAATATGGGATACTGAG
895046	259	893	1444819_at	RMER17B	LTR	ERVK	25	TAAAACCATGTACTGTCTCTTCTCA
211923	500	211	1435765_at	Lx9	LINE	L1	25	AAATCCACAGCTGGACACAATGCAG
53321	214	53	1457678_at	ID_B1	SINE	B4	25	ATGCTTGCCACTCAAATGCCCAAGG
49328	229	49	1457678_at	ID_B1	SINE	B4	25	ATGCCCAAGGTTCTGTGTTCTGTCC
267869	334	267	1457678_at	ID_B1	SINE	B4	25	AAGTTTATGGTCATCCTCCAATGCC
47400	305	47	1457678_at	ID_B1	SINE	B4	25	ATCCTCCAATGCCTGAGAGTTCAAG
681126	767	679	1457678_at	ID_B1	SINE	B4	25	GGGCTACCTGAGAGCTTACCTCAAA
830763	104	829	1441293_at	MT2A	LTR	ERVL	25	TCCCATACGGTATAAGCCAATCTAA
177925	570	177	1441293_at	MT2A	LTR	ERVL	25	ACTGTTGTTGAACTACCTATCCCAT
81426	263	81	1419339_at	RLTR22_Mur	LTR	ERVK	25	AGGACTGCTATTAAAGCCCTCGCTG
175798	447	175	1419339_at	RLTR22_Mur	LTR	ERVK	25	ACTGCTATTAAAGCCCTCGCTGATA
504934	927	503	1419339_at	RLTR22_Mur	LTR	ERVK	24	GAAAGCAGGCATTTACAACTTAGAA
430008	149	429	1419339_at	RLTR22_Mur	LTR	ERVK	25	GCTGTAAAACAATTAACTAGAGGTC
318144	509	317	1445619_at	Lx5	LINE	L1	25	CAGCCCACAGAAGCAACTAAACAGG
182226	863	181	1445619_at	Lx5	LINE	L1	25	ACTAAACAGGGCTCATATGGCTCAT
224298	851	223	1445619_at	Lx5	LINE	L1	25	AAACAGGGCTCATATGGCTCATAGA
646715	424	645	1445619_at	Lx5	LINE	L1	25	GTCTGCACTTGGAATCCTTTACCTC
765004	477	763	1445619_at	Lx5	LINE	L1	25	TGGAATCCTTTACCTCCTACTGGCT
931012	153	929	1445619_at	Lx5	LINE	L1	25	TATATGAGAGTCTGTGCCAAGTCTT
647096	805	645	1445619_at	Lx5	LINE	L1	25	GTCTGTGCCAAGTCTTATTGTATCT
5271	260	5	1445619_at	Lx5	LINE	L1	25	ATTGTATCTTGTTAGGCCATACTTG
344441	754	343	1445619_at	Lx5	LINE	L1	25	CTTGTTAGGCCATACTTGGTGGATA
669069	734	667	1434497_at	RLTR13D1	LTR	ERVK	25	GTGTCAGGGAACTTCAATGTACTTT
694909	522	693	1435327_at	L1Md_T	LINE	L1	25	GGGTTTCTGTTTTCATGATGCTGTA
885023	256	883	1435327_at	L1Md_T	LINE	L1	25	TAATGTTTACTTCAGCTTGTTGAGC
82029	866	81	1444721_at	L1_Mus1	LINE	L1	25	AGGACCTCATGATCACCTGAGAGCA
182349	986	181	1445336_at	RMER17C	LTR	ERVK	25	ACTCTATTCCATACTATATCCGTTG
395895	104	395	1459435_at	RLTR23	LTR	ERV1	25	CCTGGAATTCCAATGTGCTTTCAAT
884956	189	883	1433116_at	ORR1B2-int	LTR	MaLR	25	TAATGTATATTCTGTGCCGTTGTAA
837559	888	835	1419267_at	L1Md_F2	LINE	L1	25	TCCAGTGGACAAAAGATAGCAGTTT
716614	183	715	1445087_at	RMER6C	LTR	ERVK	25	GGATTACAGTATGATCTGCCTGGAA
33946	879	33	1444819_at	RMER13B	LTR	ERVK	25	ATCACAGCTCTCTGCCATGACAATA
241902	419	241	1430461_at	MT2A	LTR	ERVL	24	AACTACGAGATTCTTGGCCTTTCTA
512110	87	511	1457871_at	RMER19C	LTR	ERVK	25	GACAACGAAGAGTGGAATCACCCTA
727296	845	725	1453953_at	Lx2	LINE	L1	25	GGAGCCTGATATGACAGTTCCCTGA
939165	290	937	1422308_a_at	ORR1D2	LTR	MaLR	25	TTTGAAGTGCTCCTCATCGCCACAG
605034	827	603	1460045_at	ID	SINE	ID	25	GTTCACTTCCTAAGGCAACTAGTAT
963872	949	961	1460045_at	PB1D9	SINE	Alu	25	TTGAAGGGCTACTTCTTACCCTGTA
899674	879	897	1444736_at	AT_rich	Low_complexity	Low_complexity	24	TACATTCTTGTAATAACTTCCCTAA
806705	94	805	1443913_at	ETnERV3-int	LTR	ERVK	25	TGAGATTTTTATTATTCCCAAGGAA
723088	645	721	1443913_at	ETnERV3-int	LTR	ERVK	25	GGAGAGCAGACCTGGTGTCAACTTG
140200	921	139	1460084_at	ETnERV3-int	LTR	ERVK	25	AGCAACAACATACTGCTCATTTTGT
484818	851	483	1460084_at	ETnERV3-int	LTR	ERVK	25	GAAGCAAAGGTTAACGCCCTAGAAG
905760	953	903	1446860_at	Lx3_Mus	LINE	L1	24	TACCAAAGGCAGTCTATAGATTCAG
307692	77	307	1422006_at	L1_Mus4	LINE	L1	25	CAACAATACCACTCCTGGTCATATA
350644	945	349	1429676_at	IAP-d-int	LTR	ERVK	25	CTTTTGCAGCCCTAGAGCTGGGACA
825015	368	823	1446261_at	L1VL4	LINE	L1	25	TGCTTCTGGAGCTGATCCTATGCCA
500812	813	499	1446261_at	L1_Mur2	LINE	L1	25	GAAAACTCCAAATGTCCCTCAACTG
450620	721	449	1446261_at	L1_Mur2	LINE	L1	25	GCATAAATATGTGCATAGCAGCTTT
929303	448	927	1446261_at	L1_Mur2	LINE	L1	25	TATACTATAGGGACACTTGCATAAA
115242	11	115	1446261_at	L1_Mur2	LINE	L1	25	AGATGCCCAATTATACTATAGGGAC
354501	794	353	1446261_at	L1_Mur2	LINE	L1	25	CTATAGCACTTTTGGGCATACACCC
261927	404	261	1446261_at	L1_Mur2	LINE	L1	25	AAGACCCTGCTATAGCACTTTTGGG
742929	446	741	1446261_at	L1_Mur2	LINE	L1	25	GGAATAATTCTATGCAAAGACCCTG
246398	907	245	1446261_at	L1_Mur2	LINE	L1	25	AACCCAGTTGAAAAACTTGGCACAG
284468	901	283	1437694_at	MurERV4_19-int	LTR	ERVK	24	AATGCTACAGCTAGCTTTTTAAAAA
102129	926	101	1434279_at	MMETn-int	LTR	ERVK	25	AGTCATTTTTCTCATCCTCCCAGCC
122088	845	121	1435789_x_at	LTRIS2	LTR	ERV1	25	AGAGATAGCGACATTCCTCTACCCA
694992	605	693	1459720_x_at	IAPLTR2b	LTR	ERVK	25	GGGTTTGAGGCTTGCACTCTTGCTC
398503	708	397	1444929_at	RLTR27	LTR	ERVK	25	CCTCCGGAGCAGGTGCATGCAAATT
913077	254	911	1433187_at	Lx2	LINE	L1	24	TAGCAGAGGATTGCCTAGTCTGGCC
853530	827	851	1458192_at	RMER16-int	LTR	ERVK	25	TCTGGCTCCTACTGGAGATATCCTT
510104	85	509	1439961_x_at	IAPLTR2b	LTR	ERVK	25	GACAATCCTCCATAAAAGGGACGGG
779122	567	777	1460151_at	MMETn-int	LTR	ERVK	25	TGGGCCCTACAGCAGAAGTTCTCTG
147649	354	147	1442448_at	RLTR26	LTR	ERVK	25	AGCTCAGGCTTAAAACCCCAGTGAC
103553	346	103	1442536_at	MMERVK10C-int	LTR	ERVK	25	AGTAGGGCCGGTGCAAGCCTTGCTT
41565	482	41	1443913_at	RMER16-int	LTR	ERVK	25	ATCTCTCTAAGTGTCTATGGCACCC
310351	732	309	1451699_at	RLTR10D	LTR	ERVK	25	CACAAGAGACTATTCCTGGAGAGAG
192290	907	191	1454220_at	RSINE1	SINE	B4	25	ACATGCATTCCTTGGAGGGCACACA
743258	775	741	1454220_at	RSINE1	SINE	B4	25	GGAATTGATGCAAACAAGCTGTCTT
490775	796	489	1443463_at	L1Md_F2	LINE	L1	25	GAACCAAGCCCATTAAAATCAGGAA
693217	834	691	1451626_x_at	IAPLTR1_Mm	LTR	ERVK	24	GGGTTTCGTTCTCTCTCCTCTCTTG
785040	473	783	1450264_a_at	Lx9	LINE	L1	25	TGTGCTTGTGTACGCATGACTGCAT
272221	678	271	1455274_at	ETnERV2-int	LTR	ERVK	25	AAGGGGGAGATGTCAGAGACCATCC
450097	198	449	1439911_at	RLTR13D2	LTR	ERVK	25	GCATTTCTCTGTTTTTTGCAAGATA
178055	700	177	1454171_x_at	IAPLTR4	LTR	ERVK	25	ACTGACATCCGGTGTTCTAACTGGT
710852	433	709	1439886_at	RLTR13D2	LTR	ERVK	25	GGTTTCTGCCAGTCCTTTTGTATGC
614613	386	613	1439886_at	RLTR13D2	LTR	ERVK	25	GTTTCTGCCAGTCCTTTTGTATGCA
315692	61	315	1422006_at	Lx3A	LINE	L1	25	CACTGCTGGTAGGATTGCAAGCTGG
298182	587	297	1427487_at	MT2_Mm	LTR	ERVL	24	AATTGGGCTGCTGACTGTTAAGTCA
841076	397	839	1458740_at	RLTR16	LTR	ERVK	25	TCCTGTTCCCCAATTAGTTCTTGAT
189515	136	189	1449652_at	Lx2	LINE	L1	25	ACATAAAGGGACTTGTGTCTCTAGC
310177	558	309	1441854_at	B4A	SINE	B4	25	CAAATTGATGAGCTTCAGGTTCAAT
201677	274	201	1446922_at	Lx3_Mus	LINE	L1	25	ACACATATGGTAGAGGACTTCCGGG
839522	847	837	1441150_x_at	RLTR6_Mm	LTR	ERV1	25	TCCTCACCCTAGAGTTCGAACCCTC
404111	304	403	1446602_at	L1Md_F2	LINE	L1	25	CCATTAGTGGAAGTAGAGGCCCATT
401998	195	401	1449308_at	ETnERV2-int	LTR	ERVK	25	CCTTCACAATCTCCTTAACAAGTCA
568289	154	567	1432324_at	Lx3A	LINE	L1	25	GAGGCTCCAAGACTTGACACTGTTA
251722	219	251	1452068_at	RLTR5_Mm	LTR	ERV1	25	AAGCCAATCATGTGTAACCTCGCAA
877673	922	875	1439682_at	RLTR45-int	LTR	ERVK	25	TCACCCAGTGAGCAAACAGATGTTT
196332	941	195	1439298_at	B1_Mus1	SINE	Alu	25	ACAGTCAGGACTGCACATGGAAACC
229944	485	229	1441419_at	L1_Mus1	LINE	L1	24	AAAACTGACCGTATAATCAGTCACA
510983	964	509	1423071_x_at	RLTR46	LTR	ERVK	25	GACACGTCACCAAAAGTATTTAAGC
334331	664	333	1423071_x_at	RLTR46	LTR	ERVK	25	CATGAGGATCATGGGTGTTGCTACC
334332	665	333	1439295_x_at	RLTR46	LTR	ERVK	25	CATGAGGATCATGGGTGTTGCTACC
925478	631	923	1423071_x_at	RLTR46	LTR	ERVK	25	TATCCCCAGGGTGCATGAGGATCAT
925477	630	923	1439295_x_at	RLTR46	LTR	ERVK	25	TATCCCCAGGGTGCATGAGGATCAT
887391	620	885	1444929_at	RLTR27	LTR	ERVK	25	TAAGGTGCCAGCAGACTGACCAATC
343863	176	343	1439682_at	RLTR45-int	LTR	ERVK	25	CTTGGCTAGCCCAGGTTATACCCAA
61744	621	61	1449952_s_at	RMER13B	LTR	ERVK	25	ATGTAGAGGATATGACCCGTGGTCA
130047	788	129	1460143_at	RLTR33	LTR	ERVK	25	AGACATCATTCTAAGGAAATCCCCT
375915	164	375	1460143_at	RLTR33	LTR	ERVK	25	CTGTCCCTCAATCCTGATTGATTGG
390636	857	389	1460143_at	RLTR33	LTR	ERVK	25	CCCTGATCTATCAGTCTTGCGGATA
229560	101	229	1460143_at	RLTR33	LTR	ERVK	25	AAAACAGCCCTGTTTGAGACCAGTG
532759	696	531	1460143_at	RLTR33	LTR	ERVK	25	GACCAGTGTCTGAGTGGTTTGTTCA
162101	778	161	1435085_at	B3	SINE	B2	24	ACCAGCTGTAACTTCAGCGTCTTTG
443943	56	443	1432663_at	MT2B2	LTR	ERVL	25	GCTATTCATGGTTGTCACCTTCACT
765181	654	763	1459819_at	B4A	SINE	B4	25	TGGCACTTGCTAGCCAGCCAGTCTA
185767	396	185	1444591_at	B3	SINE	B2	25	ACTATCAATAACTACAGTTCTAGGG
332507	844	331	1449371_at	B1_Mur1	SINE	Alu	25	CAGGCAAGGTGGCACAGGACTTTAA
835277	610	833	1439508_at	MTC	LTR	MaLR	25	TCCAGGACCTTACCCTGTTTGAGGT
64087	960	63	1428956_at	B1_Mus1	SINE	Alu	25	ATGTGAACCCCAACACTTGGTAGGT
710425	6	709	1428956_at	PB1D10	SINE	Alu	25	GGTATACATCTGGAATTGCAGCATT
961322	403	959	1430823_at	MTE2a	LTR	MaLR	25	TTAGTTGATATAGGAAGACCCAGCC
714570	143	713	1457605_at	ID_B1	SINE	B4	25	GGTTCCATCCCCAGCCATGCATAAA
807001	390	805	1432507_at	Lx4A	LINE	L1	25	TGAGAGGATCTACCCAGCAACTGAC
843051	368	841	1438865_at	B4	SINE	B4	24	TCCTGCAATCCTAAAACCCGAGAGT
973185	242	971	1454178_at	MT2A	LTR	ERVL	25	TTCTTTGGACTTTTAGCCTGGGCTG
211550	127	211	1456988_at	ORR1E	LTR	MaLR	25	AAATGCTCCCCACAGGTTCATGTAT
612549	326	611	1456988_at	ORR1E	LTR	MaLR	25	GTTTACTCTACATGTTTCACAACTA
314190	563	313	1456988_at	ORR1E	LTR	MaLR	25	CACTCCCTCCATGTTGTGATGGAAA
999966	971	997	1431943_at	B4A	SINE	B4	25	TTGGATTCCCAGCACTCGCATAAAA
94098	911	93	1431943_at	B4A	SINE	B4	25	AGTGTGAAGACCTGAGCTTGGATTC
448377	482	447	1431943_at	B4A	SINE	B4	25	GCTTGTCTTGCTGTGCGAGTGTGAA
114153	926	113	1431943_at	B4A	SINE	B4	25	AGATACCTCAGTCCGTAATGTGCTT
528146	91	527	1432497_at	RSINE1	SINE	B4	25	GACGTAAAGCATCTGTGGAATCCCA
376221	470	375	1432497_at	RSINE1	SINE	B4	25	CTGTGGAATCCCAGTGACCTGAATT
165461	130	165	1432497_at	RSINE1	SINE	B4	25	ACCTGAATTTGATTCCTAGGCCCCA
1138	135	1	1432497_at	RSINE1	SINE	B4	25	ATTCCTAGGCCCCACGTAAAGATGG
945855	968	943	1434953_at	L1MC4a	LINE	L1	25	TTTCAACCAGCAGTGCCACATATAG
293840	253	293	1434953_at	L1MC4a	LINE	L1	25	AATAGACCTGCTCTGTGTATTGCCA
273638	91	273	1434953_at	L1MC4a	LINE	L1	25	AAGGGATCTTGGAGCCACATGGTTA
398233	438	397	1422196_at	RSINE1	SINE	B4	25	CCTGCTTTTGATGGAGACACACGTA
199720	321	199	1446067_at	B3A	SINE	B2	24	ACAGCCACCTGTAAGTTCAGCTCCA
283923	356	283	1460158_at	RMER20B	LTR	ERVK	25	AATGAGGCATTCTTCACTACCCTAA
69633	494	69	1442114_at	RMER20B	LTR	ERVK	24	ATGGAGAACTCCCTTTACCAGCAGC
370650	911	369	1442856_at	B4A	SINE	B4	24	CTGAGGTGGGTCCTAGGTACTCCAT
800711	112	799	1446753_at	Lx	LINE	L1	24	TGATCCTCAAACACATTGGCACAGT
334255	588	333	1457559_at	MYSERV16_I-int	LTR	ERVK	25	CATGGTTGGGTTAGATTCTGATTTA
106048	837	105	1453701_at	Lx3_Mus	LINE	L1	25	AGTTTCAATTAATCTGGACGCCTGA
403855	48	403	1433034_at	RLTR44B	LTR	ERVK	25	CCTTGCCTGAGCATGCGCAGTGAAA
216278	847	215	1453438_x_at	Lx5	LINE	L1	25	AAAGTATCTTCACCAACCCTACATC
528868	813	527	1458091_at	Lx9	LINE	L1	25	GACCCGAACAAGGATGAACATGCTA
631141	882	629	1458091_at	Lx9	LINE	L1	25	GTAAACAGACCCGAACAAGGATGAA
261701	178	261	1458091_at	Lx9	LINE	L1	25	AAGAGGGATTTTGCTGATAGAGTAT
250442	943	249	1457413_at	B3A	SINE	B2	25	AACCACATGTAATTCTTGTTCCAGG
666849	518	665	1416242_at	RSINE1	SINE	B4	24	GTGTATAGATGAACACACACATACT
510699	680	509	1431048_at	RMER1B	Other	Other	25	GACAACAACAGGCTATCAGTGAGGA
752609	106	751	1434497_at	RLTR13D2	LTR	ERVK	25	GGCTCAAAGGAGTAGCACAAATTCT
146169	878	145	1441939_x_at	B1_Mur1	SINE	Alu	25	AGCATTCAGGATGGAGAGACCGGCA
824939	292	823	1428633_at	Lx5	LINE	L1	25	TGCTATAAACCACAGACCCAAAGAA
549051	956	547	1444190_at	MTEb	LTR	MaLR	25	GAGTTAAAGTACACCCATCCTCCTT
335716	45	335	1444190_at	MTEb	LTR	MaLR	25	CATGTCTTCCCCACAGAGATTAAGT
27290	235	27	1444190_at	MTEb	LTR	MaLR	25	ATAGAACCAGCTCCATGGTGTTCCT
572870	727	571	1433034_at	RLTR44B	LTR	ERVK	25	GATGAGGTCAGTTGCCGTGAGTATA
335829	158	335	1457312_at	ORR1C2	LTR	MaLR	25	CATGGTGCGCCTTCACAGCAATAGA
73998	851	73	1442895_at	Lx7	LINE	L1	24	AGGCCCTATGCCCAGAAGTAGCTGA
356309	598	355	1443444_at	ID_B1	SINE	B4	25	CTAGCATGCATGCAACCCTGGGTTG
578274	119	577	1443444_at	ID_B1	SINE	B4	25	GATCCCCAACACCACGTAGAAGTGA
408707	892	407	1425744_a_at	ID_B1	SINE	B4	25	CCAGCACCACATAAATGCAGGTAAG
564781	654	563	1425744_a_at	ID_B1	SINE	B4	25	GAGGACCAAGCATTCTCCTTGGCTA
440874	995	439	1425744_a_at	ID_B1	SINE	B4	25	GCTACATAACAAAAGCAAGGCCTTT
399848	49	399	1431991_at	RMER17B	LTR	ERVK	25	CCTCACAGTTACCTGACTATAGCCA
883273	510	881	1446634_at	ID_B1	SINE	B4	25	TCAATCCCCATCACTGCATAAACTG
398306	511	397	1445738_at	B3A	SINE	B2	25	CCTGCATTCACACGGTGTACATACA
5612	601	5	1445738_at	B4A	SINE	B4	25	ACTAGGAAAGTAGAGCCAGGAGCCT
254259	752	253	1445738_at	B4A	SINE	B4	25	AAGCTTGCTATCCAGCCTATCCAGT
924878	31	923	1445738_at	B4A	SINE	B4	25	TATCCAGCCTATCCAGTGGGTGAGC
47803	708	47	1445738_at	B4A	SINE	B4	25	ATCCAGTGGGTGAGCTCCAGGTCCA
131369	106	131	1445738_at	B4A	SINE	B4	25	AGACACCAAAGCCAACCTTCGATTT
305945	334	305	1445738_at	B4A	SINE	B4	25	CAACCTTCGATTTACATATGTGCAC
694808	421	693	1440501_at	B4	SINE	B4	25	GGGTTTGCTGACCAGCCAGTCTAGC
556523	412	555	1453617_at	PB1D10	SINE	Alu	25	GAGTCATAAAATTCCAGCCAGCCTG
717383	952	715	1453617_at	L1M5	LINE	L1	25	GGATAAAGATTTGCCTCAGTACACA
292115	532	291	1459436_at	B3A	SINE	B2	25	AATACCACCCACTGGCACATATACT
695017	630	693	1459436_at	B3A	SINE	B2	25	GGGTATCTAATACCACCCACTGGCA
811357	738	809	1459436_at	B3A	SINE	B2	25	TGACTCCTGCTCTGGGTATCTAATA
189835	456	189	1459436_at	B3A	SINE	B2	25	ACATTAATCACAACTGCCTCTGACT
99864	665	99	1459436_at	B3A	SINE	B2	25	AGTGCCCACATTAATCACAACTGCC
278022	467	277	1458290_at	B3	SINE	B2	25	AAGGAACCAGATTTGATTGCTAACA
883624	861	881	1459746_at	B1_Mur1	SINE	Alu	25	TAATGCCAACACTTAGGGAGGAGAC
215738	307	215	1459746_at	B1_Mur1	SINE	Alu	25	AAAGGCAGATTTGTCTACATAATGA
861718	999	859	1459746_at	B1_Mur1	SINE	Alu	25	TCTACATAATGAGGCCAGCTAGGGC
699197	802	697	1444848_at	B1F2	SINE	Alu	25	GGTGGTACATGCCTGGAAACAGCAC
172060	717	171	1444848_at	B1F2	SINE	Alu	25	ACGCAAAGTTGGGAGCATCGGCAAT
141784	501	141	1444057_at	B3A	SINE	B2	25	AGCACCACAAGGCAGCTTACAACTG
124245	998	123	1444057_at	B3A	SINE	B2	25	AGCTTACAACTGTCCTTAACCCCAG
306125	514	305	1444057_at	B3A	SINE	B2	25	CAACTGTCCTTAACCCCAGTTTCAG
673022	679	671	1432250_at	ORR1B1	LTR	MaLR	25	GTGGGCTCTAAGGTCCTATGCTCAA
87210	35	87	1426484_at	ID_B1	SINE	B4	25	AGGTTATCCTCAGGTCCAGGCTCAA
88150	975	87	1426484_at	ID_B1	SINE	B4	25	AGGTCCAGGCTCAAGTCCAGCCTAG
418582	747	417	1426484_at	ID_B1	SINE	B4	25	GCCTAGGCAGAGTGAGATCTGTCTC
556601	490	555	1443929_at	RMER16	LTR	ERVK	25	GAGTAATCACGGGACTTTGCTTACT
939189	314	937	1436072_at	ORR1B1-int	LTR	MaLR	25	TTTGATCCAATATTTCCTCACTATG
826888	237	825	1447284_at	MTE2a	LTR	MaLR	25	TGCTCTTGACTATGGATATGATGTG
71548	405	71	1444069_at	B4	SINE	B4	25	ATGGCTCCATTGGTAAACTGCTTGC
1396	393	1	1441288_at	RMER19B	LTR	ERVK	24	AGGAAGGTCAAAGCATTTAAGAACA
709224	809	707	1442378_x_at	LTRIS2	LTR	ERV1	25	GGTATTCCTCATGACTCTTGTAACT
384736	969	383	1442378_x_at	LTRIS2	LTR	ERV1	25	CGCTATGCAAATGTGCTTTTGTTAG
384735	968	383	1457841_at	LTRIS2	LTR	ERV1	25	CGCTATGCAAATGTGCTTTTGTTAG
393975	188	393	1457841_at	LTRIS2	LTR	ERV1	25	CCGCTATGCAAATGTGCTTTTGTTA
392265	482	391	1442378_x_at	LTRIS2	LTR	ERV1	25	CCCGCTATGCAAATGTGCTTTTGTT
392264	481	391	1457841_at	LTRIS2	LTR	ERV1	25	CCCGCTATGCAAATGTGCTTTTGTT
169746	407	169	1457841_at	LTRIS2	LTR	ERV1	25	ACCCGCTATGCAAATGTGCTTTTGT
248137	642	247	1442378_x_at	LTRIS2	LTR	ERV1	25	AACCCGCTATGCAAATGTGCTTTTG
248138	643	247	1457841_at	LTRIS2	LTR	ERV1	25	AACCCGCTATGCAAATGTGCTTTTG
21779	736	21	1458754_at	Lx9	LINE	L1	24	ATATCCACAGATAAGTGTAGCTCTT
7793	778	7	1430457_at	MLT2B2	LTR	ERVL	25	ATTCCATATGCCAACTTGTACTCAG
993458	475	991	1430457_at	MLT2B2	LTR	ERVL	25	TTGTACTCAGAAAGGGTTTCCCAGA
928940	85	927	1430457_at	MLT2B2	LTR	ERVL	25	TATCTCTGGGTGAGCCTTGGGATCT
692658	275	691	1430457_at	MLT2B2	LTR	ERVL	25	GGGATCTCTCTAGACCATAAGCATT
249509	10	249	1430457_at	MLT2B2	LTR	ERVL	25	AACCTCACAATGTGGGCAGCTGCCA
746663	172	745	1430457_at	MLT2B2	LTR	ERVL	25	GGCAGCTGCCATCTAATTCATAGAG
973395	452	971	1430457_at	MLT2B2	LTR	ERVL	25	TTCATAGAGCACACACCCAAACAGG
129618	359	129	1430457_at	MLT2B2	LTR	ERVL	25	AGACTGGATTCTTGCTCTCTTCTTA
186010	639	185	1430457_at	MLT2B2	LTR	ERVL	25	ACTTTGAGACATTCTTCCTCTTCTT
412507	684	411	1418762_at	B1F1	SINE	Alu	25	GCCAACATGGGATACCTGAGACTCT
804847	240	803	1418762_at	B1F1	SINE	Alu	25	TGAGGTTCAGGCCAACATGGGATAC
554526	419	553	1445389_at	L1_Mur1	LINE	L1	25	GAGTATCTTTCTACTAATCCAGCCC
863431	708	861	1445389_at	L1_Mur1	LINE	L1	25	TCTTTCTACTAATCCAGCCCTAAAG
11762	739	11	1445389_at	L1_Mur1	LINE	L1	25	ATTAATCATATCACAGCAAAGCCAA
310509	890	309	1445389_at	L1_Mur1	LINE	L1	25	CACAGTAACACTTCCAACATTAAAA
294084	497	293	1445389_at	L1_Mur1	LINE	L1	25	AATATCTCATATCTCTCATCATCAA
361784	61	361	1445389_at	L1_Mur1	LINE	L1	25	CTCATATCTCTCATCATCAATGGAC
217848	413	217	1445389_at	L1_Mur1	LINE	L1	25	AAAGACACAGGTTAACGGACTGGAT
711398	979	709	1445389_at	L1_Mur1	LINE	L1	25	GGTTAACGGACTGGATGCATAAACA
450755	856	449	1445389_at	L1_Mur1	LINE	L1	25	GCATAAACAGGATCCATCATTCTGC
39285	206	39	1445389_at	L1_Mur1	LINE	L1	25	ATCATTCTGCAGCATACAAGAAACA
898867	72	897	1445389_at	L1_Mur1	LINE	L1	25	TACAAGAAACATACCTCAGCAACAA
409973	154	409	1442657_at	RSINE1	SINE	B4	25	CCACGTCTGTATCATGGCATGTATG
562339	216	561	1442657_at	PB1D10	SINE	Alu	25	GAGGTCTTTACATATAGTCCCAGCA
931080	221	929	1442657_at	PB1D10	SINE	Alu	25	TATAGTCCCAGCAACCTTGGAGAAT
344673	986	343	1442657_at	PB1D10	SINE	Alu	25	CTTGGAGAATTGACTGGAGGCTTTT
176144	793	175	1442657_at	PB1D10	SINE	Alu	25	ACTGGAGGCTTTTGAGTCTGAGAGC
646492	201	645	1442657_at	PB1D10	SINE	Alu	25	GTCTGAGAGCAACTTGAGCCACTTA
809142	527	807	1442657_at	PB1D10	SINE	Alu	25	TGAGCCACTTAATGAGATCTTGTCT
258252	737	257	1442657_at	HAL1b	LINE	L1	25	AAGAATATTACCTTCAGGCAGCCAA
100025	826	99	1437720_at	Tigger5	DNA	MER2_type	25	AGTCATGTGACTGTAGTGGAGAAAC
544326	239	543	1437720_at	Tigger5	DNA	MER2_type	25	GAGAAACAAGCAGACCACTACATTA
428571	716	427	1427798_x_at	RLTR4_Mm	LTR	ERV1	24	GCTGGGTTCTCAAAAAGTTACAAGG
873052	309	871	1431214_at	RLTR4_MM-int	LTR	ERV1	25	TCAGGAGCTCAGGTTGTGGGACCAA
688973	598	687	1431214_at	RLTR4_MM-int	LTR	ERV1	25	GGGACCAATGGGACAGCCCCTGCAA
535014	947	533	1427798_x_at	RLTR4_Mm	LTR	ERV1	24	GAGCTGGGTTCTCAAAAAGTTACAA
151824	521	151	1427798_x_at	RLTR4_Mm	LTR	ERV1	24	AGCTGGGTTCTCAAAAAGTTACAAG
596642	451	595	1434818_at	RLTR21	LTR	ERVK	25	GTTGTTGGAACATTGTTCCTTCCAT
707246	835	705	AFFX-MURINE_b1_at	BC1_Mm	scRNA	scRNA	25	GGTAGAGCGCTTGCCTAGCAAGCGC
634608	341	633	1444953_at	B3A	SINE	B2	25	GTAAGCTCATACTGCTTCCAGAGGA
3842	835	3	1444953_at	B3A	SINE	B2	25	ATTGTGTGACTAACAGCTATCTGTG
442668	785	441	1444953_at	B3A	SINE	B2	25	GCTATCTGTGACTCCAGCTGACTTA
151513	210	151	1444953_at	B3A	SINE	B2	25	AGCTGACTTAGCCACCTGTACACAT
793415	832	791	1455623_at	Lx7	LINE	L1	25	TGTATCAACCGTACTCCAGGGCTGG
816839	208	815	1455623_at	Lx7	LINE	L1	25	TGAACTGTCCCTGGGTGTATCAACC
206258	847	205	1455623_at	Lx7	LINE	L1	25	AAATCCGTTTTCTCCATGAACTGTC
488675	700	487	1455623_at	Lx7	LINE	L1	25	GAAGCTATTGGTAGCTGCTGGCAAA
538713	638	537	1436021_at	MER63D	DNA	AcHobo	25	GAGCTAGTAGGCATGACAAAGACTT
542486	403	541	1439351_at	PB1D10	SINE	Alu	25	GAGAATCTTGAGTTGGAGGTTAGCC
560558	439	559	1452289_a_at	B1F	SINE	Alu	25	GAGGTAGGTGGATCACTGCAAGTTT
890841	62	889	1431850_at	ORR1C1	LTR	MaLR	25	TAAGCTAGGCCAGTGTCTCTCTCTT
807300	689	805	1456962_at	ORR1D2	LTR	MaLR	25	TGAGAAATGAGCTCTCACCTGGTGC
804954	347	803	1456962_at	ORR1D2	LTR	MaLR	25	TGAGTATTTGGTTCCTCGTTTGGTG
332583	920	331	1456962_at	ORR1D2	LTR	MaLR	25	CAGGAGTCTCCAGCATTTGAGTATT
556113	2	555	1456962_at	B4	SINE	B4	25	GAGGAACAACCACCCAGGTTGACCT
663264	941	661	1456962_at	B4	SINE	B4	25	GTGAGTCCTATGTCCCAGCAAAAGA
158059	744	157	1456962_at	B4	SINE	B4	25	AGCCTATCTCTATCTGTGAGTCCTA
88170	995	87	1456962_at	B4	SINE	B4	25	AGGTGGATTCCTAGGGCTCAATGGC
531015	956	529	1453982_at	RLTR19	LTR	ERVK	25	GACCATGTACCCTGTTATGTTCTGT
27933	878	27	1453982_at	RLTR19	LTR	ERVK	25	ATACCTGCCAGTAGTTGATGCACAG
600483	284	599	1453982_at	RLTR19	LTR	ERVK	25	GTTCCATGCCTGCAAACTATTTCAT
833524	861	831	1453982_at	RLTR19	LTR	ERVK	25	TGCCTCCTAGCATAGCTGTAGCCAT
993547	564	991	1419558_at	PB1D9	SINE	Alu	25	TTGATGCCAGTCTGGGCCATATAAT
702612	209	701	1442224_at	L1MA7	LINE	L1	25	GGTGACTGTAACAATGTACTCCATC
611188	969	609	1443198_at	MIRm	SINE	MIR	25	GTTTTTCATTCTGTAACACAGAGCA
380135	376	379	AFFX-MUR_b2_at	B2_Mm2	SINE	B2	25	CGAGTTCAAACCCAGCAACCACATG
301881	278	301	1445422_at	ID_B1	SINE	B4	24	CAAGGTCATCTTTGGTTATATAGCC
937235	364	935	1458916_at	B1F	SINE	Alu	25	TTTGAGACCAGTCTGGGCCTCATGG
420255	416	419	1455998_at	MIR3	SINE	MIR	25	GCCTCGGTTCTCTTTTCTATAACAT
502832	829	501	1438687_at	L1MC4a	LINE	L1	25	GAAACTACTTTCAATGTGTACAAAT
428029	174	427	1445701_at	PB1D10	SINE	Alu	25	GCTGAGGTGGGAAGATTCCTAGTTA
41214	131	41	1445701_at	PB1D10	SINE	Alu	25	ATCTAACAATCTTCAGGAGGCTGAG
191633	250	191	1445701_at	PB1D10	SINE	Alu	25	ACATCTAACAATCTTCAGGAGGCTG
656711	400	655	1445701_at	PB1D10	SINE	Alu	25	GTGCACATCTAACAATCTTCAGGAG
674913	566	673	1445701_at	PB1D10	SINE	Alu	25	GTGGTGCACATCTAACAATCTTCAG
731157	698	729	1457138_x_at	MER63D	DNA	AcHobo	25	GGACTGATAATTACATTTTCCAGAA
526421	370	525	1457138_x_at	MER63D	DNA	AcHobo	25	GACTGGTAGGCTGACAGGACTGATA
67474	339	67	1439942_at	B4A	SINE	B4	25	ATGGTGAGCTTCTGGTTCATTGAGA
181629	266	181	1431799_at	MURVY-LTR	LTR	ERV1	25	ACTCCTCATGCCTTGTAATTTTACC
888929	154	887	1419661_at	RLTR11A	LTR	ERVK	25	TAAGATGCTGAGTGACCCTGACCCC
225788	337	225	1434280_at	MMETn-int	LTR	ERVK	25	AAACTGCTATTGTTCCATTGACTGC
57913	798	57	1434280_at	MMETn-int	LTR	ERVK	25	ATGAGAGCGCTCATACAGCTCACTT
438634	759	437	1434280_at	MMETn-int	LTR	ERVK	25	GCTCATACAGCTCACTTCATACAAA
554507	400	553	1434280_at	MMETn-int	LTR	ERVK	25	GAGTTATCTAGTTATGTTTGTCTTT
616847	616	615	1434280_at	MMETn-int	LTR	ERVK	25	GTTTGGTTATAGTTGCTGCCTGGCA
989312	337	987	1434280_at	MMETn-int	LTR	ERVK	25	TTGCTGCCTGGCAGGAAACTGCAGT
482700	737	481	1434280_at	MMETn-int	LTR	ERVK	25	GAAGAACGTTTTAACTGTAAGTCAT
988976	1	987	1434280_at	MMETn-int	LTR	ERVK	25	TTGAGTCAATGCAGGGCTCTGGGCA
1787	784	1	1434279_at	MMETn-int	LTR	ERVK	25	ATTGGTTGTGCCCAAAACAATTCTT
715065	638	713	1434279_at	MMETn-int	LTR	ERVK	25	GGTTGTGCCCAAAACAATTCTTTGG
680842	483	679	1434279_at	MMETn-int	LTR	ERVK	25	GGGCGGAGTCTTAAGACACAGTTTC
722924	481	721	1434279_at	MMETn-int	LTR	ERVK	25	GGAGTCTTAAGACACAGTTTCCCCT
614589	362	613	1434279_at	MMETn-int	LTR	ERVK	25	GTTTCCCCTGTTCCAGCACAGATGA
390751	972	389	1434279_at	MMETn-int	LTR	ERVK	25	CCCTGTTCCAGCACAGATGATCTAG
600203	4	599	1434279_at	MMETn-int	LTR	ERVK	25	GTTCCAGCACAGATGATCTAGTTGT
408474	659	407	1434279_at	MMETn-int	LTR	ERVK	25	CCAGCACAGATGATCTAGTTGTGTG
7147	132	7	1434279_at	MMETn-int	LTR	ERVK	25	ATTGCTTATGCATATTTCTAGTTAA
402511	708	401	1434279_at	MMETn-int	LTR	ERVK	25	CCTTCTAGTTACAACTGCTCCTTAA
706535	124	705	1454904_at	MMETn-int	LTR	ERVK	25	GGTAAATCAACATTCCCGAGGCGGA
644570	283	643	1454904_at	MMETn-int	LTR	ERVK	25	GTCTCAGGACATTTCCAGCATGTGG
145313	22	145	1454904_at	MMETn-int	LTR	ERVK	25	AGCATGTGGCTTTCAGTCTGAGTTA
146141	850	145	1454904_at	MMETn-int	LTR	ERVK	25	AGCTCCTATTTTACCCACAAATCGT
921435	596	919	1454904_at	MMETn-int	LTR	ERVK	25	TAGGCTTTGCTAATTCTGAGGTTGA
111485	262	111	1454904_at	MMETn-int	LTR	ERVK	25	AGATACTTACTGCAAGGGAAGGTCC
364171	444	363	1424312_at	RLTRETN_Mm	LTR	ERVK	25	CTCGGCCTGAAATCTGGCTGATCAG
671113	774	669	1446614_at	URR1B	DNA	MER1_type	25	GTGGTTCTCGACCTGTGGCTTACGA
294411	824	293	1445850_at	B1F	SINE	Alu	25	AATTTAGGCAGTACAAGGCTCTGTC
75740	589	75	1445850_at	B1F	SINE	Alu	25	AGGCAGCCCTAGACCAATTTAGGCA
263568	41	263	1445850_at	B1F	SINE	Alu	25	AAGATCAGGACCTCAAGGTTAGCCT
522800	757	521	1445850_at	B1F	SINE	Alu	25	GACTCAAACTTGTAGTTCCAGGTCT
935362	495	933	1457169_at	RSINE1	SINE	B4	25	TTTGATCCCCAGGAAACGATGGAAG
186366	995	185	1457169_at	RSINE1	SINE	B4	25	ACTTCACTCTAAGCCTGGTGACCTG
636418	147	635	1457169_at	RSINE1	SINE	B4	25	GTAAGGCACTTCACTCTAAGCCTGG
749340	845	747	1457169_at	RSINE1	SINE	B4	25	GGCTTAGTAGGTAAGGCACTTCACT
216114	683	215	1441730_at	RSINE1	SINE	B4	25	AAAGGATCTGATTCAGGACTTGACA
705192	785	703	1441730_at	RSINE1	SINE	B4	25	GGTCAGGAAAATGGCTCACAGGATA
558627	512	557	1441730_at	B1_Mus1	SINE	Alu	25	GAGTCCAGCTTGGTCTACCACAGAG
947217	326	945	1459149_at	B1_Mur1	SINE	Alu	25	TTTAACCACAGCACTTAGAAGACAG
989316	341	987	1431462_at	B3	SINE	B2	25	TTGCATGTGCAAACAGACATTGTGC
981250	291	979	1431462_at	B3	SINE	B2	25	TTCCAAAGGCCCCAGATTCAGTTCC
798902	307	797	1442398_at	Lx8	LINE	L1	25	TGTTGACTCCACACCCATATGAGTA
664763	436	663	1442398_at	B1_Mus2	SINE	Alu	25	GTGATACACATCTTTAATCATCTCA
288215	640	287	1442398_at	B1_Mus2	SINE	Alu	25	AATCATCTCACTCAGGATGCAGAAG
959411	496	957	1442398_at	B3A	SINE	B2	25	TTAGGAGGGCATGCTCCTCTTTTCC
811147	528	809	1442398_at	B3A	SINE	B2	25	TGACTAAGTCAGCACCCAGCATTCC
146098	807	145	1442398_at	B3A	SINE	B2	25	AGCATTCCTGTCAGAAGGCTCACAA
146059	768	145	1442398_at	B3A	SINE	B2	25	AGCTCTTAGGAACCTGACACCCACT
708924	509	707	1442398_at	B3A	SINE	B2	25	GGTACCTACACTCCTGTGTACATAA
334427	760	333	1444428_at	B3	SINE	B2	25	CATGGCTGCTCACAATTCTGTGTAA
754806	299	753	1419658_at	RLTR9F	LTR	ERVK	25	GGCTGGCTTCTTTTGAAGTGACAAC
712466	43	711	1447670_at	ID_B1	SINE	B4	24	GGTTATTCTTGCCTACATAGTAAGC
458338	423	457	1445132_at	B1_Mur3	SINE	Alu	25	GCAGAAGACTGATCTCTGTGGATTC
88107	932	87	1445132_at	B1_Mur3	SINE	Alu	25	AGGTGCTGGCACATGGCTTTGATTC
322330	687	321	1445132_at	ID_B1	SINE	B4	25	CAGAAGGATCAGAAGGTCGAGGCTA
833222	559	831	1445132_at	ID_B1	SINE	B4	25	TGCCTGTAATTCTCACATTCAGAAG
684824	457	683	1445132_at	ID_B1	SINE	B4	25	GGGCAGACATTAAAGTGGGCATGAT
911508	689	909	1445132_at	ID_B1	SINE	B4	25	TAGCATGCATGGGTCTCTGGGTTCT
408416	601	407	AFFX-MUR_b2_at	B2_Mm1a	SINE	B2	25	CCAGCAACCACATGGTAGCTTCAAC
400189	390	399	1438426_at	MIR	SINE	MIR	25	CCTCTGAGTGTCTTCATGTATAGAA
810846	227	809	1438426_at	MIR	SINE	MIR	25	TGACCTTGAGCTTGCCTCTGAGTGT
258106	591	257	1438426_at	MIR	SINE	MIR	25	AAGAACACTTACCTTCCAATCTGGG
381862	99	381	1438730_at	MER5A	DNA	MER1_type	25	CGGCAATGCTTTTAACGGTTCTGTA
630560	301	629	1438730_at	MER5A	DNA	MER1_type	25	GTCAAACCTTTATGGCGGTGTCCGG
582416	253	581	1438730_at	MER5A	DNA	MER1_type	25	GATAAATTTCCCAGGCTCTAATCCA
235950	479	235	1432607_at	B4	SINE	B4	25	AACACTGGGTGCAGTAGTGTCCATC
193460	73	193	1432607_at	B4	SINE	B4	25	ACAGGAGACCCTGCTTGACCAAGGA
544214	127	543	1432607_at	B4	SINE	B4	25	GAGAACTAACTCCTTCCAAGTTGCC
77398	243	77	1446497_at	PB1D10	SINE	Alu	25	AGGCAGATAGCATACCCCTGTAATC
269889	350	269	1458529_at	L2c	LINE	L2	25	AAGTCTCACTTGTTTTCTACAGCGT
953828	925	951	1458529_at	L2c	LINE	L2	25	TTTTCTACAGCGTCAGCAAGTGTCT
423979	132	423	AFFX-MURINE_b1_at	BC1_Mm	scRNA	scRNA	25	GCCCTGGGTTCGGTCCTCAGCTCTG
720753	314	719	1458950_at	ORR1A3	LTR	MaLR	24	GGATGTCTGTCTTTGTTGGAGGAAA
494943	956	493	1440424_at	B3A	SINE	B2	25	GAACTCATGTGTGCACATACTCACA
27516	461	27	1458547_at	B3A	SINE	B2	25	ATACTTGCTGCTCTTTCTAAAAACC
259696	177	259	1458490_at	Lx7	LINE	L1	25	AAGAAGACATGAGCTCCTATTCCTA
508873	858	507	1458490_at	Lx7	LINE	L1	25	GAAATAGGATGCTCAGGGCCTGAAT
885196	429	883	1458490_at	Lx7	LINE	L1	25	TAAGAACCAGAGATGACCCTAGGAA
182308	945	181	1458490_at	Lx7	LINE	L1	25	AAACCCCTCTTCTCAGGGTTCAGAG
420172	333	419	1458490_at	Lx6	LINE	L1	25	GCCTCATTCTGCCATCATCAGATAA
977289	338	975	1458490_at	Lx6	LINE	L1	24	TTCCTGCTATGTTGTGCATTCCACA
117319	84	117	1454085_at	MTEa	LTR	MaLR	25	AGATGCAATGTGACCTGGACCTCAG
103947	740	103	1454085_at	MTEa	LTR	MaLR	25	AGTACCCTTCCGTGGGCAGATGCAA
803563	960	801	1454085_at	MTEa	LTR	MaLR	25	TGAGGTGAAACATCCCACGGGCCTG
131903	640	131	1454085_at	MTEa	LTR	MaLR	25	AGACAAATCTCCGTGGATGTCCACA
290226	647	289	1454085_at	MTEa	LTR	MaLR	25	AATCTTGACTATCACTTCGCTAGGA
813123	500	811	1444115_at	B3	SINE	B2	25	TGACAACTGGCCATAACTCTAGTTC
887424	653	885	1444115_at	B3	SINE	B2	25	TAAGGATACAATGTCCTCTCAGACT
875163	416	873	1444115_at	B3	SINE	B2	25	TCAGACTTCGGAGAGCACCAGGCAT
203745	338	203	1440685_at	L1_Mus4	LINE	L1	25	ACACATGGAGGGACCTATAGCTCTA
432321	458	431	1447686_at	RMER6B	LTR	ERVK	25	GCTAAATAAAGTCAACCCTAGGTCA
802770	167	801	1438223_at	RLTR13B2	LTR	ERVK	25	TGATGCTCGAGTTGTAAAATTACAT
392732	949	391	1439961_x_at	IAPLTR2b	LTR	ERVK	25	CCGAGGCGGAGGACAATCCTCCATA
835066	399	833	1439961_x_at	IAPLTR2b	LTR	ERVK	25	TCCGAGGCGGAGGACAATCCTCCAT
648928	633	647	1439961_x_at	IAPLTR2b	LTR	ERVK	25	GTCCGAGGCGGAGGACAATCCTCCA
169790	451	169	1439961_x_at	IAPLTR2b	LTR	ERVK	25	ACGTCCGAGGCGGAGGACAATCCTC
27547	492	27	1438052_at	B1_Mur2	SINE	Alu	25	ATACCAGCACTTAGTGGCAGGCAGA
478130	175	477	1419177_at	ORR1C1	LTR	MaLR	24	GAATGGCTCCCAAAGGCTCATCTAT
463949	22	463	1446061_at	L1MA4A	LINE	L1	25	GCAAAAGGCTCCACCAGTAAATTCT
573095	952	571	1432330_at	Lx9	LINE	L1	25	GATGAGTCTATATACAGGAGCAACT
289911	332	289	1432330_at	Lx9	LINE	L1	25	AATCTTCCCAGATGAGTCTATATAC
580510	351	579	1432330_at	Lx9	LINE	L1	25	GATCTCTCTTATTGGAAACTCCTAG
132105	842	131	1432330_at	Lx9	LINE	L1	25	AGACAAACTTCGCATGATCTCTCTT
675050	703	673	AFFX-MURINE_b1_at	BC1_Mm	scRNA	scRNA	25	GTGGTAGAGCGCTTGCCTAGCAAGC
37437	362	37	1441419_at	L1_Mus1	LINE	L1	25	ATCAGTCACAAAACAGGTCTCAACA
91333	150	91	1432993_at	Lx5	LINE	L1	25	AGGGTATGCCTAGTCTTGCAGTGAC
69706	567	69	1432330_at	Lx9	LINE	L1	25	ATGGAGTATGGTAACCCAGACCCAT
3344	337	3	1450320_at	L1_Mus3	LINE	L1	24	ATGTAATAAGGACACAAGTTCCACT
944949	62	943	1437867_at	ETnERV3-int	LTR	ERVK	25	TTTCTCAAAAATTTGCCCTCAGATT
42011	928	41	1443913_at	ETnERV3-int	LTR	ERVK	25	ATCTCCGCCATGGACTACAACAAGG
229505	46	229	1443913_at	ETnERV3-int	LTR	ERVK	25	AAAACAGCTGACTCGTGAGGTGGAA
181932	569	181	1443913_at	ETnERV3-int	LTR	ERVK	25	ACTCGTGAGGTGGAAGGACTGCTAC
413953	126	413	1443913_at	ETnERV3-int	LTR	ERVK	25	GCCAACTCCCCTATAGCTGTAAAAG
258249	734	257	1460084_at	ETnERV3-int	LTR	ERVK	25	AAGAATATTTCTGTAGCCTTGTCAG
627095	844	625	1460084_at	ETnERV3-int	LTR	ERVK	25	GTAGCCTTGTCAGAGTTGTATTTTA
265981	450	265	1460084_at	ETnERV3-int	LTR	ERVK	25	AAGATACTGATATTTCTCATGACTT
360674	955	359	1421717_at	L1Md_F2	LINE	L1	25	CTCATGTTTATAGCTGCATATGTAT
21890	847	21	1432975_at	L1_Mus4	LINE	L1	25	ATATCCAGTCACCAAATCCAGACAC
389853	74	389	1441150_x_at	RLTR6_Mm	LTR	ERV1	25	CCCTTGGCAGAACCCCTTAGTTATG
472564	621	471	1446784_at	MTC	LTR	MaLR	24	GAATAAGCCTGTAAGCAGCACCCTG
695067	680	693	1439961_x_at	IAPLTR2b	LTR	ERVK	25	GGGTAGCTTTCCACTCCATGTTCTC
402703	900	401	1419784_x_at	MTE2b	LTR	MaLR	25	CCATTCCTTGGCTGGGATCATGGAC
131496	233	131	1431259_at	L1Md_F2	LINE	L1	25	AGACAAAATTTGTAGCTGTGACGAA
350656	957	349	1442630_at	ORR1B1-int	LTR	MaLR	25	CTTTTAATCTGGAATGAGCTACAAT
849123	428	847	1447607_at	RLTR27	LTR	ERVK	25	TCCCAGGAGGACACATAGCTTTCCC
568284	149	567	1421717_at	L1Md_F2	LINE	L1	25	GATGGCCTGGTCGGCCATGATTGGA
442275	392	441	1437644_at	PB1D10	SINE	Alu	25	GCTAGCATAGCTTCAGCACTTGGAA
446200	309	445	1437644_at	PB1D10	SINE	Alu	25	GCTTCAGCACTTGGAAAATAAGGCA
51918	815	51	1437644_at	AT_rich	Low_complexity	Low_complexity	24	ATGCTAACTTTATAAGCTGCTATAT
524250	203	523	1433312_at	L1_Mus1	LINE	L1	25	GACTCTGTTATAGCTATCTCGTATG
634278	11	633	1451184_at	RLTR19-int	LTR	ERVK	25	GTAACTATGGTGGTGGTGGAAACTA
494171	184	493	1451184_at	RLTR19-int	LTR	ERVK	25	GAACTGTAAAAATCTGCCACAGAAG
701256	857	699	1455086_at	B3A	SINE	B2	25	GGTCCCAAGGACACCTGAACTTACA
733251	788	731	1455086_at	B3A	SINE	B2	25	GGACACCTGAACTTACATGTATGCA
770559	20	769	1455086_at	B3	SINE	B2	25	TGGAGAGTTGCACTGACTGAACTGT
462019	96	461	1455086_at	B3	SINE	B2	25	GCACTGATTACTCTTCCATAGGATA
357869	154	357	1455086_at	B3	SINE	B2	25	CTAACTCTAGTCCAGAGACCAGTGT
528522	467	527	1455086_at	B3	SINE	B2	25	GACCAGTGTTCTATTTTGACCTCTA
863496	773	861	1455086_at	B3	SINE	B2	25	TCTATAAGCACCACGTATCCATGTT
161949	626	161	1455086_at	B3	SINE	B2	25	ACCACGTATCCATGTTGTGCACATA
108038	823	107	1425113_x_at	IAPLTR4	LTR	ERVK	25	AGTTTCCTGTGTTCTGGGTCTCCTC
153997	690	153	1459280_at	LTR16C	LTR	ERVL	25	AGCCCCTTTACTTACCAAATATGCT
864889	162	863	1459280_at	LTR16C	LTR	ERVL	25	TCTTTGAATCCACCCCTACTGTAAG
512248	225	511	1459280_at	LTR16C	LTR	ERVL	25	GACACACCTTTCTTTGTGGTCCAGA
704521	114	703	1446688_at	Lx3B	LINE	L1	24	GGTCCAGTGACAGGCTCTAATTAGC
98101	906	97	1460582_x_at	RNERVK23-int	LTR	ERVK	25	AGTGAGCCCTTCACAATCTCCCTAG
757074	563	755	1455274_at	RNERVK23-int	LTR	ERVK	25	GGCCTTGTACTGAGAGCTGGTTGTC
757075	564	755	1460582_x_at	RNERVK23-int	LTR	ERVK	25	GGCCTTGTACTGAGAGCTGGTTGTC
416471	640	415	1455274_at	RNERVK23-int	LTR	ERVK	25	GCCTTGTACTGAGAGCTGGTTGTCA
404183	376	403	1455274_at	RNERVK23-int	LTR	ERVK	25	CCTTGTACTGAGAGCTGGTTGTCAC
404184	377	403	1460582_x_at	RNERVK23-int	LTR	ERVK	25	CCTTGTACTGAGAGCTGGTTGTCAC
346078	387	345	1455274_at	RNERVK23-int	LTR	ERVK	25	CTTGTACTGAGAGCTGGTTGTCACC
997385	394	995	1455274_at	RNERVK23-int	LTR	ERVK	25	TTGTACTGAGAGCTGGTTGTCACCC
997384	393	995	1460582_x_at	RNERVK23-int	LTR	ERVK	25	TTGTACTGAGAGCTGGTTGTCACCC
793017	434	791	1455274_at	RNERVK23-int	LTR	ERVK	25	TGTACTGAGAGCTGGTTGTCACCCC
793016	433	791	1460582_x_at	RNERVK23-int	LTR	ERVK	25	TGTACTGAGAGCTGGTTGTCACCCC
804788	181	803	1455274_at	RNERVK23-int	LTR	ERVK	25	TGAGAGCTGGTTGTCACCCCCCTTT
804789	182	803	1460582_x_at	RNERVK23-int	LTR	ERVK	25	TGAGAGCTGGTTGTCACCCCCCTTT
933846	983	931	1460582_x_at	RNERVK23-int	LTR	ERVK	25	TATTCCTTTCCTGGCACCTGAGGCT
158292	977	157	1455274_at	ETnERV2-int	LTR	ERVK	25	AGCCATGGTAATGCCCGCTCATCTA
158293	978	157	1460582_x_at	ETnERV2-int	LTR	ERVK	25	AGCCATGGTAATGCCCGCTCATCTA
544366	279	543	1432964_at	MT2_Mm	LTR	ERVL	25	GAGACTGTCCGTAAGTTCTGCGACT
366731	1000	365	1433361_at	RLTR27	LTR	ERVK	24	CTGCTGAGAAGGATCCGGACTGCGT
255766	255	255	1447607_at	RLTR27	LTR	ERVK	25	AAGCATTCCTCCCTGGGTTTCCAGA
83864	697	83	1447607_at	RLTR27	LTR	ERVK	25	AGGAGGACACATAGCTTTCCCCAGT
847396	705	845	1447607_at	RLTR27	LTR	ERVK	25	TCCCAAAAGGGTGCATACAAATCAA
655305	998	653	1444929_at	RLTR27	LTR	ERVK	24	GTGCTAGCCCGAATCTGGCGCCAAG
915575	748	913	1430914_at	RLTR44A	LTR	ERVK	25	TAGATGGTGCCCTGGCCCATTGCCA
504530	523	503	1452452_at	IAPEY_LTR	LTR	ERVK	25	GAAAGCCGGTACGTGCTGCGAGCAA
252279	776	251	1452452_at	IAPEY_LTR	LTR	ERVK	25	AAGCCGGTACGTGCTGCGAGCAATC
629043	788	627	1452452_at	IAPEY_LTR	LTR	ERVK	25	GTACGTGCTGCGAGCAATCGCATGT
564160	33	563	1452452_at	IAPEY_LTR	LTR	ERVK	25	GAGGAGAGCCGTGTGTGCCGCGAGC
775428	881	773	1431954_x_at	IAPLTR3-int	LTR	ERVK	25	TGGGTGGCCTGTTGCTTCTAAAATA
686862	491	685	1437655_at	RLTR6-int	LTR	ERV1	25	GGGACTAGACTTATTATTCCTCAAA
234306	839	233	1433168_x_at	L1_Mus2	LINE	L1	25	AACAACCACCAAACCTAGGCACTAT
540758	679	539	1452452_at	IAPEY_LTR	LTR	ERVK	25	GAGCAATCGCATGTGTGCCGCCAGT
468132	197	467	1452452_at	IAPEY_LTR	LTR	ERVK	25	GCAATCGCATGTGTGCCGCCAGTAA
288196	621	287	1452452_at	IAPEY_LTR	LTR	ERVK	25	AATCGCATGTGTGCCGCCAGTAATC
720924	485	719	1441666_at	RLTR9E	LTR	ERVK	25	GGAGGCTACAGAGACTATGCCCTAT
881369	610	879	1439682_at	RLTR45	LTR	ERVK	24	TCAAAAGCGGGCCACTGATGCACCG
631058	799	629	1429967_at	B1_Mur4	SINE	Alu	25	GTAACACAGGCCTTTAACCACAGCA
470697	758	469	1443295_at	Lx4A	LINE	L1	25	GAATAGTTCTACTTCAAGACCCAGC
743113	630	741	1440866_at	Lx	LINE	L1	24	GGAATTCATCCCATACACAGTTACC
9924	905	9	1446854_at	L1_Mur2	LINE	L1	25	ATTAGTGTGACTCTAACTAAACAAG
448054	159	447	1439213_at	L1_Rod	LINE	L1	25	GCATATAGCTTGGTAGAATTAACAT
606927	716	605	1440202_at	ORR1A4-int	LTR	MaLR	25	GTTACATTGAATGAATCTCAGAAGA
139528	249	139	1425297_at	MurSatRep1	Unknown	Unknown	25	AGAATAATCTCCAAAGACATAAAGG
139527	248	139	1451654_x_at	MurSatRep1	Unknown	Unknown	25	AGAATAATCTCCAAAGACATAAAGG
268436	901	267	1425297_at	MurSatRep1	Unknown	Unknown	25	AAGTCACACTCATCTCCAAGTACAT
268435	900	267	1451654_x_at	MurSatRep1	Unknown	Unknown	25	AAGTCACACTCATCTCCAAGTACAT
223775	328	223	1425297_at	MMSAT4	Satellite	Satellite	25	AAACCGTATCAGTGTGATCAGTGTG
223776	329	223	1451654_x_at	MMSAT4	Satellite	Satellite	25	AAACCGTATCAGTGTGATCAGTGTG
371824	81	371	1431685_at	IAPLTR3	LTR	ERVK	24	CTGACATCCATTGCTCGTAGTAAAT
762927	404	761	1431685_at	IAPLTR3	LTR	ERVK	25	TGGCGCTGACATCCATTGCTCGTAG
971718	779	969	1432050_at	RLTR20B2	LTR	ERVK	25	TTCATTTGAGAATCCATAGCATTGG
660779	460	659	1446052_at	Lx4B	LINE	L1	25	GTGACATATCAGTATGACAAGAACT
289810	231	289	1430787_at	RLTR16	LTR	ERVK	25	AATCTAGTTCCCTAATTGGTTCTTG
824687	40	823	1442975_at	B3	SINE	B2	25	TGCTTTTGCAGAGAACCTCAGTTCA
496264	273	495	1434497_at	RLTR13D1	LTR	ERVK	25	GAACAGCCAAGATACAAGAATTTAC
839472	797	837	1434497_at	RLTR13D1	LTR	ERVK	25	TCCTTTGTTTTGTGTCAGGGAACTT
604950	743	603	1434497_at	RLTR13D1	LTR	ERVK	25	GTTCACTTTGTGACAATACATTCAG
671272	933	669	1435040_at	RMER21B	LTR	ERV1	24	GTGTGACTTTGTGGCATGACTTGGT
881051	292	879	1456651_a_at	(ATG)n	Simple_repeat	Simple_repeat	25	TAATGAAGGAACTGGTAGTGCAGAT
541021	942	539	1447604_at	RMER12	LTR	ERVK	25	GAGCACCATGATAAAGTGAGGCCAT
133813	546	133	1442612_at	B4	SINE	B4	25	AGAAGAGTGATATCCAAGGCTGGCC
520490	451	519	1442612_at	B1F	SINE	Alu	25	GACTTAGACAAGACGATTGCTACAT
769239	704	767	1425320_at	RLTR9D	LTR	ERVK	24	TGGAGACACATCCTATCCTGAACTT
868831	96	867	1419715_at	RMER4B	LTR	ERVK	25	TCATTCTCTTTTCACCATCAGCTTC
767347	816	765	1435765_at	Lx9	LINE	L1	24	TGGAGACCATCACAGAAATCCACAG
933498	635	931	1439911_at	RLTR13D2	LTR	ERVK	25	TATTCATGAGCAAGAGCAGAACCCC
310519	900	309	1458034_at	B1_Mur2	SINE	Alu	25	CACACACCTTTATTACACTACTCAG
949403	508	947	1458034_at	B1_Mur2	SINE	Alu	25	TTTATTACACTACTCAGGGCACAGA
873296	553	871	1458034_at	B1_Mur2	SINE	Alu	25	TCAGGGCACAGATACAGGTGGCTCT
745002	515	743	1458034_at	B1_Mur2	SINE	Alu	25	GGCACAGATACAGGTGGCTCTTTGT
308136	521	307	1458034_at	B1_Mus2	SINE	Alu	25	CAAACCAGTTCCAGAATGCTAGGAT
1358	355	1	1458034_at	B1_Mus2	SINE	Alu	25	ATGCTAGGATTACACAGGGAAACCC
311745	122	311	1458034_at	B1_Mus2	SINE	Alu	25	CACAGGGAAACCCAGTCTTGGTGAA
636425	154	635	1456996_at	PB1D10	SINE	Alu	25	GTAATCCTAACACTCCAGAGATTCA
344074	387	343	1456996_at	PB1D10	SINE	Alu	25	CTTGGAGATCAACCTGAGCTGCCTA
371970	227	371	1456996_at	PB1D10	SINE	Alu	25	CTGAGCTGCCTAGGGAGACATTGTC
713165	742	711	1454572_at	MTD	LTR	MaLR	25	GGTTGAGCAAGCCACATGAGCAAGC
674992	645	673	1454572_at	MTD	LTR	MaLR	25	GTGGTCCTGGAGAGCATAAGAAATC
817189	558	815	1454572_at	MTD	LTR	MaLR	25	TGAAGGTAGTGCCACCCATGGGCTA
570919	780	569	1454572_at	MTD	LTR	MaLR	25	GATGGGCAAGCATCCAGCACATTGA
434719	852	433	1454572_at	MTD	LTR	MaLR	25	GCTCCTATCATAGGTCAAGCACGTG
931602	743	929	1442534_at	MLT2B3	LTR	ERVL	25	TATTCTCCAGTACATAAACCAGTCT
594985	798	593	1442534_at	MLT2B3	LTR	ERVL	25	GTTGGATTATCTATTCTCCAGTACA
452301	398	451	1442534_at	MLT2B3	LTR	ERVL	25	GCATGCAGGCAGACAGATATTGTTG
859027	312	857	1442534_at	MLT2B3	LTR	ERVL	25	TCTCTGGCTGTCTAGCATGCAGGCA
322007	364	321	1442534_at	MLT2B3	LTR	ERVL	25	CAGAAGCTCCTGGTTTCTCTGGCTG
945465	578	943	1442534_at	MLT2B3	LTR	ERVL	25	TTTCTTGTCCTAAGGCTTACAGCTT
377848	93	377	1458215_at	PB1D7	SINE	Alu	25	CTGGGCTACAGAGTTAGATTTTACC
466014	83	465	1444177_at	B2_Mm2	SINE	B2	25	GCAACAGCGAGAATGCACTCACATT
670454	115	669	1444177_at	B2_Mm2	SINE	B2	25	GTGTCTGCAGACAGCAACAGCGAGA
755496	989	753	1444177_at	B2_Mm2	SINE	B2	25	GGCGTCTGATAACATCTTCTGGTGT
373944	197	373	1444177_at	B2_Mm2	SINE	B2	25	CTGTAACGGCGTCTGATAACATCTT
130042	783	129	1444177_at	B2_Mm2	SINE	B2	25	AGACATCATGAGTGCAAATCCCAGC
538884	809	537	1444177_at	B2_Mm2	SINE	B2	25	GAGCACGGACTGCAGTTCCAGACAT
890964	185	889	1458840_at	RLTR14	LTR	ERV1	25	TAAGCCCATGTCCAAGCAGTTTTCT
678837	482	677	1458840_at	B3A	SINE	B2	25	GTGGCTAAGAGCATGAACCATTCTT
554778	671	553	1458840_at	B3A	SINE	B2	25	GAGTAACAGATACCCCTACTTCTGT
156063	752	155	1458840_at	B3A	SINE	B2	25	AGCCCTCACACTGGTCAATTTACAA
187924	549	187	1428042_at	Lx2B	LINE	L1	24	ACTTGATGCCCCAGAGAAGGAGGAA
857214	503	855	1439841_at	RCHARR1	DNA	MER1_type	24	TCTGAACACACAACAGGCACCCTGT
997882	891	995	1439841_at	RCHARR1	DNA	MER1_type	25	TTGGTTCTGAACACACAACAGGCAC
378333	578	377	1446081_at	RMER17A	LTR	ERVK	25	CTGGCTGAACATTAGGCCCCTTTTC
798958	363	797	1421899_a_at	RSINE1	SINE	B4	25	TGTTGCCAAGCATGTCCACCTGAGG
39861	782	39	1421899_a_at	PB1D10	SINE	Alu	25	ATCTTAGAAGCCCAGTACTCAGGAA
111636	413	111	1441133_at	RSINE1	SINE	B4	25	AGTTGACCCGATTGTGAGCCCCAGA
484470	503	483	1441133_at	RSINE1	SINE	B4	25	GAAGAGAACCACACCCACGAGTTGT
194181	794	193	1428042_at	Lx2B	LINE	L1	25	ACAGGAGCCTGGCATGGCTATCCTC
595074	887	593	1430633_s_at	RMER4B	LTR	ERVK	25	GTTGGTTGCTATTGGTCACAGTTTG
252122	619	251	1443200_at	RMER1C	Other	Other	25	AAGCCTCTTTTGCAGTGGTATGGAT
915674	847	913	1445140_at	RMER12	LTR	ERVK	25	TAGTAGTCCTGGTTTGATTCAAAAA
520226	187	519	1445140_at	RMER12	LTR	ERVK	25	GACTTTATAGTAGTCCTGGTTTGAT
611155	936	609	1445140_at	RMER12	LTR	ERVK	25	GTTTAGATGAACTGGGGACTTTATA
737182	711	735	1445140_at	RMER12	LTR	ERVK	25	GGAAAATTTCCCTTCAGGTCAACAT
606694	483	605	1445140_at	RMER12	LTR	ERVK	25	GTTACAGAGCCTAATGATGCCTGGG
313893	266	313	1445140_at	RMER12	LTR	ERVK	25	CACTGTTACAGAGCCTAATGATGCC
413848	21	413	1445140_at	RMER12	LTR	ERVK	25	GCCACTGTTACAGAGCCTAATGATG
550398	299	549	1445140_at	RMER12	LTR	ERVK	25	GAGAGGCACAGCCCCAGAGACTTCA
386518	747	385	1445140_at	MTD	LTR	MaLR	25	CCCACTGTGGGCAGAACCAGACATG
236412	941	235	1453850_at	RMER6A	LTR	ERVK	25	AACAGCTGAGTTGACCAGGCAGCCA
538785	710	537	1421345_at	B3A	SINE	B2	24	GAGCTATTGCTACTCTTGAAGAGGA
608875	660	607	1441352_at	PB1D10	SINE	Alu	25	GTTATATAGGCAGACCCTGTCATAA
552272	169	551	1441352_at	PB1D10	SINE	Alu	25	GAGTTTGCAGACAGTTTGGGTTATA
131694	431	131	1441352_at	PB1D10	SINE	Alu	25	AGACAGAATTGTGAGTTTGCAGACA
566199	68	565	1441352_at	PB1D10	SINE	Alu	25	GATGGCCCCCGCTTATAATCAAGGG
85470	299	85	1459720_x_at	IAPLTR2_Mm	LTR	ERVK	25	AGGATAACTCTCCTTAAGAGGGAAG
583109	946	581	1459720_x_at	IAPLTR2_Mm	LTR	ERVK	25	GATAACTCTCCTTAAGAGGGAAGGG
484074	107	483	1446208_at	RCHARR1	DNA	MER1_type	25	GAAGATATTCTTTGTCCTTGTAGTA
476051	100	475	1446208_at	RCHARR1	DNA	MER1_type	25	GAATGAATTTTTGCCCTTAAGATTA
596621	430	595	1446208_at	RCHARR1	DNA	MER1_type	25	GTTGTCCTTTATTACCATCTAAGTA
983463	500	981	1446208_at	RCHARR1	DNA	MER1_type	25	TTCCTATTTTCCAGTTGTCCTTTAT
935167	300	933	1446208_at	RCHARR1	DNA	MER1_type	25	TATTGTGCAAAGTTTTCTGTTCCTT
562552	429	561	1446208_at	RCHARR1	DNA	MER1_type	25	GAGGTTGTCATCAATCTCAATGCTT
[truncated: 24,125 more rows]
